# Supplementary material for: Affinity Proteomics‐Based Non‐Invasive Detection of Clinically Significant Liver Disease
Source: Aliment Pharmacol Ther. 2026 Apr 16;64(1):74–88. doi: 10.1111/apt.70656 (PMC13251591; doi:10.1111/apt.70656)
Supplement: Supplementary file 2 — Table S1: apt70656‐sup‐0002‐Tables.xlsx. [file APT-64-74-s001.xlsx]

## Sheet: table_of_contents
Overview on supplementary tables
Table number	Description
Table S4 (TS4)	Differential abundance analysis (Bayesian linear regression) comparing participants from the UK Biobank cohort with available proximity extension assay (PEA) data with/without future major adverse liver outcomes (MALO).
Table S5 (TS5)	Differential abundance analysis (Bayesian linear regression) comparing obese (BMI ≥30 kg/m²) participants from the UK Biobank with available proximity extension assay (PEA) data with/without future major adverse liver outcomes (MALO).
Table S6 (TS6)	Differential abundance analysis (Bayesian linear regression) comparing Type-2 diabetic (DM2) participants from the UK Biobank with available proximity extension assay (PEA) data with/without future major adverse liver outcomes (MALO).
Table S7 (TS7)	Differential abundance analysis (Bayesian linear regression) comparing AATD patients with vs. without significant liver fibrosis based on non-invasive liver stiffness measurement (LSM ≥7·0 kPa vs. <7·0 kPa).
Table S8 (TS8)	Differential abundance analysis (Bayesian linear regression) comparing AATD patients with vs. without significant liver fibrosis based on non-invasive liver stiffness measurement (LSM 7·0-<15kPa vs. <7·0 kPa).

## Sheet: TS4
logFC	p	FDR	gene symbol	protein description	liver_specific	intestine_specific	lymphoid_specific	pancreas_specific	cervix_specific	brain_specific	adipose_specific	skeletal_specific	parathyroid_specific	thyroid_specific	esophagus_specific
0.800695	0	0	THBS2	Thrombospondin-2	0	0	0	0	0	0	0	0	0	0	0
0.810179	0	0	ITGBL1	Integrin beta-like protein 1	0	0	0	0	0	0	0	0	0	0	0
0.649818	3.52e-288	3.42965e-285	ADAMTSL2	ADAMTS-like protein 2	1	0	0	0	0	0	0	0	0	0	0
0.569294	2.27314e-280	1.6611e-277	IGFBP7	Insulin-like growth factor-binding protein 7	0	0	0	0	0	0	0	0	0	0	0
1.31613	1.91275e-271	1.1182e-268	ADGRG1	Adhesion G-protein coupled receptor G1	0	0	0	0	0	0	0	0	0	1	0
0.919231	4.68619e-237	2.28296e-234	BST2	Bone marrow stromal antigen 2	0	0	0	0	0	0	0	0	0	0	0
1.23277	3.15035e-230	1.3155e-227	KRT8	Keratin, type II cytoskeletal 8	0	1	0	0	0	0	0	0	0	0	0
0.476515	2.55218e-220	9.32501e-218	NFASC	Neurofascin	0	0	0	0	0	1	0	0	0	0	0
0.856279	1.12967e-216	3.66891e-214	GGT1	Glutathione hydrolase 1 proenzyme	1	0	0	0	0	0	0	0	0	0	0
0.753507	2.44996e-216	7.16124e-214	GDF15	Growth/differentiation factor 15	0	0	0	0	0	0	0	0	0	0	0
0.612768	9.12982e-213	2.42604e-210	IGSF3	Immunoglobulin superfamily member 3	0	0	0	0	0	0	0	0	0	0	0
0.414897	4.39533e-203	1.07063e-200	SPINT1	Kunitz-type protease inhibitor 1	0	0	0	0	0	0	0	0	0	0	1
0.499393	1.36733e-196	3.07439e-194	C7	Complement component C7	0	0	0	0	0	0	0	0	0	0	0
0.839421	3.25581e-196	6.79767e-194	ACE2	Angiotensin-converting enzyme 2	0	1	0	0	0	0	0	0	0	0	0
0.44556	6.68828e-188	1.30332e-185	TIMP1	Metalloproteinase inhibitor 1	0	0	0	0	0	0	0	0	0	0	0
0.337534	7.79164e-180	1.42343e-177	FGFR2	Fibroblast growth factor receptor 2	0	0	0	0	0	1	0	0	0	0	0
0.504724	1.04176e-174	1.79121e-172	IGFBPL1	Insulin-like growth factor-binding protein-like 1	0	0	0	0	0	0	0	0	0	1	0
0.570168	1.06103e-166	1.723e-164	PIGR	Polymeric immunoglobulin receptor	0	1	0	0	0	0	0	0	0	0	0
0.517088	2.75878e-162	4.24416e-160	IL4R	Interleukin-4 receptor subunit alpha	0	0	0	0	0	0	0	0	0	0	0
0.502686	4.62551e-161	6.76018e-159	SPON2	Spondin-2	0	0	0	0	0	0	0	0	0	0	0
0.386597	1.88245e-160	2.6202e-158	VCAM1	Vascular cell adhesion protein 1	0	0	1	0	0	0	0	0	0	0	0
0.425314	3.52548e-160	4.68408e-158	ICAM1	Intercellular adhesion molecule 1	0	0	0	0	0	0	0	0	0	0	0
0.477409	2.37831e-159	3.02252e-157	FSTL3	Follistatin-related protein 3	0	0	0	0	0	0	0	0	0	0	0
0.590802	1.04971e-158	1.27846e-156	CTSD	Cathepsin D	0	0	0	0	0	0	0	0	0	0	0
1.19871	9.94044e-158	1.16224e-155	KRT18	Keratin, type I cytoskeletal 18	0	0	0	0	0	0	0	0	0	0	0
0.389449	5.68049e-157	6.38618e-155	SEMA7A	Semaphorin-7A	0	0	1	0	0	1	0	0	0	0	0
1.10426	1.09893e-155	1.18969e-153	CHI3L1	Chitinase-3-like protein 1	1	0	0	0	0	0	0	0	0	0	0
0.377381	5.50311e-154	5.74485e-152	PLA2G15	Phospholipase A2 group XV	0	0	0	0	0	0	0	1	0	0	0
0.546445	3.84751e-153	3.87803e-151	COL5A1	Collagen alpha-1(V) chain	0	0	0	0	1	0	0	0	0	0	0
0.470372	1.12913e-152	1.10015e-150	CD80	T-lymphocyte activation antigen CD80	0	0	1	0	0	0	0	0	0	0	0
0.555084	1.16898e-150	1.10223e-148	PALM2	Paralemmin-2	0	0	0	0	0	0	0	0	0	0	0
0.535687	7.4778e-149	6.8305e-147	CLSTN2	Calsyntenin-2	0	0	0	0	0	1	0	0	0	0	0
0.586613	1.2218e-148	1.08222e-146	ADA2	Adenosine deaminase 2	0	0	1	0	0	0	0	0	0	0	0
0.331346	1.22961e-147	1.05711e-145	ROBO1	Roundabout homolog 1	0	0	0	0	0	0	0	0	0	0	0
0.272231	1.39132e-144	1.16195e-142	CRIM1	Cysteine-rich motor neuron 1 protein	0	0	0	0	0	0	0	0	0	0	0
0.477326	3.22149e-141	2.61567e-139	DPP10	Inactive dipeptidyl peptidase 10	0	0	0	1	0	1	0	0	0	0	0
0.540468	1.80142e-140	1.42312e-138	COL4A1	Collagen alpha-1(IV) chain	0	0	0	0	0	0	0	0	0	0	0
0.419662	5.97776e-139	4.59816e-137	LTBP2	Latent-transforming growth factor beta-binding protein 2	0	0	0	0	0	0	0	0	0	0	0
0.302614	1.10302e-138	8.26702e-137	DDR1	Epithelial discoidin domain-containing receptor 1	0	0	0	0	0	0	0	0	0	0	0
0.785883	3.50759e-135	2.56317e-133	GRPEL1	GrpE protein homolog 1, mitochondrial	0	0	0	0	0	0	0	0	0	0	0
0.415164	4.03842e-134	2.87909e-132	MFAP4	Microfibril-associated glycoprotein 4	0	0	0	0	0	0	0	0	0	0	0
0.491821	1.37171e-132	9.54647e-131	HGF	Hepatocyte growth factor	0	0	0	0	0	0	0	0	0	0	0
0.399587	1.16912e-131	7.94732e-130	IL18BP	Interleukin-18-binding protein	0	0	1	0	0	0	0	0	0	0	0
0.684892	3.43151e-127	2.27961e-125	VAMP5	Vesicle-associated membrane protein 5	0	0	0	0	0	0	0	0	0	0	0
0.432781	7.08999e-127	4.60535e-125	SIGLEC10	Sialic acid-binding Ig-like lectin 10	0	0	1	0	0	0	0	0	0	0	0
0.380529	2.10853e-122	1.33984e-120	ADGRE5	Adhesion G protein-coupled receptor E5	0	0	0	0	0	0	0	0	0	0	0
0.53649	3.17397e-122	1.97394e-120	IL32	Interleukin-32	1	0	0	1	0	0	0	0	0	0	0
0.2405	3.70919e-122	2.25874e-120	ALCAM	CD166 antigen	0	0	0	0	0	0	0	0	1	0	0
0.437715	4.23462e-122	2.52608e-120	CD74	HLA class II histocompatibility antigen gamma chain	0	0	1	0	0	0	0	0	0	0	0
0.708193	7.20096e-122	4.20968e-120	SULT2A1	Bile salt sulfotransferase	1	0	0	0	0	0	0	0	0	0	0
0.789389	9.68865e-122	5.55293e-120	HAVCR1	Hepatitis A virus cellular receptor 1	0	1	0	0	0	0	0	0	0	0	0
0.581891	7.43829e-121	4.18118e-119	MSR1	Macrophage scavenger receptor types I and II	0	0	0	0	0	0	0	0	0	0	0
0.333527	1.39029e-120	7.66756e-119	ENPP2	Ectonucleotide pyrophosphatase/phosphodiesterase family member 2	0	0	0	0	0	0	0	0	0	0	0
0.322036	4.17767e-120	2.26136e-118	ITGA5	Integrin alpha-5	0	1	0	0	0	0	0	0	0	0	0
0.44132	6.44727e-120	3.42643e-118	PCDH17	Protocadherin-17	0	0	1	0	0	1	0	0	0	0	0
0.943369	4.33715e-117	2.26384e-115	AGXT	Serine--pyruvate aminotransferase	1	0	0	0	0	0	0	0	0	0	0
0.640729	5.67946e-116	2.91247e-114	CDCP1	CUB domain-containing protein 1	0	0	0	0	0	0	0	0	0	0	1
0.353203	2.81306e-115	1.41769e-113	TNFRSF11B	Tumor necrosis factor receptor superfamily member 11B	0	0	0	0	0	0	0	0	0	1	0
0.480316	3.96825e-115	1.96597e-113	CSF1R	Macrophage colony-stimulating factor 1 receptor	0	0	1	0	0	0	0	0	0	0	0
0.472923	6.70028e-114	3.26416e-112	SDC1	Syndecan-1	1	0	0	0	0	0	0	0	0	0	1
0.388374	6.68036e-113	3.2011e-111	SPON1	Spondin-1	0	0	0	0	0	0	0	0	0	0	0
0.540765	9.4252e-113	4.44353e-111	PDZK1	Na(+)/H(+) exchange regulatory cofactor NHE-RF3	0	0	0	0	0	0	0	0	0	0	0
0.407168	4.14657e-112	1.92388e-110	TNFRSF10A	Tumor necrosis factor receptor superfamily member 10A	0	0	0	0	0	0	0	0	0	0	0
0.434008	1.60711e-110	7.33995e-109	CDH2	Cadherin-2	0	0	0	0	0	0	0	0	0	0	0
0.275577	1.74696e-110	7.85596e-109	GGT5	Glutathione hydrolase 5 proenzyme	0	0	0	0	0	0	0	0	0	0	0
0.651579	2.10775e-110	9.33476e-109	GPRC5C	G-protein coupled receptor family C group 5 member C	1	0	0	0	0	0	0	0	0	0	0
0.434665	2.58821e-110	1.12916e-108	PVR	Poliovirus receptor	0	0	0	0	0	0	0	0	0	0	0
0.342759	2.12035e-109	9.11439e-108	PLAU	Urokinase-type plasminogen activator	0	0	0	0	0	0	0	0	0	0	0
0.521435	9.40648e-109	3.9848e-107	CD163	Scavenger receptor cysteine-rich type 1 protein M130	0	0	1	0	0	0	0	0	0	0	0
0.520893	1.32688e-108	5.54068e-107	OCLN	Occludin	0	0	0	0	0	0	0	0	0	1	0
0.286589	1.31335e-107	5.40693e-106	CEACAM1	Carcinoembryonic antigen-related cell adhesion molecule 1	0	1	0	0	0	0	0	0	0	0	0
0.441309	2.10727e-107	8.55494e-106	CDH6	Cadherin-6	0	0	0	0	0	0	0	0	0	0	0
0.750605	4.96272e-106	1.98713e-104	ACY1	Aminoacylase-1	1	1	0	0	0	0	0	0	0	0	0
0.501406	2.29665e-105	9.07175e-104	SIGLEC1	Sialoadhesin	0	0	0	0	0	0	0	0	0	0	0
0.656403	9.78475e-104	3.81344e-102	TNFRSF6B	Tumor necrosis factor receptor superfamily member 6B	0	0	0	0	0	0	0	0	0	0	0
0.920273	3.57938e-103	1.37665e-101	MME	Neprilysin	0	1	0	0	0	0	0	0	0	0	0
0.273563	4.37235e-103	1.65979e-101	PLXNB2	Plexin-B2	0	0	0	0	0	0	0	0	0	0	0
-0.337323	3.19381e-102	1.19686e-100	IGFBP3	Insulin-like growth factor-binding protein 3	1	0	0	0	0	0	0	0	0	0	0
0.614083	2.44528e-101	9.04753e-100	SLAMF8	SLAM family member 8	0	0	1	0	0	0	0	0	0	0	0
0.357638	4.60201e-101	1.68146e-99	EFEMP1	EGF-containing fibulin-like extracellular matrix protein 1	0	0	0	0	0	0	0	0	0	0	0
0.732377	6.28583e-100	2.26833e-98	FUOM	Fucose mutarotase	1	0	0	0	0	0	0	0	0	0	0
0.567373	1.94985e-99	6.95049e-98	CXADR	Coxsackievirus and adenovirus receptor	0	0	0	0	0	0	0	0	0	0	0
0.325673	1.60048e-98	5.63639e-97	PLAUR	Urokinase plasminogen activator surface receptor	0	0	0	0	0	0	0	0	0	0	0
0.971806	2.78546e-98	9.69272e-97	ENPP7	Ectonucleotide pyrophosphatase/phosphodiesterase family member 7	0	1	0	0	0	0	0	0	0	0	0
0.39513	1.52444e-96	5.24228e-95	HAVCR2	Hepatitis A virus cellular receptor 2	0	0	0	0	0	0	0	0	0	0	0
0.262769	1.81188e-96	6.15828e-95	BCAM	Basal cell adhesion molecule	0	0	0	0	0	0	0	0	0	0	0
0.338182	7.87112e-96	2.64452e-94	EPHA2	Ephrin type-A receptor 2	0	0	0	0	0	0	0	0	0	0	1
0.338448	1.22416e-95	4.06616e-94	TNFRSF1A	Tumor necrosis factor receptor superfamily member 1A	0	0	0	0	0	0	0	0	0	0	0
0.447762	3.86479e-95	1.2693e-93	IFI30	Gamma-interferon-inducible lysosomal thiol reductase	0	0	1	0	0	0	0	0	0	0	0
0.610333	4.77624e-95	1.55122e-93	NT5E	5'-nucleotidase	0	0	0	0	1	0	0	0	0	0	0
0.40285	5.22714e-95	1.679e-93	TNFRSF1B	Tumor necrosis factor receptor superfamily member 1B	0	0	1	0	0	0	0	0	0	0	0
0.381678	5.83709e-95	1.85455e-93	SRPX	Sushi repeat-containing protein SRPX	0	0	0	0	0	0	1	0	0	0	0
0.856926	8.80598e-95	2.76773e-93	CDHR2	Cadherin-related family member 2	0	1	0	0	0	0	0	0	0	0	0
0.496457	1.00027e-94	3.11042e-93	AREG	Amphiregulin	0	0	0	0	0	0	0	0	0	0	0
0.343755	9.85461e-94	3.03211e-92	FBLN2	Fibulin-2	0	0	0	0	0	0	0	0	0	0	0
0.446513	2.12416e-93	6.46763e-92	GOT1	Aspartate aminotransferase, cytoplasmic	0	0	0	0	0	0	0	1	0	0	0
0.801455	2.071e-92	6.24077e-91	ECHDC3	Enoyl-CoA hydratase domain-containing protein 3, mitochondrial	1	0	0	0	0	0	0	1	0	0	0
0.297533	8.4567e-92	2.52234e-90	CSF1	Macrophage colony-stimulating factor 1	0	0	0	0	0	0	0	0	0	0	0
0.302925	9.22867e-92	2.72479e-90	LTBR	Tumor necrosis factor receptor superfamily member 3	0	0	0	0	0	0	0	0	0	0	0
0.644995	9.36591e-92	2.73765e-90	RBP5	Retinol-binding protein 5	1	0	0	0	0	0	0	0	0	0	0
0.900211	8.60115e-91	2.48922e-89	ACAA1	3-ketoacyl-CoA thiolase, peroxisomal	1	0	0	0	0	0	0	0	0	0	0
0.278638	5.1035e-90	1.4625e-88	PGF	Placenta growth factor	0	0	0	0	0	0	0	0	0	1	0
0.468134	3.70134e-89	1.05039e-87	ENTPD2	Ectonucleoside triphosphate diphosphohydrolase 2	0	0	0	0	0	0	0	0	0	0	0
0.354812	5.23153e-89	1.47036e-87	NCR3LG1	Natural cytotoxicity triggering receptor 3 ligand 1	0	0	0	0	0	1	0	0	1	0	0
1.37746	6.39335e-89	1.77979e-87	HAO1	Hydroxyacid oxidase 1	1	0	0	0	0	0	0	0	0	0	0
0.371197	9.69362e-88	2.67306e-86	TNFSF8	Tumor necrosis factor ligand superfamily member 8	0	0	1	0	0	0	0	0	0	0	0
0.396289	1.16361e-87	3.17871e-86	SOD2	Superoxide dismutase [Mn], mitochondrial	0	0	0	0	0	0	0	0	0	0	0
0.297297	1.76053e-87	4.76485e-86	ADGRE2	Adhesion G protein-coupled receptor E2	0	0	1	0	0	0	0	0	0	0	0
0.551147	2.91852e-87	7.82645e-86	SELE	E-selectin	0	0	0	0	0	0	0	0	0	0	0
0.364634	6.07678e-87	1.61477e-85	IL18R1	Interleukin-18 receptor 1	0	0	1	0	0	0	0	0	0	0	0
0.293879	6.30088e-87	1.65923e-85	TNFSF13B	Tumor necrosis factor ligand superfamily member 13B	0	0	1	0	0	0	0	0	0	0	0
0.181644	1.41093e-86	3.68228e-85	IL6ST	Interleukin-6 receptor subunit beta	0	0	0	0	0	0	0	0	0	0	0
0.690235	4.00759e-85	1.03665e-83	C19orf12	Protein C19orf12	0	0	0	0	0	0	1	0	0	0	0
0.302364	6.49736e-85	1.66595e-83	MRC1	Macrophage mannose receptor 1	0	0	0	0	0	0	0	0	0	0	0
0.330763	1.35005e-84	3.43147e-83	SCARB2	Lysosome membrane protein 2	0	0	0	0	0	0	0	0	0	0	0
0.597484	5.61737e-84	1.41548e-82	PTS	6-pyruvoyl tetrahydrobiopterin synthase	0	0	0	0	0	0	0	0	0	0	0
0.289208	7.82799e-84	1.95566e-82	PDGFRA	Platelet-derived growth factor receptor alpha	0	0	0	0	0	0	0	0	0	0	0
0.280242	8.11628e-84	2.0105e-82	CKAP4	Cytoskeleton-associated protein 4	0	0	0	0	0	0	0	0	0	0	0
0.969795	1.62196e-83	3.98402e-82	CA5A	Carbonic anhydrase 5A, mitochondrial	1	0	0	0	0	0	0	0	0	0	0
0.175862	7.78783e-83	1.89698e-81	ENG	Endoglin	0	0	0	0	0	0	0	0	0	0	0
0.315313	9.17021e-83	2.21525e-81	EFNA4	Ephrin-A4	0	0	0	0	0	0	0	0	0	0	0
0.557268	2.43421e-82	5.83212e-81	LGALS4	Galectin-4	0	1	0	0	0	0	0	0	0	0	0
0.258012	2.76306e-82	6.56619e-81	GAS6	Growth arrest-specific protein 6	0	0	0	0	0	0	0	0	0	0	0
0.297593	7.08169e-82	1.66934e-80	IL10RB	Interleukin-10 receptor subunit beta	0	0	0	0	0	0	0	0	0	0	0
0.282358	1.13661e-81	2.65785e-80	ANPEP	Aminopeptidase N	0	1	0	1	0	0	0	0	0	0	0
0.279475	1.67356e-81	3.8824e-80	HEG1	Protein HEG homolog 1	0	0	0	0	0	0	0	0	0	0	0
0.290703	1.70939e-81	3.93429e-80	SCARF2	Scavenger receptor class F member 2	0	0	0	0	0	0	0	0	0	0	0
0.768163	2.8432e-81	6.49272e-80	FCAMR	High affinity immunoglobulin alpha and immunoglobulin mu Fc receptor	0	0	1	0	0	0	0	0	0	0	0
0.610714	5.81504e-81	1.31763e-79	AKR1B10	Aldo-keto reductase family 1 member B10	0	1	0	0	0	0	0	0	0	0	1
0.498625	9.39558e-81	2.11256e-79	SCLY	Selenocysteine lyase	1	0	0	0	0	0	0	0	0	0	0
0.255667	2.72191e-80	6.07338e-79	ERBB2	Receptor tyrosine-protein kinase erbB-2	0	0	0	0	0	0	0	0	0	0	0
0.46273	7.48047e-80	1.65647e-78	CA9	Carbonic anhydrase 9	0	0	0	0	0	0	0	0	0	0	0
0.29276	1.73315e-78	3.80902e-77	CD48	CD48 antigen	0	0	1	0	0	0	0	0	0	0	0
0.267273	2.76977e-78	6.04181e-77	TGFBI	Transforming growth factor-beta-induced protein ig-h3	0	0	0	0	0	0	0	0	0	0	0
0.308709	1.13305e-77	2.45326e-76	LGALS3BP	Galectin-3-binding protein	0	0	0	0	0	0	0	0	0	0	0
0.223132	1.61056e-77	3.46152e-76	IL1R1	Interleukin-1 receptor type 1	0	0	0	0	0	0	0	0	0	0	0
0.362989	2.82765e-77	6.03301e-76	COL6A3	Collagen alpha-3(VI) chain	0	0	0	0	0	0	0	0	0	0	0
0.339202	3.95105e-77	8.36879e-76	NOTCH3	Neurogenic locus notch homolog protein 3	0	0	0	0	0	0	0	0	0	0	0
0.900115	4.00823e-77	8.42882e-76	IGSF9	Protein turtle homolog A	1	0	0	0	0	0	0	0	0	0	0
0.222401	6.56914e-77	1.37154e-75	FSTL1	Follistatin-related protein 1	0	0	0	0	0	0	0	0	0	0	0
0.403479	4.75196e-76	9.85106e-75	ANGPTL2	Angiopoietin-related protein 2	0	0	0	0	0	0	0	0	0	0	0
0.379259	9.78027e-76	2.01322e-74	ANGPT2	Angiopoietin-2	0	0	0	0	0	0	0	0	0	0	0
0.340462	1.93026e-75	3.94557e-74	CD83	CD83 antigen	0	0	0	0	0	0	0	0	0	0	0
0.234108	4.58681e-75	9.3106e-74	LIFR	Leukemia inhibitory factor receptor	0	0	0	0	0	0	0	0	0	0	0
0.50039	4.66888e-75	9.41181e-74	MUC13	Mucin-13	0	1	0	0	0	0	0	0	0	0	0
0.952608	6.41932e-75	1.28518e-73	TSPAN8	Tetraspanin-8	0	1	0	0	0	0	0	0	0	0	0
0.864913	7.38541e-75	1.46854e-73	CCL20	C-C motif chemokine 20	0	0	1	0	0	0	0	0	0	0	0
0.298854	1.12453e-74	2.22095e-73	EPS8L2	Epidermal growth factor receptor kinase substrate 8-like protein 2	0	0	0	0	0	0	0	0	0	0	1
0.530364	2.15892e-74	4.23525e-73	ADGRE1	Adhesion G protein-coupled receptor E1	0	0	1	0	0	0	0	0	0	0	0
0.941719	2.46477e-74	4.80301e-73	FABP1	Fatty acid-binding protein, liver	1	1	0	0	0	0	0	0	0	0	0
0.485715	3.62194e-74	7.01122e-73	CBS	Cystathionine beta-synthase	1	0	0	1	0	1	0	0	0	0	0
0.264509	3.87651e-73	7.42429e-72	NRP1	Neuropilin-1	0	0	0	0	0	0	0	0	0	0	0
0.266881	3.88613e-73	7.42429e-72	GALNT10	Polypeptide N-acetylgalactosaminyltransferase 10	0	0	0	0	0	0	0	0	0	0	0
0.394018	2.10903e-72	4.00305e-71	TNFRSF10B	Tumor necrosis factor receptor superfamily member 10B	0	0	0	0	0	0	0	0	0	0	0
0.218914	2.38995e-72	4.50697e-71	BMPER	BMP-binding endothelial regulator protein	0	0	0	0	0	0	0	0	0	0	0
0.278653	6.92191e-72	1.29697e-70	LY9	T-lymphocyte surface antigen Ly-9	0	1	1	0	0	0	0	0	0	0	0
0.505212	1.77072e-71	3.2967e-70	TREM2	Triggering receptor expressed on myeloid cells 2	0	0	0	0	0	1	0	0	0	0	0
0.334894	5.25263e-71	9.71736e-70	TNFRSF12A	Tumor necrosis factor receptor superfamily member 12A	0	0	0	0	0	0	0	0	0	0	0
0.332778	6.20069e-71	1.13991e-69	CD300C	CMRF35-like molecule 6	0	0	1	0	0	0	0	0	0	0	0
0.55633	6.30627e-71	1.15208e-69	TFF2	Trefoil factor 2	0	0	0	0	0	0	0	0	0	0	0
0.643614	7.54208e-71	1.36929e-69	CXCL8	Interleukin-8	0	0	0	0	0	0	0	0	0	0	0
0.31832	2.92852e-70	5.284e-69	LGALS9	Galectin-9	0	1	0	0	0	0	0	0	0	0	0
0.365949	3.28368e-70	5.88847e-69	LRRC25	Leucine-rich repeat-containing protein 25	0	0	1	0	0	0	0	0	0	0	0
0.191612	4.83922e-70	8.62503e-69	BSG	Basigin	0	0	0	0	0	0	0	0	0	0	0
0.307496	5.50465e-70	9.75157e-69	NHLRC3	NHL repeat-containing protein 3	0	0	0	0	0	0	0	0	0	0	0
0.356685	6.66546e-70	1.17368e-68	TNFRSF4	Tumor necrosis factor receptor superfamily member 4	0	0	1	0	0	0	0	0	0	0	0
0.354434	6.85634e-70	1.20006e-68	EDA2R	Tumor necrosis factor receptor superfamily member 27	0	0	0	0	0	0	0	0	0	0	0
0.27509	1.39309e-69	2.42381e-68	THY1	Thy-1 membrane glycoprotein	0	0	0	0	0	1	0	0	0	0	0
0.304223	2.35901e-69	4.08012e-68	PRCP	Lysosomal Pro-X carboxypeptidase	0	0	0	0	0	0	0	0	0	0	0
0.276593	2.57584e-69	4.42892e-68	ADAM9	Disintegrin and metalloproteinase domain-containing protein 9	0	0	0	0	0	0	0	0	0	0	0
-0.349403	2.95699e-69	5.05454e-68	KITLG	Kit ligand	0	0	0	0	0	0	0	0	0	0	0
0.359079	3.79659e-68	6.452e-67	ULBP2	UL16-binding protein 2	0	0	0	0	0	0	0	0	0	0	1
0.423907	4.88731e-68	8.25757e-67	TPP1	Tripeptidyl-peptidase 1	0	0	0	0	0	0	0	0	0	0	0
0.238685	1.39678e-67	2.34643e-66	SHISA5	Protein shisa-5	0	0	0	0	0	0	0	0	0	0	0
0.389832	2.04903e-67	3.42246e-66	PILRA	Paired immunoglobulin-like type 2 receptor alpha	0	0	0	0	0	0	0	0	0	0	0
0.576902	2.80467e-67	4.65799e-66	SUOX	Sulfite oxidase, mitochondrial	0	0	0	0	0	0	0	0	0	0	0
0.314021	4.56697e-67	7.54196e-66	MAMDC2	MAM domain-containing protein 2	0	0	0	0	0	0	0	0	0	0	0
0.441721	7.3475e-67	1.20656e-65	PTPRH	Receptor-type tyrosine-protein phosphatase H	0	1	0	0	0	0	0	0	0	0	0
0.377235	1.22339e-66	1.99775e-65	TNFRSF9	Tumor necrosis factor receptor superfamily member 9	0	0	1	0	0	0	0	0	0	0	0
0.405773	1.53956e-66	2.50007e-65	IMMT	MICOS complex subunit MIC60	0	0	0	0	0	0	0	0	0	0	0
0.394824	1.64349e-66	2.65409e-65	PRSS8	Prostasin	0	0	0	0	0	0	0	0	0	0	0
0.268292	1.76932e-66	2.8416e-65	NECTIN2	Nectin-2	0	0	0	0	0	0	0	0	0	0	0
0.262584	4.65714e-66	7.4387e-65	SIGLEC7	Sialic acid-binding Ig-like lectin 7	0	0	1	0	0	0	0	0	0	0	0
0.449336	6.56779e-66	1.04335e-64	HNMT	Histamine N-methyltransferase	1	0	0	0	0	0	0	0	0	0	0
0.245853	3.63242e-65	5.73922e-64	TNFRSF21	Tumor necrosis factor receptor superfamily member 21	0	0	0	0	0	1	0	0	0	0	0
0.698381	7.20152e-65	1.13172e-63	IL6	Interleukin-6	0	0	0	0	0	0	1	0	0	0	0
0.267551	1.01582e-64	1.58783e-63	DLL1	Delta-like protein 1	0	0	1	0	0	0	0	0	0	0	0
0.402154	2.96413e-64	4.6086e-63	STC1	Stanniocalcin-1	0	0	0	0	0	0	0	0	0	0	0
0.593283	4.93934e-64	7.63898e-63	BAIAP2	Brain-specific angiogenesis inhibitor 1-associated protein 2	0	0	0	0	0	0	0	0	0	0	0
0.364207	5.28648e-64	8.13283e-63	CHCHD10	Coiled-coil-helix-coiled-coil-helix domain-containing protein 10, mitochondrial	0	0	0	0	0	0	0	1	0	0	0
0.345481	9.77177e-64	1.49544e-62	RBFOX3	RNA binding protein fox-1 homolog 3	0	1	0	0	0	1	0	0	0	0	0
0.29425	1.26945e-63	1.93261e-62	NPC2	NPC intracellular cholesterol transporter 2	0	0	0	0	0	0	0	0	0	0	0
0.271284	1.95442e-63	2.95999e-62	CLSTN3	Calsyntenin-3	0	0	0	0	0	1	0	0	0	0	0
0.249686	2.83167e-63	4.26647e-62	YAP1	Transcriptional coactivator YAP1	0	0	0	0	0	0	0	0	0	0	0
0.303358	5.0437e-63	7.56038e-62	DSC2	Desmocollin-2	0	0	0	0	0	0	0	0	0	0	1
0.374328	7.11528e-63	1.06112e-61	CD300E	CMRF35-like molecule 2	0	0	1	0	0	0	0	0	0	0	0
0.411431	2.07994e-62	3.08613e-61	FUT3_FUT5	3-galactosyl-N-acetylglucosaminide 4-alpha-L-fucosyltransferase FUT3_4-galactosyl-N-acetylglucosaminide 3-alpha-L-fucosyltransferase FUT5	0	0	0	0	0	0	0	0	0	0	0
0.361701	2.31948e-62	3.42416e-61	CD27	CD27 antigen	0	0	1	0	0	0	0	0	0	0	0
0.379101	3.11349e-62	4.57323e-61	C1QTNF1	Complement C1q tumor necrosis factor-related protein 1	0	0	0	0	0	0	1	0	0	0	0
0.270406	6.72329e-62	9.82609e-61	CD302	CD302 antigen	1	0	0	0	0	0	0	0	0	0	0
0.462644	8.53225e-62	1.24078e-60	MZB1	Marginal zone B- and B1-cell-specific protein	0	1	1	0	0	0	0	0	0	0	0
0.355198	1.19347e-61	1.72698e-60	LAG3	Lymphocyte activation gene 3 protein	0	0	1	0	0	0	0	0	0	0	0
0.215858	1.69975e-61	2.44747e-60	EPHB4	Ephrin type-B receptor 4	0	0	0	0	0	0	0	0	0	0	0
0.337814	2.14391e-61	3.07188e-60	CREG1	Protein CREG1	0	0	0	0	0	0	0	0	0	0	0
0.380124	3.34076e-61	4.76343e-60	CD72	B-cell differentiation antigen CD72	0	0	1	0	0	0	0	0	0	0	0
0.426405	1.17968e-60	1.67388e-59	SMPD1	Sphingomyelin phosphodiesterase	0	0	0	0	0	0	0	0	0	0	0
0.771627	1.50452e-60	2.1245e-59	FTCD	Formimidoyltransferase-cyclodeaminase	1	0	0	0	0	0	0	0	0	0	0
0.358336	1.68483e-60	2.36767e-59	CCL21	C-C motif chemokine 21	0	0	1	0	0	0	0	0	0	0	0
0.357335	2.6381e-60	3.68955e-59	IL2RA	Interleukin-2 receptor subunit alpha	0	0	1	0	0	0	1	0	0	0	0
0.401156	3.4681e-60	4.82726e-59	SIGLEC8	Sialic acid-binding Ig-like lectin 8	0	0	1	0	0	1	0	0	0	0	0
0.388035	4.86404e-60	6.73819e-59	CD79B	B-cell antigen receptor complex-associated protein beta chain	0	0	1	0	0	0	0	0	0	0	0
0.483442	9.42978e-60	1.30015e-58	ACY3	N-acyl-aromatic-L-amino acid amidohydrolase	1	1	0	1	0	0	0	0	0	0	0
1.07721	2.44481e-59	3.35501e-58	FGF21	Fibroblast growth factor 21	1	0	0	0	0	0	0	0	0	0	0
0.380962	2.90167e-59	3.96336e-58	HIP1R	Huntingtin-interacting protein 1-related protein	0	0	0	0	0	0	0	0	0	0	0
0.380404	4.82676e-59	6.56214e-58	IGFBP4	Insulin-like growth factor-binding protein 4	0	0	0	0	0	0	0	0	0	0	0
0.29253	1.16455e-58	1.57591e-57	CD274	Programmed cell death 1 ligand 1	0	0	0	0	0	0	0	0	0	0	0
0.307344	1.60826e-58	2.16634e-57	LY96	Lymphocyte antigen 96	0	0	0	0	0	0	0	0	0	0	0
0.238124	1.63305e-58	2.18963e-57	LILRB1	Leukocyte immunoglobulin-like receptor subfamily B member 1	0	0	1	0	0	0	0	0	0	0	0
0.520285	2.31739e-58	3.09302e-57	IL1RN	Interleukin-1 receptor antagonist protein	0	0	0	0	0	0	0	0	0	0	1
0.363274	2.43112e-58	3.23007e-57	VSIG4	V-set and immunoglobulin domain-containing protein 4	0	0	0	0	0	0	0	0	0	0	0
0.29512	2.74625e-58	3.63226e-57	AGRN	Agrin	0	0	0	0	0	0	0	0	0	0	0
0.261444	2.7937e-58	3.67837e-57	RNASE6	Ribonuclease K6	0	0	1	0	0	0	0	0	0	0	0
0.241581	3.49379e-58	4.57952e-57	FLRT2	Leucine-rich repeat transmembrane protein FLRT2	0	0	0	0	0	0	0	0	0	0	0
-0.212073	5.88171e-58	7.67511e-57	TTR	Transthyretin	0	0	0	0	0	0	0	0	0	0	0
0.198157	6.48621e-58	8.42631e-57	GOLM2	Protein GOLM2	0	0	0	0	0	0	0	0	0	0	0
0.286437	2.67829e-57	3.46401e-56	OSCAR	Osteoclast-associated immunoglobulin-like receptor	0	0	1	0	0	0	0	0	0	0	0
0.259656	3.12133e-57	4.01922e-56	EBI3_IL27	Interleukin-27	0	0	0	0	0	0	0	0	0	0	0
0.1814	1.78458e-56	2.28786e-55	TEK	Angiopoietin-1 receptor	0	0	0	0	0	0	0	0	0	0	0
0.336561	1.87674e-56	2.3955e-55	LAIR1	Leukocyte-associated immunoglobulin-like receptor 1	0	0	1	0	0	0	0	0	0	0	0
0.20209	4.93091e-56	6.26655e-55	CTSL	Cathepsin L1	0	0	0	0	0	0	0	0	0	0	0
0.415082	5.04525e-56	6.38409e-55	MMP7	Matrilysin	0	0	0	0	0	0	0	0	0	0	0
0.321217	1.25973e-55	1.58715e-54	TFPI2	Tissue factor pathway inhibitor 2	0	0	0	0	0	0	0	0	0	0	0
0.308291	1.48025e-55	1.85698e-54	CD28	T-cell-specific surface glycoprotein CD28	0	0	1	0	0	0	0	0	0	0	0
0.275309	1.81221e-55	2.26372e-54	TGFBR2	TGF-beta receptor type-2	0	0	0	0	0	0	0	0	0	0	0
0.576751	5.50074e-55	6.84198e-54	AKR7L	Aflatoxin B1 aldehyde reductase member 4	1	1	0	0	0	0	0	0	0	0	0
-0.186298	6.27473e-55	7.77162e-54	MENT	Protein MENT	0	0	0	0	0	0	0	0	0	0	0
0.314767	7.69665e-55	9.49253e-54	CPM	Carboxypeptidase M	0	0	0	0	0	0	1	0	0	0	0
0.214009	9.62146e-55	1.18166e-53	ICAM3	Intercellular adhesion molecule 3	0	0	1	0	0	0	0	0	0	0	0
0.286824	1.2538e-54	1.53342e-53	PRSS22	Brain-specific serine protease 4	0	0	0	0	0	0	0	0	0	0	1
0.703256	5.13512e-54	6.25415e-53	CES1	Liver carboxylesterase 1	1	0	0	0	0	0	0	0	0	0	0
0.397347	2.01113e-53	2.43922e-52	PCBD1	Pterin-4-alpha-carbinolamine dehydratase	1	0	0	0	0	0	0	0	0	0	0
0.220682	2.1607e-53	2.6098e-52	HSPG2	Basement membrane-specific heparan sulfate proteoglycan core protein	0	0	0	0	0	0	0	0	0	0	0
0.378117	3.30258e-53	3.97261e-52	KYNU	Kynureninase	1	0	0	0	0	0	0	0	0	0	0
0.450566	4.05676e-53	4.8598e-52	ALDH1A1	Retinal dehydrogenase 1	1	0	0	0	0	0	0	0	0	0	0
0.452053	4.73471e-53	5.6488e-52	MTUS1	Microtubule-associated tumor suppressor 1	0	0	0	0	0	0	0	0	0	0	0
0.511845	5.68044e-53	6.74956e-52	CALCA	Calcitonin	0	0	0	0	0	0	0	0	1	1	0
0.58117	6.09324e-53	7.21074e-52	SERPINA9	Serpin A9	0	0	1	0	0	0	0	0	0	0	0
0.164763	9.20169e-53	1.08454e-51	IFNGR1	Interferon gamma receptor 1	0	0	0	0	0	0	0	0	0	0	0
0.434327	1.35125e-52	1.58623e-51	CHRDL2	Chordin-like protein 2	0	0	1	0	0	0	0	0	0	0	0
0.175004	2.12494e-52	2.48448e-51	PTPRK	Receptor-type tyrosine-protein phosphatase kappa	0	0	0	0	0	0	0	0	0	0	0
0.249257	2.42901e-52	2.82868e-51	ADAM15	Disintegrin and metalloproteinase domain-containing protein 15	0	0	0	0	0	0	0	0	0	0	0
0.337296	2.59031e-52	3.00455e-51	WFDC2	WAP four-disulfide core domain protein 2	0	0	0	0	1	0	0	0	0	0	0
0.260084	3.24135e-52	3.74484e-51	CTSZ	Cathepsin Z	0	0	0	0	0	0	0	0	0	0	0
0.162329	4.17552e-52	4.80514e-51	OSMR	Oncostatin-M-specific receptor subunit beta	0	0	0	0	0	0	0	0	0	0	0
0.257936	4.99978e-52	5.73112e-51	ASGR1	Asialoglycoprotein receptor 1	1	0	0	0	0	0	0	0	0	0	0
0.197526	6.81357e-52	7.77971e-51	GRN	Progranulin	0	0	0	0	0	0	0	0	0	0	0
0.347195	1.17808e-51	1.3399e-50	VWA1	von Willebrand factor A domain-containing protein 1	0	0	0	0	0	0	0	0	0	0	0
0.318348	1.45373e-51	1.647e-50	TNFRSF11A	Tumor necrosis factor receptor superfamily member 11A	0	1	0	0	0	0	0	0	0	0	0
0.241976	1.68408e-51	1.90061e-50	AOC3	Membrane primary amine oxidase	0	0	0	0	0	0	1	0	0	0	0
0.370343	2.08214e-51	2.3408e-50	IL1RL1	Interleukin-1 receptor-like 1	0	0	0	0	0	0	0	0	0	0	0
0.34938	3.34371e-51	3.7447e-50	COQ7	5-demethoxyubiquinone hydroxylase, mitochondrial	0	0	0	0	0	0	0	0	0	0	0
0.273632	4.78392e-51	5.33718e-50	LAYN	Layilin	0	0	0	0	0	0	0	0	0	0	0
0.409555	5.03962e-51	5.60107e-50	RIDA	2-iminobutanoate/2-iminopropanoate deaminase	1	0	0	0	0	0	0	0	0	0	0
0.231352	5.42346e-51	6.00483e-50	GFRA1	GDNF family receptor alpha-1	0	0	0	0	0	0	0	0	0	0	0
-0.225364	5.93344e-51	6.5447e-50	APOM	Apolipoprotein M	1	0	0	0	0	0	0	0	0	0	0
0.403357	1.73713e-50	1.90889e-49	MILR1	Allergin-1	0	0	1	0	0	0	0	0	0	0	0
0.281888	2.87627e-50	3.14881e-49	CR1	Complement receptor type 1	0	0	1	0	0	0	1	0	0	0	0
0.307537	3.39613e-50	3.70406e-49	ADGRD1	Adhesion G-protein coupled receptor D1	0	0	0	0	0	0	0	0	0	0	0
-0.242716	3.63952e-50	3.95476e-49	APOF	Apolipoprotein F	1	0	0	0	0	0	0	0	0	0	0
0.205261	3.91689e-50	4.2404e-49	PKD1	Polycystin-1	0	0	0	0	0	1	0	0	0	0	0
0.203734	6.89901e-50	7.44126e-49	ACVRL1	Serine/threonine-protein kinase receptor R3	0	0	0	0	0	0	0	0	0	0	0
0.234063	9.6277e-50	1.03462e-48	TCTN3	Tectonic-3	0	0	0	0	0	0	0	0	0	0	0
0.222833	9.77627e-50	1.04674e-48	NRCAM	Neuronal cell adhesion molecule	0	0	0	0	0	1	0	0	0	0	0
0.177152	1.39355e-49	1.48662e-48	PTPRC	Receptor-type tyrosine-protein phosphatase C	0	0	1	0	0	0	0	0	0	0	0
0.24596	1.49797e-49	1.59221e-48	CHRDL1	Chordin-like protein 1	0	0	0	0	0	0	0	0	0	0	0
0.233043	2.42169e-49	2.56471e-48	FOLR2	Folate receptor beta	0	0	0	0	0	0	0	0	0	0	0
0.185301	3.5517e-49	3.74788e-48	SEZ6L2	Seizure 6-like protein 2	0	0	0	0	0	1	0	0	0	0	0
0.328888	4.48743e-49	4.71825e-48	PDCD1	Programmed cell death protein 1	0	0	1	0	0	0	0	0	0	0	0
-0.199735	1.27419e-48	1.33493e-47	PROC	Vitamin K-dependent protein C	1	0	0	0	0	0	0	0	0	0	0
0.437259	1.83385e-48	1.9144e-47	GPD1	Glycerol-3-phosphate dehydrogenase	0	0	0	0	0	0	1	1	0	0	0
0.229147	1.95175e-48	2.03024e-47	EDN1	Endothelin-1	0	0	0	0	0	0	1	0	0	0	0
0.463323	2.85e-48	2.95409e-47	SLAMF1	Signaling lymphocytic activation molecule	0	0	1	0	0	0	0	0	0	0	0
0.451812	1.44657e-47	1.49411e-46	SLAMF7	SLAM family member 7	0	1	1	0	0	0	0	0	0	0	0
0.221081	1.81995e-47	1.87313e-46	NRP2	Neuropilin-2	0	1	0	0	0	0	0	0	0	0	0
0.214886	2.07203e-47	2.1251e-46	CHCHD6	MICOS complex subunit MIC25	0	0	0	0	0	1	0	0	0	0	0
0.296471	2.31205e-47	2.36298e-46	TGFB1	Transforming growth factor beta-1 proprotein	0	0	0	0	0	0	0	0	0	0	0
0.48351	2.2652e-46	2.30703e-45	GUSB	Beta-glucuronidase	0	0	0	0	0	0	0	0	0	0	0
0.191813	2.39221e-46	2.42793e-45	MERTK	Tyrosine-protein kinase Mer	0	0	0	0	0	0	0	0	0	0	0
0.233823	3.78755e-46	3.8308e-45	RNF149	E3 ubiquitin-protein ligase RNF149	0	0	0	0	0	0	0	0	0	0	0
0.468921	4.13749e-46	4.17031e-45	FABP4	Fatty acid-binding protein, adipocyte	0	0	0	0	0	0	1	0	0	0	0
0.335195	1.30218e-45	1.30799e-44	TNFRSF8	Tumor necrosis factor receptor superfamily member 8	0	0	0	0	0	0	1	0	0	0	0
0.567213	2.2095e-45	2.21177e-44	REN	Renin	0	0	0	0	0	0	0	0	0	0	0
0.675513	2.33152e-45	2.32594e-44	GSTA1	Glutathione S-transferase A1	1	0	0	0	0	0	0	0	0	0	0
0.416027	3.27713e-45	3.25819e-44	LTBP3	Latent-transforming growth factor beta-binding protein 3	0	0	0	0	0	0	0	0	0	0	0
0.213698	4.48589e-45	4.44484e-44	RELT	Tumor necrosis factor receptor superfamily member 19L	0	0	0	0	0	0	0	0	0	0	0
0.1979	5.31356e-45	5.24714e-44	RNASET2	Ribonuclease T2	0	0	0	0	0	0	0	0	0	0	0
0.230611	7.1388e-45	7.02583e-44	TACSTD2	Tumor-associated calcium signal transducer 2	0	0	0	0	0	0	0	0	0	0	1
0.340532	7.97113e-45	7.81866e-44	SIRPB1	Signal-regulatory protein beta-1	0	0	1	0	0	0	0	0	0	0	0
0.602859	8.83003e-45	8.63216e-44	MVK	Mevalonate kinase	1	0	0	0	0	0	0	0	0	0	0
0.17564	1.45702e-44	1.41963e-43	IGF2R	Cation-independent mannose-6-phosphate receptor	0	0	0	0	0	0	0	1	0	0	0
0.210325	1.8828e-44	1.82838e-43	PSAP	Prosaposin	0	0	0	0	0	0	0	0	0	0	0
0.434785	3.19775e-44	3.09504e-43	VSIG2	V-set and immunoglobulin domain-containing protein 2	0	0	0	0	0	0	0	0	0	0	0
0.253154	5.74937e-44	5.5281e-43	GCNT1	Beta-1,3-galactosyl-O-glycosyl-glycoprotein beta-1,6-N-acetylglucosaminyltransferase	0	1	0	0	0	0	0	0	1	1	0
0.497151	5.74353e-44	5.5281e-43	ALDH3A1	Aldehyde dehydrogenase, dimeric NADP-preferring	0	0	0	0	0	0	0	0	0	0	1
0.39823	6.40304e-44	6.13643e-43	PLAT	Tissue-type plasminogen activator	0	0	0	0	0	0	0	0	1	0	0
0.255413	9.83977e-44	9.39923e-43	LILRB2	Leukocyte immunoglobulin-like receptor subfamily B member 2	0	0	1	0	0	0	0	0	0	0	0
0.33562	1.32988e-43	1.2662e-42	ITGB7	Integrin beta-7	0	0	1	0	0	0	0	0	0	0	0
0.165965	1.90546e-43	1.80833e-42	AMIGO2	Amphoterin-induced protein 2	0	0	0	0	0	0	0	0	0	0	0
0.301918	2.43675e-43	2.30506e-42	CNTNAP2	Contactin-associated protein-like 2	0	0	0	0	0	1	0	0	0	0	0
0.210256	3.15443e-43	2.97433e-42	NELL2	Protein kinase C-binding protein NELL2	0	0	0	0	0	1	0	0	0	0	0
0.215282	3.47637e-43	3.26734e-42	MATN2	Matrilin-2	0	0	0	0	0	0	0	0	0	0	0
0.568719	5.48799e-43	5.14147e-42	ADH1B	All-trans-retinol dehydrogenase	1	0	0	0	0	0	1	0	0	0	0
0.219702	5.79339e-43	5.41025e-42	CD300A	CMRF35-like molecule 8	0	0	1	0	0	0	0	0	0	0	0
0.239397	6.11956e-43	5.69665e-42	NT5C1A	Cytosolic 5'-nucleotidase 1A	0	0	0	0	0	0	0	1	0	0	0
0.482128	6.32948e-43	5.87335e-42	SDHB	Succinate dehydrogenase	0	0	0	0	0	0	0	1	0	0	0
0.279155	6.48529e-43	5.99889e-42	KLRB1	Killer cell lectin-like receptor subfamily B member 1	0	0	1	0	0	0	0	0	0	0	0
0.183483	8.17379e-43	7.53691e-42	CPXM2	Inactive carboxypeptidase-like protein X2	0	0	0	0	0	0	0	0	0	0	0
0.349161	1.11789e-42	1.02754e-41	FCAR	Immunoglobulin alpha Fc receptor	0	0	1	0	0	0	0	0	0	0	0
0.418457	1.27903e-42	1.17198e-41	FGF23	Fibroblast growth factor 23	1	0	0	0	0	0	0	0	0	0	0
0.183708	1.84301e-42	1.68347e-41	RNASE1	Ribonuclease pancreatic	0	0	0	1	0	0	0	0	0	0	0
0.315814	3.01864e-42	2.74875e-41	DTNB	Dystrobrevin beta	0	0	0	0	0	1	0	0	0	0	0
0.339221	6.2312e-42	5.65646e-41	THBS4	Thrombospondin-4	0	0	0	0	0	0	1	0	0	0	0
0.217983	6.76397e-42	6.12108e-41	TNFRSF14	Tumor necrosis factor receptor superfamily member 14	0	0	0	0	0	0	0	0	0	0	0
0.237294	8.40819e-42	7.58554e-41	FAS	Tumor necrosis factor receptor superfamily member 6	0	0	0	0	0	0	0	0	0	0	0
0.254484	1.48675e-41	1.33716e-40	PON2	Serum paraoxonase/arylesterase 2	0	0	0	0	0	1	0	0	0	0	0
0.140328	4.31115e-41	3.86549e-40	IL1R2	Interleukin-1 receptor type 2	0	0	1	0	0	0	0	0	0	0	0
0.192905	5.24448e-41	4.68796e-40	TXNDC15	Thioredoxin domain-containing protein 15	0	0	0	0	0	0	0	0	0	0	0
0.163917	9.6219e-41	8.57464e-40	CD59	CD59 glycoprotein	0	0	0	0	0	0	0	0	0	0	0
0.333203	1.07862e-40	9.58301e-40	HMOX2	Heme oxygenase 2	0	0	0	0	0	0	0	0	0	0	0
0.38481	1.20977e-40	1.07156e-39	NOS3	Nitric oxide synthase, endothelial	0	0	1	0	0	0	0	0	0	0	0
0.249074	1.53373e-40	1.35441e-39	ESM1	Endothelial cell-specific molecule 1	0	0	0	0	0	0	0	0	0	1	0
0.368405	2.24747e-40	1.97872e-39	INHBB	Inhibin beta B chain	0	0	0	0	0	0	1	0	0	0	0
0.212737	2.92999e-40	2.57188e-39	ADM	Pro-adrenomedullin	0	0	0	0	0	0	1	0	0	0	0
0.192568	3.00528e-40	2.63007e-39	PIK3IP1	Phosphoinositide-3-kinase-interacting protein 1	0	0	0	0	0	0	0	0	0	0	0
0.355684	3.19559e-40	2.78827e-39	CRTAM	Cytotoxic and regulatory T-cell molecule	0	0	0	0	0	1	0	0	0	0	0
0.220503	3.68749e-40	3.2079e-39	C1QTNF6	Complement C1q tumor necrosis factor-related protein 6	0	0	0	0	0	0	0	0	0	0	0
0.228431	4.10381e-40	3.55948e-39	VTCN1	V-set domain-containing T-cell activation inhibitor 1	0	0	0	1	0	0	0	0	0	0	0
0.411987	4.33227e-40	3.74652e-39	FCRL5	Fc receptor-like protein 5	0	0	1	0	0	0	0	0	0	0	0
0.220798	4.89484e-40	4.22053e-39	CLEC14A	C-type lectin domain family 14 member A	0	0	0	0	0	0	0	0	0	0	0
0.181764	6.21732e-40	5.34507e-39	BTN2A1	Butyrophilin subfamily 2 member A1	0	0	0	0	0	0	0	0	0	0	0
0.186381	7.23873e-40	6.20493e-39	MARCO	Macrophage receptor MARCO	1	0	1	0	0	0	0	0	0	0	0
0.250052	1.22093e-39	1.04351e-38	CCDC80	Coiled-coil domain-containing protein 80	0	0	0	0	0	0	0	0	0	0	0
0.207503	1.3303e-39	1.13366e-38	SUSD2	Sushi domain-containing protein 2	0	0	0	0	0	0	0	0	0	0	0
0.551911	1.40955e-39	1.19771e-38	IL12A_IL12B	Interleukin-12	0	0	0	0	0	0	0	0	0	0	0
0.282854	2.28943e-39	1.93972e-38	QSOX1	Sulfhydryl oxidase 1	0	0	0	0	0	0	0	0	0	0	0
0.397464	3.40269e-39	2.87459e-38	PILRB	Paired immunoglobulin-like type 2 receptor beta	0	0	0	0	0	0	0	0	0	0	0
0.424081	4.94875e-39	4.16864e-38	CXCL13	C-X-C motif chemokine 13	0	0	1	0	0	0	0	0	0	0	0
0.515112	7.84781e-39	6.59171e-38	FBP1	Fructose-1,6-bisphosphatase 1	1	1	0	0	0	0	0	0	0	0	0
0.214094	1.31615e-38	1.10232e-37	CTSO	Cathepsin O	0	0	0	0	0	0	0	0	0	0	0
0.216847	1.34842e-38	1.12613e-37	NPDC1	Neural proliferation differentiation and control protein 1	0	0	0	0	0	0	0	0	0	0	0
0.26579	1.66878e-38	1.3897e-37	GDNF	Glial cell line-derived neurotrophic factor	0	1	0	0	0	0	0	1	0	0	0
0.170692	2.01845e-38	1.67612e-37	PRTG	Protogenin	0	0	0	0	0	0	0	0	0	1	0
0.188743	3.21423e-38	2.66153e-37	AXL	Tyrosine-protein kinase receptor UFO	0	0	0	0	0	0	0	0	0	0	0
0.344453	3.42083e-38	2.8246e-37	PTN	Pleiotrophin	0	0	0	0	0	0	0	0	1	0	0
0.114089	3.73429e-38	3.07474e-37	INSR	Insulin receptor	0	0	0	0	0	0	0	0	0	0	0
0.314471	8.4099e-38	6.90509e-37	ANGPTL4	Angiopoietin-related protein 4	1	0	0	0	0	0	1	0	0	0	0
0.64822	8.47974e-38	6.94293e-37	UPB1	Beta-ureidopropionase	1	0	0	0	0	0	0	0	0	0	0
0.194747	8.90246e-38	7.26869e-37	LMNB2	Lamin-B2	0	0	0	0	0	0	0	0	0	0	0
0.308371	9.7732e-38	7.9574e-37	LILRB4	Leukocyte immunoglobulin-like receptor subfamily B member 4	0	0	1	0	0	1	0	0	0	0	0
0.322656	2.65055e-37	2.1521e-36	CLEC11A	C-type lectin domain family 11 member A	0	0	0	0	0	0	0	0	0	0	0
0.312087	3.71095e-37	3.00474e-36	CD5L	CD5 antigen-like	0	0	1	0	0	0	0	0	0	0	0
0.194432	6.87916e-37	5.55463e-36	ITGB2	Integrin beta-2	0	0	1	0	0	0	0	0	0	0	0
0.296628	8.1295e-37	6.54615e-36	CCL15	C-C motif chemokine 15	1	1	0	0	0	0	0	0	0	0	0
0.448874	1.03248e-36	8.29107e-36	CXCL10	C-X-C motif chemokine 10	0	0	1	0	0	0	0	0	0	0	0
0.284234	1.53641e-36	1.23039e-35	CD22	B-cell receptor CD22	0	0	1	0	0	0	0	0	0	0	0
0.242926	2.29983e-36	1.83672e-35	B3GNT7	UDP-GlcNAc:betaGal beta-1,3-N-acetylglucosaminyltransferase 7	0	1	0	0	0	0	0	0	0	0	0
0.227493	2.91905e-36	2.3249e-35	TNFRSF13B	Tumor necrosis factor receptor superfamily member 13B	0	1	1	0	0	0	0	1	0	0	0
0.246549	3.01401e-36	2.39401e-35	LILRA2	Leukocyte immunoglobulin-like receptor subfamily A member 2	0	0	1	0	0	0	0	0	0	0	0
0.239029	3.04073e-36	2.40869e-35	HLA-DRA	HLA class II histocompatibility antigen, DR alpha chain	0	0	1	0	0	0	0	0	0	0	0
0.471066	3.07057e-36	2.42575e-35	IL19	Interleukin-19	0	0	0	0	1	0	0	0	0	0	0
-0.0970434	4.80521e-36	3.78588e-35	SERPINC1	Antithrombin-III	1	0	0	0	0	0	0	0	0	0	0
0.191713	5.41071e-36	4.25148e-35	ANGPTL1	Angiopoietin-related protein 1	0	0	0	0	0	0	0	0	0	0	0
0.162185	8.33521e-36	6.53186e-35	NOMO1	Nodal modulator 1	0	0	0	1	0	0	0	0	0	0	0
0.319892	9.80747e-36	7.66504e-35	CLEC6A	C-type lectin domain family 6 member A	0	0	1	0	0	0	0	0	0	0	0
0.301031	1.46206e-35	1.13963e-34	NPL	N-acetylneuraminate lyase	0	0	0	0	0	0	0	0	0	0	0
0.191115	1.74728e-35	1.35833e-34	ADAM8	Disintegrin and metalloproteinase domain-containing protein 8	0	0	1	0	0	0	0	0	0	0	0
0.206143	2.68537e-35	2.08205e-34	B2M	Beta-2-microglobulin	0	0	0	0	0	0	0	0	0	0	0
0.193597	2.74348e-35	2.12148e-34	CST3	Cystatin-C	0	0	0	0	0	1	0	0	0	0	0
0.302127	3.16073e-35	2.43768e-34	ARSA	Arylsulfatase A	0	0	0	0	0	0	0	0	0	0	0
0.843794	4.14781e-35	3.19054e-34	GAST	Gastrin	0	0	0	0	0	0	0	0	0	0	0
0.145474	5.74168e-35	4.40497e-34	TINAGL1	Tubulointerstitial nephritis antigen-like	0	0	0	0	0	0	0	0	0	0	0
0.19137	8.22385e-35	6.29275e-34	CD86	T-lymphocyte activation antigen CD86	0	0	1	0	0	0	0	0	0	0	0
0.204134	1.24951e-34	9.53607e-34	SEL1L	Protein sel-1 homolog 1	0	0	0	1	0	0	0	0	0	0	0
0.406774	1.40343e-34	1.06829e-33	CCL3	C-C motif chemokine 3	0	0	1	0	0	0	0	0	0	0	0
0.420758	1.96221e-34	1.48975e-33	GBP1	Guanylate-binding protein 1	1	0	0	0	0	0	0	0	0	0	0
0.180433	2.49202e-34	1.88709e-33	PAM	Peptidyl-glycine alpha-amidating monooxygenase	0	0	0	0	0	0	0	0	0	0	0
0.240822	2.60214e-34	1.96539e-33	C1QTNF5	Complement C1q tumor necrosis factor-related protein 5	0	0	0	0	0	0	0	0	0	0	0
0.217137	3.10959e-34	2.34261e-33	SMOC1	SPARC-related modular calcium-binding protein 1	1	0	0	0	0	1	0	0	0	0	0
0.148136	3.52215e-34	2.6466e-33	HYAL1	Hyaluronidase-1	1	0	1	0	0	0	0	0	0	0	0
0.192612	5.55998e-34	4.16713e-33	PTGDS	Prostaglandin-H2 D-isomerase	0	0	0	0	0	1	0	0	0	0	0
0.249818	5.92349e-34	4.41693e-33	GM2A	Ganglioside GM2 activator	0	0	0	0	0	0	0	0	0	0	0
0.260274	5.92206e-34	4.41693e-33	CCN4	CCN family member 4	0	0	0	0	0	0	0	0	0	0	0
0.349808	6.48065e-34	4.82009e-33	CILP	Cartilage intermediate layer protein 1	0	0	0	0	0	0	0	0	0	0	0
0.247184	8.61562e-34	6.39174e-33	CRELD1	Protein disulfide isomerase CRELD1	0	0	0	0	0	0	0	0	0	0	0
0.275815	1.0881e-33	8.05191e-33	CTSC	Dipeptidyl peptidase 1	0	0	0	0	0	0	0	0	0	0	0
0.23328	1.09996e-33	8.11915e-33	ANGPTL7	Angiopoietin-related protein 7	0	0	0	0	0	0	1	0	0	0	0
-0.520486	1.13293e-33	8.34142e-33	CEACAM16	Carcinoembryonic antigen-related cell adhesion molecule 16	0	0	0	1	0	0	0	0	0	0	0
-0.195238	1.13923e-33	8.36675e-33	F11	Coagulation factor XI	1	0	0	0	0	0	0	0	0	0	0
0.617368	1.20429e-33	8.82242e-33	ECHS1	Enoyl-CoA hydratase, mitochondrial	1	0	0	0	0	0	0	0	0	0	0
0.181437	1.23818e-33	9.04801e-33	EFNA1	Ephrin-A1	1	0	0	0	0	0	0	0	0	0	0
0.269478	1.72264e-33	1.25568e-32	SPINK1	Serine protease inhibitor Kazal-type 1	0	0	0	1	0	0	0	0	0	0	0
0.174262	2.60215e-33	1.89206e-32	COLEC12	Collectin-12	0	0	0	0	1	0	0	0	0	0	0
0.262954	3.33245e-33	2.41706e-32	CD14	Monocyte differentiation antigen CD14	1	0	0	0	0	0	0	0	0	0	0
0.154561	9.18525e-33	6.64567e-32	PTPRM	Receptor-type tyrosine-protein phosphatase mu	0	0	0	0	0	0	0	0	0	0	0
0.181144	9.24106e-33	6.66953e-32	CTHRC1	Collagen triple helix repeat-containing protein 1	0	0	0	0	0	0	1	0	0	0	0
0.537188	9.86293e-33	7.10083e-32	CHGA	Chromogranin-A	0	0	0	0	0	0	0	0	1	0	0
0.646205	1.2338e-32	8.86092e-32	NTproBNP	N-terminal prohormone of brain natriuretic peptide	0	0	0	0	0	0	0	0	0	0	0
0.149524	1.84305e-32	1.3204e-31	COL18A1	Collagen alpha-1(XVIII) chain	1	0	0	0	0	0	0	0	0	0	0
0.342156	1.9668e-32	1.40561e-31	DCXR	L-xylulose reductase	1	0	0	0	0	0	0	0	0	0	0
0.280301	2.35674e-32	1.68019e-31	SFRP1	Secreted frizzled-related protein 1	0	0	0	0	0	0	0	0	0	0	0
-0.281472	2.64939e-32	1.88422e-31	IL1RAP	Interleukin-1 receptor accessory protein	1	0	0	0	0	0	0	0	0	0	0
0.52301	2.69593e-32	1.91267e-31	PTGR1	Prostaglandin reductase 1	1	1	0	0	0	0	0	0	0	0	0
0.340472	3.21758e-32	2.27724e-31	MMP12	Macrophage metalloelastase	0	1	1	0	0	0	0	0	0	0	0
-0.288057	5.31271e-32	3.75098e-31	CNDP1	Beta-Ala-His dipeptidase	0	0	0	0	0	1	0	0	0	0	0
0.410282	5.3466e-32	3.76581e-31	CXCL9	C-X-C motif chemokine 9	0	0	1	0	0	0	0	0	0	0	0
0.250544	5.63972e-32	3.96272e-31	CDH1	Cadherin-1	0	0	0	0	0	0	0	0	1	0	0
0.134921	7.15584e-32	5.01595e-31	NAGPA	N-acetylglucosamine-1-phosphodiester alpha-N-acetylglucosaminidase	0	0	0	0	0	0	0	0	0	0	0
0.171844	9.06295e-32	6.33756e-31	SEMA3F	Semaphorin-3F	0	0	0	0	0	0	0	0	0	0	1
0.290023	1.05376e-31	7.35115e-31	IDUA	Alpha-L-iduronidase	0	0	0	0	0	0	0	0	0	0	0
0.222447	1.20465e-31	8.3838e-31	ADAM12	Disintegrin and metalloproteinase domain-containing protein 12	0	0	0	0	0	0	0	0	0	0	0
0.559363	1.2205e-31	8.47392e-31	ADH4	All-trans-retinol dehydrogenase [NAD(+)] ADH4	1	0	0	0	0	0	0	0	0	0	0
0.238354	1.69808e-31	1.17618e-30	TNF	Tumor necrosis factor	0	0	1	0	0	0	0	0	0	0	0
-0.284227	2.49692e-31	1.72542e-30	SDC4	Syndecan-4	1	0	0	0	0	0	0	0	0	0	0
0.163083	2.54357e-31	1.7535e-30	NBL1	Neuroblastoma suppressor of tumorigenicity 1	0	0	0	0	1	0	0	0	0	0	0
0.322282	3.09128e-31	2.12607e-30	SLIT2	Slit homolog 2 protein	0	0	0	0	0	0	0	0	0	0	0
0.160641	3.67239e-31	2.51981e-30	CRLF1	Cytokine receptor-like factor 1	0	0	0	0	0	1	0	0	0	0	0
0.139432	4.53612e-31	3.10517e-30	C1QA	Complement C1q subcomponent subunit A	0	0	1	0	0	0	0	0	0	0	0
0.18595	6.43878e-31	4.39733e-30	IGSF8	Immunoglobulin superfamily member 8	0	0	0	0	0	1	0	0	0	0	0
0.344778	6.91415e-31	4.71097e-30	IL12B	Interleukin-12 subunit beta	0	0	1	0	0	0	0	0	0	0	0
0.124895	7.8317e-31	5.32374e-30	CANT1	Soluble calcium-activated nucleotidase 1	0	0	0	0	0	0	0	0	0	0	0
0.23225	1.16636e-30	7.91017e-30	GLA	Alpha-galactosidase A	0	0	0	0	0	0	0	0	0	0	0
0.326042	1.68026e-30	1.1369e-29	CTSB	Cathepsin B	0	0	0	0	0	0	0	0	0	0	0
0.372961	1.69793e-30	1.1462e-29	FCRLB	Fc receptor-like B	0	0	1	0	0	0	0	0	0	0	0
0.182678	1.81633e-30	1.22331e-29	SIGLEC9	Sialic acid-binding Ig-like lectin 9	0	0	1	0	0	0	0	0	0	0	0
0.166638	2.20986e-30	1.48492e-29	DIPK2B	Divergent protein kinase domain 2B	0	0	0	0	0	0	0	0	0	0	0
0.206266	2.45832e-30	1.64809e-29	CCN3	CCN family member 3	0	0	0	0	0	0	0	0	0	0	0
0.281313	2.47621e-30	1.65628e-29	ALDH5A1	Succinate-semialdehyde dehydrogenase, mitochondrial	1	0	0	0	0	0	0	0	0	0	0
0.405953	3.28664e-30	2.19335e-29	KRT19	Keratin, type I cytoskeletal 19	0	0	0	0	0	0	0	0	0	0	1
0.334076	4.4699e-30	2.9762e-29	XCL1	Lymphotactin	0	0	1	0	0	0	0	0	0	0	0
0.311816	1.0156e-29	6.74683e-29	FABP3	Fatty acid-binding protein, heart	0	0	0	0	0	0	0	1	0	0	0
0.0938975	1.03352e-29	6.83903e-29	NOTCH1	Neurogenic locus notch homolog protein 1	0	0	0	0	0	0	0	0	0	0	0
0.360259	1.03416e-29	6.83903e-29	FCGR2A	Low affinity immunoglobulin gamma Fc region receptor II-a	0	0	1	0	0	0	0	0	0	0	0
0.270003	1.08207e-29	7.13972e-29	KCTD5	BTB/POZ domain-containing protein KCTD5	0	0	0	0	0	0	0	0	0	0	0
-0.148664	2.23222e-29	1.46954e-28	KLKB1	Plasma kallikrein	1	0	0	0	0	0	0	0	0	0	0
0.176339	2.28753e-29	1.50257e-28	GIPC2	PDZ domain-containing protein GIPC2	0	1	1	0	0	0	0	0	0	0	0
0.19404	5.23902e-29	3.43356e-28	ACP5	Tartrate-resistant acid phosphatase type 5	0	0	0	0	0	0	0	0	0	0	0
0.200044	6.2207e-29	4.06781e-28	LILRA5	Leukocyte immunoglobulin-like receptor subfamily A member 5	0	0	1	0	0	0	0	0	0	0	0
0.356572	6.91004e-29	4.50849e-28	NFATC3	Nuclear factor of activated T-cells, cytoplasmic 3	0	0	1	0	0	0	0	0	0	0	0
-0.185916	8.17036e-29	5.31892e-28	PON3	Serum paraoxonase/lactonase 3	1	0	0	0	0	0	0	0	0	0	0
0.275609	9.12188e-29	5.92516e-28	IL18	Interleukin-18	0	0	0	0	0	0	0	0	0	0	1
0.22236	9.88126e-29	6.40419e-28	WARS	Tryptophan--tRNA ligase, cytoplasmic	0	0	0	0	0	0	0	0	0	0	0
0.229113	1.18952e-28	7.6924e-28	LY75	Lymphocyte antigen 75	0	0	1	0	0	0	0	0	0	0	0
0.134063	1.66312e-28	1.07313e-27	COL3A1	Collagen alpha-1(III) chain	0	0	0	0	1	0	0	0	0	0	0
0.348787	1.74279e-28	1.12206e-27	ENTR1	Endosome-associated-trafficking regulator 1	0	0	0	0	0	0	0	0	0	0	0
0.243697	1.84052e-28	1.18238e-27	CEACAM6	Carcinoembryonic antigen-related cell adhesion molecule 6	0	1	0	0	0	0	0	0	0	0	1
-0.0954411	2.49838e-28	1.60148e-27	EGFR	Epidermal growth factor receptor	0	0	0	0	0	0	0	0	0	0	0
0.182176	2.65585e-28	1.6987e-27	DCTPP1	dCTP pyrophosphatase 1	0	0	0	0	0	0	0	0	0	0	0
-0.129172	2.93286e-28	1.87178e-27	SELENOP	Selenoprotein P	1	1	0	0	0	0	0	0	0	0	0
0.194004	2.96171e-28	1.88607e-27	SIGLEC6	Sialic acid-binding Ig-like lectin 6	0	0	0	0	0	0	0	0	0	0	0
0.125828	3.35073e-28	2.12917e-27	ITGB1	Integrin beta-1	0	0	0	0	0	0	0	0	0	0	0
0.151768	3.41343e-28	2.16431e-27	JAM2	Junctional adhesion molecule B	0	0	0	0	0	0	0	0	0	0	0
0.158655	4.46768e-28	2.82663e-27	B4GALT1	Beta-1,4-galactosyltransferase 1	0	0	0	0	0	0	0	0	0	0	0
0.164751	5.08665e-28	3.21129e-27	ATRAID	All-trans retinoic acid-induced differentiation factor	0	0	0	0	0	0	0	0	0	0	0
0.201235	6.64644e-28	4.17797e-27	CD5	T-cell surface glycoprotein CD5	0	0	1	0	0	0	0	0	0	0	0
0.29556	6.64323e-28	4.17797e-27	MDK	Midkine	0	0	0	0	0	0	0	0	0	0	0
0.46294	7.49185e-28	4.69928e-27	TFF1	Trefoil factor 1	0	0	0	0	0	0	0	0	0	0	0
0.317599	7.56195e-28	4.7331e-27	PI3	Elafin	0	0	1	0	0	0	0	0	0	0	1
0.209489	8.1437e-28	5.08633e-27	LRP11	Low-density lipoprotein receptor-related protein 11	0	0	0	0	0	0	0	0	0	0	0
0.132217	1.51591e-27	9.44777e-27	ROBO2	Roundabout homolog 2	0	0	0	0	0	1	0	0	0	0	0
0.178407	1.86282e-27	1.15852e-26	PDCD1LG2	Programmed cell death 1 ligand 2	0	0	1	0	0	0	0	0	0	0	0
0.170845	2.55971e-27	1.58854e-26	LAMB1	Laminin subunit beta-1	0	0	0	0	0	0	0	0	0	0	0
0.16466	2.70535e-27	1.67537e-26	HLA-E	HLA class I histocompatibility antigen, alpha chain E	0	0	0	0	0	0	0	0	0	0	0
0.156814	3.30314e-27	2.04124e-26	QPCT	Glutaminyl-peptide cyclotransferase	0	0	0	0	0	0	0	0	0	0	0
0.262303	3.39654e-27	2.09453e-26	SPP1	Osteopontin	0	0	0	0	0	1	0	0	0	0	0
0.367979	4.4895e-27	2.7627e-26	KHK	Ketohexokinase	1	1	0	0	0	0	0	0	0	0	0
0.187171	4.50162e-27	2.76433e-26	ACHE	Acetylcholinesterase	0	0	0	0	0	1	0	1	0	0	0
0.151198	4.59458e-27	2.81468e-26	TNFSF13	Tumor necrosis factor ligand superfamily member 13	0	0	0	0	0	0	0	0	0	0	0
0.2151	4.60287e-27	2.81468e-26	BTN3A2	Butyrophilin subfamily 3 member A2	0	0	1	0	0	0	0	0	0	0	0
0.200158	6.47652e-27	3.95216e-26	IL15RA	Interleukin-15 receptor subunit alpha	0	0	0	0	0	0	0	0	0	0	0
0.161559	8.26761e-27	5.03463e-26	GPNMB	Transmembrane glycoprotein NMB	0	0	0	0	0	0	0	0	0	0	0
0.186863	1.13587e-26	6.90261e-26	CSPG4	Chondroitin sulfate proteoglycan 4	0	1	0	0	0	0	0	0	0	0	0
0.252441	1.40354e-26	8.5115e-26	DDAH1	N(G),N(G)-dimethylarginine dimethylaminohydrolase 1	0	0	0	0	0	0	0	0	0	0	0
0.184086	1.50055e-26	9.08094e-26	SEPTIN8	Septin-8	0	0	0	0	0	1	0	0	0	0	0
0.126555	1.54254e-26	9.3158e-26	GSR	Glutathione reductase, mitochondrial	0	0	0	0	0	0	0	0	0	0	0
-0.317931	1.90232e-26	1.14649e-25	GPC5	Glypican-5	0	0	0	0	0	1	0	0	0	0	0
0.266256	2.52471e-26	1.51846e-25	ADAMTS15	A disintegrin and metalloproteinase with thrombospondin motifs 15	0	0	0	0	0	0	1	0	0	0	0
0.442881	3.03293e-26	1.82038e-25	CXCL11	C-X-C motif chemokine 11	0	0	1	0	0	0	0	0	0	0	0
-0.0759056	3.87749e-26	2.32252e-25	SERPINF2	Alpha-2-antiplasmin	1	0	0	0	0	0	0	0	0	0	0
0.458322	4.28444e-26	2.56103e-25	GSTA3	Glutathione S-transferase A3	0	0	0	0	0	0	0	0	0	0	0
0.290767	4.53124e-26	2.70302e-25	RBKS	Ribokinase	1	0	0	0	0	0	0	0	0	0	0
0.168525	7.98559e-26	4.75395e-25	CD4	T-cell surface glycoprotein CD4	1	0	1	0	0	0	0	0	1	0	0
0.208358	8.55704e-26	5.08378e-25	NCR1	Natural cytotoxicity triggering receptor 1	0	0	1	0	0	0	0	0	0	0	0
0.372564	1.18761e-25	7.04137e-25	GPR37	Prosaposin receptor GPR37	0	0	0	0	0	1	0	0	0	0	0
0.20247	1.20865e-25	7.15158e-25	KEL	Kell blood group glycoprotein	0	0	0	0	0	0	0	0	0	0	0
0.174813	1.28529e-25	7.58971e-25	ICAM2	Intercellular adhesion molecule 2	0	0	1	0	0	0	0	0	0	0	0
0.178338	1.42274e-25	8.38444e-25	CA12	Carbonic anhydrase 12	0	0	0	0	0	0	0	0	0	0	0
0.282164	1.49031e-25	8.76497e-25	MAD1L1	Mitotic spindle assembly checkpoint protein MAD1	0	0	0	0	0	0	0	0	0	0	0
0.206593	1.74551e-25	1.02452e-24	VSNL1	Visinin-like protein 1	0	0	0	0	0	1	0	0	0	0	0
0.173366	2.19573e-25	1.28619e-24	TCOF1	Treacle protein	0	0	0	0	0	0	0	0	0	0	0
0.131798	2.39143e-25	1.39803e-24	CNTN4	Contactin-4	0	0	0	0	0	0	0	0	1	0	0
0.154695	2.47517e-25	1.4441e-24	EPHA4	Ephrin type-A receptor 4	0	0	0	0	0	1	0	0	0	0	0
0.346742	2.52298e-25	1.46906e-24	CD300LF	CMRF35-like molecule 1	0	0	1	0	0	0	0	0	0	0	0
-0.158586	2.98831e-25	1.73655e-24	TNFSF12	Tumor necrosis factor ligand superfamily member 12	0	0	0	0	0	0	0	0	0	0	0
0.148919	3.32643e-25	1.9292e-24	CD244	Natural killer cell receptor 2B4	0	0	1	0	0	0	0	0	0	0	0
0.205748	3.6379e-25	2.10566e-24	IFNLR1	Interferon lambda receptor 1	0	0	0	0	0	0	0	0	0	0	0
0.259518	6.44465e-25	3.72287e-24	TGFA	Protransforming growth factor alpha	0	0	0	0	0	0	0	0	0	0	1
0.206409	8.30028e-25	4.78535e-24	IL12RB1	Interleukin-12 receptor subunit beta-1	0	0	1	0	0	0	0	0	0	0	0
0.142595	8.69825e-25	5.00492e-24	STC2	Stanniocalcin-2	0	0	0	0	0	0	0	0	0	0	0
0.25507	1.01211e-24	5.81215e-24	ICAM5	Intercellular adhesion molecule 5	0	0	0	0	0	1	0	0	0	0	0
0.280343	1.07035e-24	6.13458e-24	GCHFR	GTP cyclohydrolase 1 feedback regulatory protein	1	0	0	0	0	0	0	0	0	0	0
0.315972	1.16017e-24	6.63637e-24	CDH15	Cadherin-15	0	0	0	0	0	1	0	1	0	0	0
0.213765	1.20483e-24	6.87836e-24	PCDHB15	Protocadherin beta-15	0	0	0	0	0	0	0	0	0	0	0
0.219737	1.38927e-24	7.91584e-24	NPTX1	Neuronal pentraxin-1	0	0	0	0	0	1	0	0	0	0	0
0.135425	1.63064e-24	9.27307e-24	PCDH12	Protocadherin-12	0	0	0	0	0	0	0	0	0	0	0
0.425881	1.86173e-24	1.05667e-23	ASS1	Argininosuccinate synthase	1	0	0	0	0	0	0	0	0	0	0
0.137186	2.03976e-24	1.15547e-23	CTSS	Cathepsin S	0	0	1	0	0	0	0	0	0	0	0
0.166856	2.26802e-24	1.28229e-23	NECTIN4	Nectin-4	0	0	0	0	0	0	0	0	0	0	1
0.152366	2.62598e-24	1.4818e-23	TYRO3	Tyrosine-protein kinase receptor TYRO3	0	0	0	0	0	1	0	0	0	0	0
0.218531	2.81701e-24	1.58654e-23	CPVL	Probable serine carboxypeptidase CPVL	0	0	1	0	0	0	0	0	0	0	0
0.255088	2.85473e-24	1.60469e-23	HMOX1	Heme oxygenase 1	0	0	1	0	0	0	0	0	0	0	0
0.146848	4.20527e-24	2.35931e-23	SEMA4C	Semaphorin-4C	0	0	0	0	0	0	0	0	0	0	0
0.187006	5.01757e-24	2.80965e-23	GZMA	Granzyme A	0	0	1	0	0	0	0	0	0	0	0
0.192182	6.77762e-24	3.78795e-23	LGMN	Legumain	0	0	0	0	0	0	0	0	0	0	0
0.276846	7.437e-24	4.14854e-23	PRG2	Bone marrow proteoglycan	0	0	0	0	0	0	0	0	0	0	0
0.122034	9.27357e-24	5.16317e-23	CLMP	CXADR-like membrane protein	0	0	0	0	0	0	1	0	0	0	0
0.410204	1.05588e-23	5.86753e-23	RBP2	Retinol-binding protein 2	0	1	0	0	0	0	0	0	0	0	0
0.187973	1.34134e-23	7.43972e-23	CD276	CD276 antigen	0	0	0	0	0	0	0	0	0	0	0
0.238393	1.74546e-23	9.66282e-23	KAZALD1	Kazal-type serine protease inhibitor domain-containing protein 1	0	0	1	0	0	0	0	0	0	0	0
0.144508	2.94875e-23	1.62934e-22	ENTPD6	Ectonucleoside triphosphate diphosphohydrolase 6	0	0	0	0	0	0	0	0	0	0	0
0.244989	2.98816e-23	1.648e-22	VNN2	Vascular non-inflammatory molecule 2	0	0	1	0	0	0	0	0	0	0	0
0.179222	4.62442e-23	2.54561e-22	HS6ST1	Heparan-sulfate 6-O-sulfotransferase 1	0	0	0	0	0	0	0	0	0	0	0
0.401877	5.31389e-23	2.91964e-22	EPO	Erythropoietin	1	0	0	0	0	0	0	0	0	0	0
0.248681	5.74842e-23	3.15247e-22	CFC1	Cryptic protein	0	0	0	1	0	1	0	0	0	0	0
0.185048	5.76645e-23	3.15643e-22	DSCAM	Down syndrome cell adhesion molecule	0	0	0	0	0	1	0	0	0	0	0
0.200497	6.74969e-23	3.68773e-22	SLAMF6	SLAM family member 6	0	0	1	0	0	0	0	0	0	0	0
0.14517	7.76731e-23	4.23579e-22	DPT	Dermatopontin	0	1	0	0	0	0	0	0	0	0	0
0.275502	8.21651e-23	4.47241e-22	IFNGR2	Interferon gamma receptor 2	0	0	0	0	0	0	0	0	0	0	0
0.221068	8.23884e-23	4.47623e-22	OGN	Mimecan	0	0	0	0	1	0	0	0	0	0	0
0.222519	8.75876e-23	4.74988e-22	GALNT3	Polypeptide N-acetylgalactosaminyltransferase 3	0	0	0	0	0	0	0	0	0	0	0
0.330593	1.02427e-22	5.54435e-22	FGL1	Fibrinogen-like protein 1	1	0	0	0	0	0	0	0	0	0	0
0.767588	1.03027e-22	5.56648e-22	OXT	Oxytocin-neurophysin 1	0	0	0	0	0	1	0	0	0	0	0
0.23034	1.06027e-22	5.71803e-22	TIMD4	T-cell immunoglobulin and mucin domain-containing protein 4	0	0	1	0	0	0	0	0	0	0	0
0.172757	2.18644e-22	1.17698e-21	ADGRB3	Adhesion G protein-coupled receptor B3	0	0	0	0	0	1	0	0	0	0	0
0.255541	2.36147e-22	1.26886e-21	CD8A	T-cell surface glycoprotein CD8 alpha chain	0	0	1	0	0	0	0	0	0	0	0
0.209359	2.56853e-22	1.37758e-21	EGFL7	Epidermal growth factor-like protein 7	0	0	0	0	0	0	0	0	0	0	0
0.159055	2.69876e-22	1.44478e-21	CD93	Complement component C1q receptor	0	0	0	0	0	0	0	0	0	0	0
0.291148	2.71679e-22	1.45177e-21	LAMP3	Lysosome-associated membrane glycoprotein 3	0	0	0	0	0	0	0	0	0	0	0
0.207452	3.47455e-22	1.8533e-21	AMOT	Angiomotin	0	0	0	0	0	0	0	0	0	0	0
0.377262	3.51982e-22	1.87403e-21	VWF	von Willebrand factor	0	0	0	0	0	0	0	0	0	0	0
0.318232	5.33169e-22	2.83355e-21	FDX1	Adrenodoxin, mitochondrial	0	0	0	0	0	0	0	0	0	0	0
0.249824	6.04741e-22	3.20809e-21	FCRL2	Fc receptor-like protein 2	0	1	1	0	0	0	0	0	0	0	0
0.233132	6.92066e-22	3.66469e-21	TFF3	Trefoil factor 3	0	1	0	0	1	0	0	0	0	1	0
0.0976352	8.02666e-22	4.24267e-21	LYVE1	Lymphatic vessel endothelial hyaluronic acid receptor 1	0	0	0	0	0	0	1	0	0	0	0
0.181843	1.02928e-21	5.43067e-21	CDH3	Cadherin-3	0	0	0	0	0	0	0	0	0	0	0
0.344462	1.10511e-21	5.82024e-21	CEACAM5	Carcinoembryonic antigen-related cell adhesion molecule 5	0	1	0	0	0	0	0	0	0	0	0
0.186642	1.71327e-21	9.00697e-21	SORT1	Sortilin	0	0	0	0	0	1	0	0	0	0	0
0.103013	1.76395e-21	9.2568e-21	RECK	Reversion-inducing cysteine-rich protein with Kazal motifs	0	0	0	0	0	0	0	0	0	0	0
0.164988	2.07907e-21	1.08909e-20	NPTX2	Neuronal pentraxin-2	0	0	0	0	0	0	0	0	0	0	0
0.149209	3.00307e-21	1.5703e-20	VEGFB	Vascular endothelial growth factor B	0	0	0	0	0	0	0	0	0	0	0
0.206981	3.08855e-21	1.61211e-20	TIE1	Tyrosine-protein kinase receptor Tie-1	0	0	0	0	0	0	0	0	0	0	0
0.17275	3.3985e-21	1.77073e-20	DCBLD2	Discoidin, CUB and LCCL domain-containing protein 2	0	0	0	0	0	0	0	0	0	0	0
0.227516	3.6479e-21	1.8973e-20	KLRK1	NKG2-D type II integral membrane protein	0	0	1	0	0	0	0	0	0	0	0
0.181997	4.32542e-21	2.24568e-20	RTN4R	Reticulon-4 receptor	0	0	0	0	0	1	0	0	0	0	0
0.252979	4.63905e-21	2.40424e-20	PRND	Prion-like protein doppel	0	0	0	0	0	0	0	0	0	0	0
0.243042	4.92381e-21	2.54731e-20	DDC	Aromatic-L-amino-acid decarboxylase	0	1	0	0	0	0	0	0	0	0	0
0.192613	5.03427e-21	2.59985e-20	SMOC2	SPARC-related modular calcium-binding protein 2	0	0	0	0	0	0	0	0	0	0	0
0.165508	5.04434e-21	2.60046e-20	CD109	CD109 antigen	0	0	0	0	0	0	0	0	1	0	0
0.219515	5.16238e-21	2.65663e-20	SSC5D	Soluble scavenger receptor cysteine-rich domain-containing protein SSC5D	0	0	0	0	0	0	0	0	0	0	0
0.308489	5.41346e-21	2.78094e-20	GPR15L	Protein GPR15L	0	0	0	0	0	0	0	0	0	0	0
-0.319736	6.22318e-21	3.19129e-20	CA6	Carbonic anhydrase 6	0	0	0	0	0	0	0	0	0	0	0
0.14709	7.55151e-21	3.86569e-20	ST6GAL1	Beta-galactoside alpha-2,6-sialyltransferase 1	1	0	1	0	0	0	0	0	0	0	0
0.197592	7.98778e-21	4.08187e-20	LTA	Lymphotoxin-alpha	0	1	1	0	0	0	0	0	0	0	0
0.147206	8.64962e-21	4.41236e-20	DKK3	Dickkopf-related protein 3	0	0	0	0	0	0	0	0	0	0	0
0.215077	1.4976e-20	7.62628e-20	CSTB	Cystatin-B	0	0	0	0	0	0	0	0	0	0	1
0.272821	1.54227e-20	7.84011e-20	SGSH	N-sulphoglucosamine sulphohydrolase	0	0	0	0	0	0	0	0	0	0	0
0.19552	1.62523e-20	8.24748e-20	ISM1	Isthmin-1	0	0	0	0	0	0	0	0	0	1	0
0.197996	2.08603e-20	1.05675e-19	ZBTB17	Zinc finger and BTB domain-containing protein 17	0	0	0	0	0	0	0	0	0	0	0
0.20561	2.176e-20	1.10042e-19	GLB1	Beta-galactosidase	0	0	0	0	0	0	0	0	0	0	0
0.120065	2.43706e-20	1.23032e-19	IGLC2	Immunoglobulin lambda constant 2	0	1	1	0	0	0	0	0	0	0	0
0.230093	2.54833e-20	1.28427e-19	CD160	CD160 antigen	1	1	1	0	0	1	0	0	0	0	0
0.215607	2.60758e-20	1.31187e-19	CLGN	Calmegin	0	0	0	0	0	0	0	0	0	0	0
-0.20284	3.83705e-20	1.9271e-19	FCN2	Ficolin-2	1	0	0	0	0	0	0	0	0	0	0
0.3448	4.65358e-20	2.33318e-19	IL17C	Interleukin-17C	0	0	0	0	0	0	0	0	0	0	0
0.235205	4.95448e-20	2.47979e-19	ENAH	Protein enabled homolog	0	0	0	0	0	0	0	0	0	0	0
0.160491	5.77746e-20	2.88676e-19	CLEC1A	C-type lectin domain family 1 member A	0	0	1	0	0	0	0	0	0	0	0
0.159816	9.30143e-20	4.63961e-19	IL15	Interleukin-15	0	0	0	0	0	0	0	0	0	0	0
0.15802	1.10514e-19	5.50311e-19	VSIG10L	V-set and immunoglobulin domain-containing protein 10-like	0	0	0	0	1	0	0	0	0	0	1
0.159194	1.14261e-19	5.68e-19	CEMIP2	Cell surface hyaluronidase	0	0	0	0	0	0	0	0	1	0	0
0.221959	1.1788e-19	5.84998e-19	ASAH1	Acid ceramidase	0	0	0	0	0	0	0	0	0	0	0
0.145637	1.18332e-19	5.86246e-19	EGFLAM	Pikachurin	0	0	0	0	0	0	0	0	0	0	0
0.588981	1.32925e-19	6.57429e-19	CCL19	C-C motif chemokine 19	0	0	1	0	0	0	0	0	0	0	0
0.126031	1.55058e-19	7.65598e-19	TLR1	Toll-like receptor 1	0	0	1	0	0	0	0	0	0	0	0
0.271629	1.79597e-19	8.85265e-19	PLA2G2A	Phospholipase A2, membrane associated	0	1	0	0	0	0	1	0	0	0	0
0.213198	1.80285e-19	8.87161e-19	PRAP1	Proline-rich acidic protein 1	1	1	0	0	0	0	0	0	0	0	0
0.206015	1.92277e-19	9.44579e-19	DRAXIN	Draxin	0	0	0	0	0	1	0	0	0	0	0
0.161528	1.93193e-19	9.4749e-19	FLT3LG	Fms-related tyrosine kinase 3 ligand	0	0	0	0	0	0	0	0	0	0	0
0.127408	2.1275e-19	1.04165e-18	HEPH	Hephaestin	0	1	0	0	0	0	0	0	0	0	0
-0.182206	2.33911e-19	1.14335e-18	HPGDS	Hematopoietic prostaglandin D synthase	0	0	0	0	0	0	0	0	0	0	0
0.0945126	2.4086e-19	1.17535e-18	LAMP2	Lysosome-associated membrane glycoprotein 2	0	0	0	0	0	0	0	0	0	0	0
0.252721	2.51496e-19	1.2252e-18	PRSS2	Trypsin-2	0	0	0	1	0	0	0	0	0	0	0
0.143119	2.70565e-19	1.31591e-18	KLK11	Kallikrein-11	0	0	0	0	0	0	0	0	0	0	1
0.122239	2.80716e-19	1.36301e-18	CD55	Complement decay-accelerating factor	0	0	0	0	0	0	0	0	0	0	0
0.142309	3.41396e-19	1.65489e-18	CDH5	Cadherin-5	0	0	0	0	0	0	0	0	0	0	0
0.169517	3.47353e-19	1.68098e-18	ABCA2	ATP-binding cassette sub-family A member 2	0	0	0	0	0	1	0	0	0	0	0
0.263153	4.18501e-19	2.02195e-18	CES2	Cocaine esterase	1	1	0	0	0	0	0	0	0	0	0
0.241139	4.93632e-19	2.381e-18	FCER2	Low affinity immunoglobulin epsilon Fc receptor	0	0	1	0	0	0	0	0	0	0	0
0.220315	5.77604e-19	2.78144e-18	CR2	Complement receptor type 2	0	0	1	0	0	0	0	0	0	0	0
0.461607	5.80546e-19	2.79101e-18	LEP	Leptin	0	0	0	0	0	0	1	0	0	0	0
0.129831	6.26228e-19	3.00569e-18	FAP	Prolyl endopeptidase FAP	0	0	0	0	0	0	0	0	0	0	0
0.139408	6.52586e-19	3.12706e-18	FAM3C	Protein FAM3C	0	0	0	0	0	0	0	0	0	0	0
0.309416	7.64225e-19	3.65602e-18	GFER	FAD-linked sulfhydryl oxidase ALR	0	0	0	0	0	0	0	0	0	0	0
-0.164877	9.9345e-19	4.74486e-18	CLEC4A	C-type lectin domain family 4 member A	0	0	1	0	0	0	0	0	0	0	0
0.232622	1.04202e-18	4.96871e-18	PTX3	Pentraxin-related protein PTX3	0	0	0	0	0	0	1	0	0	0	0
0.125377	1.33526e-18	6.35661e-18	ASPN	Asporin	0	0	0	0	0	0	0	0	0	0	0
0.211971	1.40602e-18	6.68261e-18	FCRL1	Fc receptor-like protein 1	0	1	1	0	0	0	0	0	0	0	0
0.203614	1.70345e-18	8.08309e-18	ACTA2	Actin, aortic smooth muscle	0	0	0	0	0	0	0	0	0	0	0
0.547129	2.50606e-18	1.18723e-17	SIGLEC5	Sialic acid-binding Ig-like lectin 5	0	0	1	0	0	0	0	0	0	0	0
0.168601	2.99937e-18	1.41863e-17	CLEC10A	C-type lectin domain family 10 member A	0	0	1	0	0	0	0	0	0	0	0
0.219304	3.01073e-18	1.42171e-17	MPO	Myeloperoxidase	0	0	0	0	0	0	0	0	0	0	0
0.282711	3.14253e-18	1.48155e-17	CSF2RA	Granulocyte-macrophage colony-stimulating factor receptor subunit alpha	0	0	0	0	0	0	0	0	0	0	0
0.123298	3.62777e-18	1.70756e-17	FRZB	Secreted frizzled-related protein 3	0	0	1	0	0	0	0	0	0	0	0
0.208396	4.25476e-18	1.99946e-17	IFNL1	Interferon lambda-1	0	0	0	0	0	0	0	0	0	0	0
0.236137	5.13291e-18	2.40826e-17	LIF	Leukemia inhibitory factor	0	0	0	0	0	0	0	0	0	0	0
0.237489	5.81153e-18	2.7203e-17	LYPD8	Ly6/PLAUR domain-containing protein 8	0	1	0	0	0	0	0	0	0	0	0
0.27445	5.81658e-18	2.7203e-17	LBP	Lipopolysaccharide-binding protein	1	0	0	0	0	0	0	0	0	0	0
0.124845	6.12423e-18	2.85961e-17	MANSC1	MANSC domain-containing protein 1	0	0	0	0	0	0	0	0	0	0	0
0.149258	6.48977e-18	3.02546e-17	PPL	Periplakin	0	0	0	0	0	0	0	0	0	0	1
0.179548	7.45116e-18	3.46811e-17	HSPB6	Heat shock protein beta-6	0	0	0	0	0	0	0	1	0	0	0
0.157336	8.83021e-18	4.10345e-17	EFHD1	EF-hand domain-containing protein D1	0	0	0	0	0	0	0	0	0	0	0
0.144372	8.8974e-18	4.12811e-17	THOP1	Thimet oligopeptidase	0	0	0	0	0	0	0	0	0	0	0
0.134129	9.80907e-18	4.54388e-17	DPP4	Dipeptidyl peptidase 4	0	1	0	0	0	0	0	0	1	0	0
0.213334	1.11663e-17	5.16444e-17	KLRD1	Natural killer cells antigen CD94	0	0	1	0	0	0	0	0	0	0	0
0.187466	1.13285e-17	5.23114e-17	PHYKPL	5-phosphohydroxy-L-lysine phospho-lyase	0	0	0	0	0	0	0	0	0	0	0
0.280481	1.1864e-17	5.46979e-17	DPY30	Protein dpy-30 homolog	0	0	0	0	0	0	0	0	0	0	0
0.133036	1.72307e-17	7.93156e-17	CLEC5A	C-type lectin domain family 5 member A	0	0	0	0	0	0	0	0	0	0	0
-0.244703	1.82868e-17	8.40444e-17	UMOD	Uromodulin	0	0	0	0	0	0	0	0	0	0	0
-0.410986	1.87891e-17	8.62177e-17	EDAR	Tumor necrosis factor receptor superfamily member EDAR	0	0	0	0	0	0	0	0	0	0	1
0.164199	1.88619e-17	8.64161e-17	GGH	Gamma-glutamyl hydrolase	1	0	0	0	0	0	0	0	0	0	0
0.473455	1.98127e-17	9.06298e-17	AIFM1	Apoptosis-inducing factor 1, mitochondrial	0	0	0	0	0	0	0	0	0	0	0
0.0830094	2.00139e-17	9.14072e-17	SERPINA7	Thyroxine-binding globulin	1	0	0	0	0	0	0	0	0	0	0
0.235316	2.1164e-17	9.65092e-17	LETM1	Mitochondrial proton/calcium exchanger protein	0	0	0	0	0	0	0	0	0	0	0
0.222715	2.21465e-17	1.00832e-16	CXCL17	C-X-C motif chemokine 17	0	0	0	0	0	0	0	0	0	0	1
0.149037	2.2613e-17	1.02796e-16	LAMA4	Laminin subunit alpha-4	0	0	0	0	0	0	0	0	0	0	0
0.371528	2.28463e-17	1.03695e-16	ANXA10	Annexin A10	0	0	0	0	0	0	0	0	0	0	0
0.178108	2.9051e-17	1.31653e-16	TIMP4	Metalloproteinase inhibitor 4	0	0	0	0	0	0	1	0	0	0	0
0.208167	2.99896e-17	1.35696e-16	SIAE	Sialate O-acetylesterase	0	1	0	0	0	0	0	0	0	0	0
0.157312	3.12972e-17	1.41394e-16	VSIG10	V-set and immunoglobulin domain-containing protein 10	0	0	0	0	0	0	0	0	0	0	0
0.167623	3.33866e-17	1.50601e-16	SDK2	Protein sidekick-2	0	0	0	0	1	0	0	0	0	0	0
0.141846	3.73244e-17	1.68103e-16	IL3RA	Interleukin-3 receptor subunit alpha	0	0	0	0	0	0	0	0	0	0	0
0.189519	3.7897e-17	1.7042e-16	CGREF1	Cell growth regulator with EF hand domain protein 1	0	0	0	0	0	1	0	0	0	0	0
0.250998	4.97562e-17	2.23406e-16	IL5RA	Interleukin-5 receptor subunit alpha	0	0	0	0	0	0	0	0	0	0	0
0.130312	5.50462e-17	2.46779e-16	FAM20A	Pseudokinase FAM20A	1	0	0	0	0	0	0	0	0	0	0
0.124439	5.59549e-17	2.50469e-16	THBD	Thrombomodulin	0	0	0	0	0	0	0	0	0	0	0
0.153285	5.6987e-17	2.54699e-16	PDGFRB	Platelet-derived growth factor receptor beta	0	0	0	0	0	0	0	0	0	0	0
0.125482	6.35049e-17	2.83397e-16	CD46	Membrane cofactor protein	0	0	0	0	0	0	0	0	0	0	0
0.119829	8.85059e-17	3.94364e-16	EFCAB14	EF-hand calcium-binding domain-containing protein 14	0	0	0	0	0	0	0	0	1	0	0
0.261223	1.14617e-16	5.09934e-16	DPP7	Dipeptidyl peptidase 2	0	0	0	0	0	0	0	0	0	0	0
-0.111988	1.16941e-16	5.1948e-16	KDR	Vascular endothelial growth factor receptor 2	0	0	0	0	0	0	0	0	0	0	0
0.0906355	1.42381e-16	6.31531e-16	MEGF9	Multiple epidermal growth factor-like domains protein 9	0	0	0	0	0	0	0	0	0	0	0
0.268564	1.45604e-16	6.4485e-16	TLR3	Toll-like receptor 3	0	0	0	0	0	0	0	0	0	0	0
0.256634	1.47691e-16	6.53103e-16	CPB1	Carboxypeptidase B	0	0	0	1	0	0	0	0	0	0	0
0.103348	2.31362e-16	1.02156e-15	MASP1	Mannan-binding lectin serine protease 1	1	0	0	0	1	0	0	0	0	0	0
-0.222752	2.34679e-16	1.03464e-15	CHAD	Chondroadherin	1	0	0	1	0	1	0	0	0	0	0
0.116002	2.94437e-16	1.29614e-15	PLXDC2	Plexin domain-containing protein 2	0	0	0	0	0	0	0	0	0	0	0
0.145857	3.58729e-16	1.57679e-15	PCDH9	Protocadherin-9	0	0	0	0	0	1	0	0	0	0	0
0.17829	3.61553e-16	1.58682e-15	BMP6	Bone morphogenetic protein 6	0	0	0	0	0	0	0	0	0	0	0
0.184251	3.67981e-16	1.61261e-15	CD70	CD70 antigen	0	0	1	0	0	0	0	0	0	0	0
0.211719	3.71799e-16	1.6269e-15	CCL25	C-C motif chemokine 25	0	1	1	0	0	0	0	0	0	0	0
0.31756	3.85107e-16	1.68261e-15	VNN1	Pantetheinase	1	1	0	0	0	0	0	0	0	0	0
0.135925	3.86857e-16	1.68774e-15	EPHB6	Ephrin type-B receptor 6	0	0	0	0	0	1	0	0	0	0	0
0.107559	3.94759e-16	1.71964e-15	CD99L2	CD99 antigen-like protein 2	0	0	0	0	0	0	0	1	0	0	0
0.217299	4.51909e-16	1.96567e-15	ALDH2	Aldehyde dehydrogenase, mitochondrial	1	0	0	0	0	0	0	0	0	0	0
0.150484	5.81922e-16	2.52743e-15	POLR2F	DNA-directed RNA polymerases I, II, and III subunit RPABC2	0	0	0	0	0	0	0	0	0	0	0
0.206306	7.57833e-16	3.28657e-15	CEACAM3	Carcinoembryonic antigen-related cell adhesion molecule 3	0	0	0	0	0	0	0	0	0	0	0
0.248708	7.94422e-16	3.44014e-15	SERPINB8	Serpin B8	0	0	0	0	0	0	0	0	0	0	0
0.289732	8.46171e-16	3.65881e-15	FCRL6	Fc receptor-like protein 6	0	0	1	0	0	0	0	0	0	0	0
0.129917	9.50195e-16	4.10254e-15	SEZ6	Seizure protein 6 homolog	0	0	0	0	0	1	0	0	0	0	0
0.162106	1.21388e-15	5.23327e-15	ITIH3	Inter-alpha-trypsin inhibitor heavy chain H3	1	0	0	0	0	0	0	0	0	0	0
0.409347	1.26025e-15	5.42518e-15	INSL5	Insulin-like peptide INSL5	0	1	0	0	0	0	0	0	0	0	0
0.123349	1.31772e-15	5.66424e-15	L1CAM	Neural cell adhesion molecule L1	0	1	0	0	0	1	0	0	0	0	0
0.108761	1.54967e-15	6.65154e-15	TNXB	Tenascin-X	0	0	0	0	0	0	0	0	0	0	0
0.120441	1.63947e-15	7.02666e-15	PRUNE2	Protein prune homolog 2	0	1	0	0	0	0	0	0	0	0	0
0.296099	1.84869e-15	7.91174e-15	SNCG	Gamma-synuclein	0	0	0	0	0	1	0	0	0	0	0
0.125417	3.18407e-15	1.36068e-14	VCAN	Versican core protein	0	0	1	0	0	0	0	0	0	0	0
0.291095	3.48378e-15	1.48658e-14	SORD	Sorbitol dehydrogenase	1	0	0	0	1	0	0	0	0	0	0
0.286043	3.60806e-15	1.53737e-14	CDH17	Cadherin-17	0	1	0	0	0	0	0	0	0	0	0
0.279021	4.94553e-15	2.10419e-14	IL22	Interleukin-22	0	0	0	0	0	0	0	0	0	0	0
0.195089	6.59537e-15	2.80208e-14	DAG1	Dystroglycan	0	0	0	0	0	0	0	0	0	0	0
-0.25363	7.4404e-15	3.1565e-14	TNFSF11	Tumor necrosis factor ligand superfamily member 11	1	0	1	0	0	0	0	0	0	0	0
0.221865	1.0033e-14	4.25021e-14	CCL16	C-C motif chemokine 16	1	0	0	0	0	0	0	0	0	0	0
0.126264	1.08197e-14	4.57686e-14	CSF3R	Granulocyte colony-stimulating factor receptor	0	0	1	0	0	0	0	0	0	0	0
0.213552	1.08689e-14	4.59102e-14	LEFTY2	Left-right determination factor 2	0	0	0	0	1	0	0	0	0	0	0
-0.116175	1.17305e-14	4.94779e-14	BCHE	Cholinesterase	1	0	0	0	0	0	0	0	0	0	0
0.210755	1.23744e-14	5.21185e-14	GAS2	Growth arrest-specific protein 2	1	0	0	0	0	0	0	0	0	0	0
0.142701	1.41915e-14	5.9686e-14	LGALS1	Galectin-1	0	0	0	0	0	0	0	0	0	0	0
0.165593	1.49814e-14	6.29175e-14	TNFRSF17	Tumor necrosis factor receptor superfamily member 17	0	1	1	0	0	0	0	0	0	0	0
0.117001	1.51274e-14	6.34398e-14	CRHBP	Corticotropin-releasing factor-binding protein	1	0	0	0	0	1	0	0	0	0	0
0.230087	2.13935e-14	8.95891e-14	SIRPA	Tyrosine-protein phosphatase non-receptor type substrate 1	0	0	0	0	0	1	0	0	0	0	0
0.199448	2.63364e-14	1.10131e-13	FCGR3B	Low affinity immunoglobulin gamma Fc region receptor III-B	0	0	1	0	0	0	0	0	0	0	0
0.143589	2.74064e-14	1.14442e-13	ECE1	Endothelin-converting enzyme 1	0	0	0	0	0	0	0	0	0	0	0
0.082973	3.34331e-14	1.39408e-13	GFRA2	GDNF family receptor alpha-2	0	0	0	0	0	0	0	0	0	1	0
0.210499	3.46025e-14	1.44078e-13	PTP4A3	Protein tyrosine phosphatase type IVA 3	0	0	0	0	0	0	0	1	0	0	0
-0.174775	3.75905e-14	1.56297e-13	PLA2G1B	Phospholipase A2	0	0	0	1	0	0	0	0	0	0	0
0.0931944	3.84719e-14	1.59735e-13	NME3	Nucleoside diphosphate kinase 3	0	0	0	0	0	0	0	0	0	0	0
0.215011	3.91318e-14	1.62244e-13	AKR1C4	Aldo-keto reductase family 1 member C4	1	0	0	0	0	0	0	0	0	0	0
0.141098	4.00957e-14	1.66005e-13	RSPO1	R-spondin-1	0	0	0	0	1	0	0	0	0	0	0
-0.0745009	4.04472e-14	1.67224e-13	GSN	Gelsolin	0	0	0	0	0	0	0	0	0	0	0
-0.165774	4.39656e-14	1.81513e-13	CFHR5	Complement factor H-related protein 5	1	0	0	0	0	0	0	0	0	0	0
0.112478	4.46825e-14	1.84213e-13	RNASE4	Ribonuclease 4	1	0	0	0	0	0	0	0	0	0	0
0.326633	4.76176e-14	1.96037e-13	IL10	Interleukin-10	0	0	1	0	0	0	1	0	0	0	0
0.211976	8.21306e-14	3.37648e-13	CCL22	C-C motif chemokine 22	0	0	1	0	0	0	0	0	0	0	0
0.285939	1.13789e-13	4.67141e-13	LILRA6	Leukocyte immunoglobulin-like receptor subfamily A member 6	0	0	1	0	0	0	0	0	0	0	0
0.117003	1.20259e-13	4.9301e-13	SPESP1	Sperm equatorial segment protein 1	0	0	0	0	0	0	0	0	0	0	0
0.142298	1.2995e-13	5.31993e-13	USP28	Ubiquitin carboxyl-terminal hydrolase 28	0	0	0	0	0	0	0	1	0	0	0
0.254253	1.39523e-13	5.70386e-13	CLEC4D	C-type lectin domain family 4 member D	0	0	0	0	0	0	0	0	0	0	0
0.18725	1.39947e-13	5.7132e-13	TNC	Tenascin	0	0	1	0	0	0	0	0	0	0	0
-0.102254	1.43032e-13	5.83098e-13	PON1	Serum paraoxonase/arylesterase 1	1	0	0	0	0	0	0	0	0	0	0
0.195487	1.458e-13	5.93557e-13	SCPEP1	Retinoid-inducible serine carboxypeptidase	0	0	0	0	0	0	0	0	1	0	0
0.100036	1.47017e-13	5.9768e-13	TGOLN2	Trans-Golgi network integral membrane protein 2	0	0	0	0	0	0	0	0	0	0	0
-0.0896424	1.474e-13	5.98401e-13	LCAT	Phosphatidylcholine-sterol acyltransferase	1	0	0	0	0	0	0	0	0	0	0
0.0832567	1.68094e-13	6.8147e-13	IGF1R	Insulin-like growth factor 1 receptor	0	0	0	0	0	0	0	0	0	0	0
-0.0846281	1.70991e-13	6.91295e-13	CLEC3B	Tetranectin	0	0	0	0	0	0	1	0	0	0	0
0.103111	1.70984e-13	6.91295e-13	LRP1	Prolow-density lipoprotein receptor-related protein 1	0	0	0	0	0	0	1	0	0	0	0
0.336257	1.72213e-13	6.95274e-13	CEACAM21	Carcinoembryonic antigen-related cell adhesion molecule 21	0	0	1	0	0	0	0	0	0	0	0
0.0974679	2.02979e-13	8.18357e-13	EZR	Ezrin	0	0	0	0	0	0	0	0	0	0	0
-0.0866148	2.2044e-13	8.87529e-13	CPB2	Carboxypeptidase B2	1	0	0	0	0	0	0	0	0	0	0
0.133365	2.44185e-13	9.8178e-13	LMOD1	Leiomodin-1	0	1	0	0	0	0	0	0	0	0	0
0.166771	2.73131e-13	1.09665e-12	PGLYRP1	Peptidoglycan recognition protein 1	0	0	0	0	0	0	0	0	0	0	0
0.131303	2.81154e-13	1.12732e-12	LYPD3	Ly6/PLAUR domain-containing protein 3	0	0	0	0	0	0	0	0	0	0	1
0.0976433	3.30385e-13	1.3229e-12	TIMP2	Metalloproteinase inhibitor 2	0	0	0	0	0	0	0	0	0	0	0
0.473263	3.37036e-13	1.34768e-12	ALPP	Alkaline phosphatase, placental type	0	0	0	0	1	0	0	0	0	0	0
0.162614	3.37564e-13	1.34795e-12	RETN	Resistin	0	0	0	0	0	0	0	0	0	0	0
0.0781844	4.95709e-13	1.97675e-12	AFM	Afamin	1	0	0	0	0	0	0	0	0	0	0
0.115144	5.45008e-13	2.17038e-12	PHOSPHO1	Phosphoethanolamine/phosphocholine phosphatase	0	0	0	0	0	0	0	0	0	0	0
0.0910059	6.27571e-13	2.49577e-12	DTX3	Probable E3 ubiquitin-protein ligase DTX3	0	0	0	0	0	0	0	0	0	0	0
0.136724	6.32164e-13	2.51062e-12	TIGIT	T-cell immunoreceptor with Ig and ITIM domains	0	0	1	0	0	0	0	0	0	0	0
0.17661	6.37457e-13	2.52821e-12	DKK4	Dickkopf-related protein 4	0	1	0	0	0	0	0	0	0	0	1
0.174967	7.78676e-13	3.08411e-12	BST1	ADP-ribosyl cyclase/cyclic ADP-ribose hydrolase 2	0	1	0	0	0	0	0	0	0	0	0
0.121909	7.94768e-13	3.14358e-12	SIL1	Nucleotide exchange factor SIL1	0	0	0	0	0	0	0	0	0	0	0
0.135508	8.38862e-13	3.31351e-12	KLK8	Kallikrein-8	0	0	0	0	0	0	0	0	0	0	1
0.108864	9.19943e-13	3.62887e-12	STAB2	Stabilin-2	0	0	1	0	0	0	0	0	0	0	0
0.260349	1.07743e-12	4.24438e-12	BPIFB2	BPI fold-containing family B member 2	0	0	0	0	0	0	0	0	0	0	0
0.111235	1.14384e-12	4.49993e-12	PREB	Prolactin regulatory element-binding protein	0	0	0	0	0	0	0	0	0	0	0
-0.134593	1.3159e-12	5.16725e-12	BCAN	Brevican core protein	0	0	0	0	0	1	0	0	0	0	0
0.223073	1.317e-12	5.16725e-12	MMP10	Stromelysin-2	0	0	0	0	0	0	0	0	0	0	0
0.0731893	1.41646e-12	5.55002e-12	CD99	CD99 antigen	0	0	0	0	0	0	0	0	0	0	0
0.197718	1.74403e-12	6.82438e-12	UXS1	UDP-glucuronic acid decarboxylase 1	0	0	0	0	0	0	0	0	0	0	0
0.101188	1.88751e-12	7.37592e-12	COL15A1	Collagen alpha-1(XV) chain	0	0	0	0	0	0	0	0	0	0	0
0.133571	1.90018e-12	7.40563e-12	SORCS2	VPS10 domain-containing receptor SorCS2	0	0	0	0	0	1	0	0	0	0	0
0.151481	1.89849e-12	7.40563e-12	SLITRK2	SLIT and NTRK-like protein 2	0	0	0	0	0	1	0	0	0	0	0
-0.111635	1.95507e-12	7.60941e-12	CRTAC1	Cartilage acidic protein 1	0	0	0	0	0	0	0	0	0	0	0
0.133973	1.97146e-12	7.66301e-12	IL34	Interleukin-34	0	0	1	0	0	0	0	0	0	0	0
0.0849813	2.10349e-12	8.16536e-12	DCN	Decorin	0	0	0	0	0	0	0	0	0	0	0
0.155095	2.62255e-12	1.01667e-11	SCARF1	Scavenger receptor class F member 1	0	0	1	0	0	0	0	0	0	0	0
0.231991	2.66602e-12	1.03216e-11	KLK4	Kallikrein-4	0	0	0	0	0	0	0	0	0	0	0
0.222376	2.95264e-12	1.14161e-11	CPA1	Carboxypeptidase A1	0	0	0	1	0	0	0	0	0	0	0
-0.136346	3.08649e-12	1.19178e-11	APOC1	Apolipoprotein C-I	1	0	0	0	0	0	0	0	0	0	0
0.218967	3.12601e-12	1.20545e-11	CLEC7A	C-type lectin domain family 7 member A	0	0	1	0	0	0	0	0	0	0	0
0.147057	3.37278e-12	1.2989e-11	KLK10	Kallikrein-10	0	0	0	0	1	0	0	0	0	0	1
-0.142936	3.80183e-12	1.4622e-11	THPO	Thrombopoietin	1	0	0	0	0	0	0	0	0	0	0
-0.135793	3.80812e-12	1.4627e-11	APCS	Serum amyloid P-component	1	0	0	0	0	0	0	0	0	0	0
0.109518	4.66525e-12	1.78957e-11	TCN2	Transcobalamin-2	0	0	0	0	0	0	0	0	0	0	0
0.131037	4.67957e-12	1.79271e-11	FAM3B	Protein FAM3B	0	1	0	1	0	0	0	0	0	0	0
0.227145	4.68805e-12	1.79361e-11	REG3A	Regenerating islet-derived protein 3-alpha	0	1	0	1	0	0	0	0	0	0	0
0.235866	4.82152e-12	1.84226e-11	WFDC12	WAP four-disulfide core domain protein 12	0	0	0	0	0	0	0	0	0	0	0
0.173244	4.99557e-12	1.90627e-11	PRTN3	Myeloblastin	0	0	0	0	0	0	0	0	0	0	0
-0.454825	5.4615e-12	2.08135e-11	SSC4D	Scavenger receptor cysteine-rich domain-containing group B protein	0	0	0	0	0	0	0	0	1	0	0
0.0801472	5.51779e-12	2.10007e-11	FLT1	Vascular endothelial growth factor receptor 1	0	0	0	0	0	0	0	0	0	0	0
0.489422	5.97021e-12	2.2693e-11	NPPB	Natriuretic peptides B	0	0	0	0	0	0	0	0	0	0	0
0.146498	6.72209e-12	2.55177e-11	SPINT2	Kunitz-type protease inhibitor 2	0	0	0	0	0	0	0	0	0	0	0
0.108816	7.03638e-12	2.66762e-11	BAMBI	BMP and activin membrane-bound inhibitor homolog	0	0	0	0	0	0	0	0	0	0	0
0.114341	7.80353e-12	2.95463e-11	CD38	ADP-ribosyl cyclase/cyclic ADP-ribose hydrolase 1	0	0	1	0	0	0	0	0	0	0	0
0.135248	7.87947e-12	2.97952e-11	EDIL3	EGF-like repeat and discoidin I-like domain-containing protein 3	0	0	0	0	0	1	0	0	0	0	0
-0.0942909	9.04281e-12	3.41501e-11	TNFSF10	Tumor necrosis factor ligand superfamily member 10	0	0	0	0	0	0	0	0	0	0	0
0.280358	9.62404e-12	3.62981e-11	SCP2	Non-specific lipid-transfer protein	1	0	0	0	0	0	0	0	0	0	0
0.197888	1.04404e-11	3.93264e-11	EGLN1	Egl nine homolog 1	0	0	0	0	0	0	0	1	0	0	0
0.120381	1.11598e-11	4.19822e-11	CX3CL1	Fractalkine	0	0	0	0	0	0	0	0	0	0	0
0.112853	1.17387e-11	4.41031e-11	TNFRSF19	Tumor necrosis factor receptor superfamily member 19	0	0	0	0	0	0	0	0	0	0	0
0.180967	1.34571e-11	5.04944e-11	RCC1	Regulator of chromosome condensation	0	0	0	0	0	0	0	0	0	0	0
0.108149	1.54914e-11	5.80529e-11	SCARA5	Scavenger receptor class A member 5	0	0	0	0	0	0	0	0	0	0	0
0.17636	1.76998e-11	6.62441e-11	CD40	Tumor necrosis factor receptor superfamily member 5	0	0	0	0	0	0	0	0	0	0	0
0.216488	1.88041e-11	7.02869e-11	CCL7	C-C motif chemokine 7	0	0	0	0	0	0	0	0	0	0	0
0.0981302	2.02125e-11	7.5455e-11	LAMP1	Lysosome-associated membrane glycoprotein 1	0	0	0	0	0	0	0	0	0	0	0
-0.316859	2.09203e-11	7.79975e-11	CRH	Corticoliberin	0	0	0	0	0	1	0	0	0	0	0
0.101115	2.1806e-11	8.11572e-11	FOLR1	Folate receptor alpha	0	0	0	0	0	0	0	0	0	0	0
0.112197	2.18233e-11	8.11572e-11	SETMAR	Histone-lysine N-methyltransferase SETMAR	0	0	0	0	0	0	0	0	0	0	0
0.0713121	2.30679e-11	8.56765e-11	CFD	Complement factor D	0	0	0	0	0	0	1	0	0	0	0
0.142669	2.37135e-11	8.79627e-11	DHPS	Deoxyhypusine synthase	0	0	0	0	0	0	0	0	0	0	0
0.212797	2.46509e-11	9.13238e-11	CAPG	Macrophage-capping protein	0	0	0	0	0	0	0	0	0	0	0
0.134465	2.6215e-11	9.69956e-11	PTK7	Inactive tyrosine-protein kinase 7	0	0	0	0	0	0	0	0	0	0	0
0.182755	2.62527e-11	9.70122e-11	RRM2	Ribonucleoside-diphosphate reductase subunit M2	0	1	1	0	0	0	0	0	0	0	1
0.182188	2.77598e-11	1.02452e-10	TGFB2	Transforming growth factor beta-2 proprotein	0	0	0	0	0	0	0	0	0	0	0
0.125984	2.8779e-11	1.06025e-10	CSF2	Granulocyte-macrophage colony-stimulating factor	0	0	0	0	0	0	0	0	0	0	0
0.168132	2.88005e-11	1.06025e-10	NPPC	C-type natriuretic peptide	0	0	0	0	0	1	0	0	0	0	0
0.134639	3.08973e-11	1.13601e-10	TDO2	Tryptophan 2,3-dioxygenase	1	0	0	0	0	0	0	0	0	0	0
0.204684	3.29595e-11	1.20972e-10	SLC16A1	Monocarboxylate transporter 1	0	0	0	0	0	0	0	0	0	0	0
0.229269	3.29849e-11	1.20972e-10	SPINK4	Serine protease inhibitor Kazal-type 4	0	1	0	0	0	0	0	0	0	0	0
0.125766	3.4217e-11	1.25334e-10	TAFA5	Chemokine-like protein TAFA-5	0	0	0	0	0	1	0	0	0	0	0
0.0815539	3.76714e-11	1.37814e-10	ADAMTSL4	ADAMTS-like protein 4	0	0	0	0	0	0	0	0	0	0	0
0.343847	3.93249e-11	1.43683e-10	PYY	Peptide YY	0	1	0	0	0	0	0	0	0	0	0
-0.114721	4.01477e-11	1.46506e-10	FGFBP1	Fibroblast growth factor-binding protein 1	0	0	0	0	1	0	0	0	0	0	1
0.218092	4.7593e-11	1.73459e-10	LPO	Lactoperoxidase	0	0	0	0	0	0	0	0	0	0	0
0.0766716	4.81017e-11	1.75095e-10	NOTCH2	Neurogenic locus notch homolog protein 2	0	0	0	0	0	0	0	0	0	0	0
0.153243	4.87364e-11	1.77185e-10	MFGE8	Lactadherin	0	0	0	0	0	0	0	0	0	0	0
-0.0939846	4.92385e-11	1.78788e-10	F10	Coagulation factor X	1	0	0	0	0	0	0	0	0	0	0
-0.211996	4.97752e-11	1.80512e-10	APOL1	Apolipoprotein L1	1	0	0	0	0	0	0	0	0	0	0
0.188031	5.37301e-11	1.94614e-10	SHBG	Sex hormone-binding globulin	1	0	0	0	0	0	0	0	0	0	0
-0.291007	6.06544e-11	2.19422e-10	GHRL	Appetite-regulating hormone	0	0	0	0	0	0	0	0	0	0	0
0.156091	6.32661e-11	2.28587e-10	POF1B	Protein POF1B	0	1	0	0	0	0	0	0	0	0	0
0.182031	6.56078e-11	2.36755e-10	GNLY	Granulysin	0	0	1	0	0	0	0	0	0	0	0
0.121519	6.58857e-11	2.37465e-10	ADA	Adenosine deaminase	0	1	1	0	0	0	0	0	0	0	0
0.133428	6.86968e-11	2.47292e-10	LCN2	Neutrophil gelatinase-associated lipocalin	0	0	0	0	0	0	0	0	0	0	0
-0.137199	6.92724e-11	2.49057e-10	C4BPB	C4b-binding protein beta chain	1	0	0	0	0	0	0	0	0	0	0
0.118916	7.91131e-11	2.84088e-10	DPP6	Dipeptidyl aminopeptidase-like protein 6	0	0	0	0	0	1	0	0	0	0	0
0.157512	8.13519e-11	2.91769e-10	MYOC	Myocilin	0	0	0	0	0	0	0	0	0	0	0
0.182316	8.85823e-11	3.17311e-10	TP53I3	Quinone oxidoreductase PIG3	0	0	0	0	0	0	0	0	0	0	1
0.138154	9.79722e-11	3.50517e-10	CCN5	CCN family member 5	0	0	0	0	1	0	1	0	0	0	0
0.0907933	1.03523e-10	3.69925e-10	CD164	Sialomucin core protein 24	0	0	0	0	0	0	0	0	0	0	0
0.11817	1.35701e-10	4.84316e-10	ELN	Elastin	0	0	0	0	0	0	0	0	0	0	0
0.185542	1.3842e-10	4.93417e-10	FCRL3	Fc receptor-like protein 3	0	0	1	0	0	0	0	0	0	0	0
0.141622	1.39518e-10	4.96724e-10	HEPACAM2	HEPACAM family member 2	0	1	0	0	0	0	0	0	0	0	0
0.12888	1.44726e-10	5.1464e-10	NID1	Nidogen-1	0	0	0	0	0	0	0	0	0	0	0
0.113679	1.47036e-10	5.2222e-10	MCAM	Cell surface glycoprotein MUC18	0	0	0	0	0	0	0	0	0	0	0
-0.380585	1.88432e-10	6.68301e-10	BPIFA2	BPI fold-containing family A member 2	0	0	0	0	0	0	0	0	0	0	0
0.0755031	1.88624e-10	6.68301e-10	PEAR1	Platelet endothelial aggregation receptor 1	0	0	0	0	0	0	0	0	0	0	0
0.197777	1.9091e-10	6.7558e-10	MAN2B2	Epididymis-specific alpha-mannosidase	0	0	0	0	0	0	0	0	0	0	0
0.20901	2.09621e-10	7.40897e-10	EPHX2	Bifunctional epoxide hydrolase 2	1	0	0	0	0	0	0	0	0	0	0
0.204706	2.30934e-10	8.15242e-10	HTRA2	Serine protease HTRA2, mitochondrial	0	0	0	0	0	0	0	0	0	0	0
0.125289	2.6321e-10	9.28061e-10	PPP1R14D	Protein phosphatase 1 regulatory subunit 14D	0	1	0	0	0	0	0	0	0	0	0
0.105216	2.69988e-10	9.50812e-10	ESAM	Endothelial cell-selective adhesion molecule	0	0	0	0	0	0	0	0	0	0	0
0.254701	2.991e-10	1.05207e-09	GATD3	Glutamine amidotransferase-like class 1 domain-containing protein 3B, mitochondrial	0	0	0	0	0	0	0	0	0	0	0
0.107005	3.06334e-10	1.07622e-09	HLA-A	HLA class I histocompatibility antigen, A alpha chain	0	0	0	0	0	0	0	0	0	0	0
0.0991473	3.72957e-10	1.30871e-09	LEO1	RNA polymerase-associated protein LEO1	0	0	0	0	0	0	0	0	0	0	0
0.112287	3.94076e-10	1.38116e-09	COMP	Cartilage oligomeric matrix protein	0	0	0	0	0	0	1	0	0	0	0
-0.155389	3.95201e-10	1.38344e-09	RAB6A	Ras-related protein Rab-6A	0	0	0	0	0	0	0	0	0	0	0
0.186058	3.95861e-10	1.38409e-09	NINJ1	Ninjurin-1	0	0	0	0	0	0	0	0	0	0	0
-0.0650528	3.97632e-10	1.38862e-09	VAT1	Synaptic vesicle membrane protein VAT-1 homolog	0	0	0	0	0	0	0	0	0	0	0
0.104051	4.38114e-10	1.52817e-09	ROR1	Inactive tyrosine-protein kinase transmembrane receptor ROR1	0	0	0	0	0	0	0	0	1	0	0
0.147793	4.55947e-10	1.58848e-09	TMEM25	Transmembrane protein 25	0	0	0	0	0	0	0	0	0	0	0
0.120363	4.69449e-10	1.63357e-09	IL2RG	Cytokine receptor common subunit gamma	0	1	1	0	0	0	0	0	0	0	0
0.257661	4.98143e-10	1.73136e-09	KIR2DL3	Killer cell immunoglobulin-like receptor 2DL3	0	0	1	0	0	0	0	0	0	0	0
0.131823	5.04982e-10	1.75304e-09	TFRC	Transferrin receptor protein 1	0	0	0	0	0	0	0	0	0	0	0
0.192314	5.12091e-10	1.77561e-09	VEGFA	Vascular endothelial growth factor A	0	0	0	0	0	0	0	0	0	0	0
0.147218	5.67353e-10	1.9649e-09	CNTN2	Contactin-2	0	0	0	0	0	1	0	0	0	0	0
0.105634	5.86408e-10	2.02849e-09	SNED1	Sushi, nidogen and EGF-like domain-containing protein 1	0	0	0	0	0	0	0	0	0	0	0
0.200864	6.07129e-10	2.09768e-09	ECI2	Enoyl-CoA delta isomerase 2	1	0	0	0	0	0	0	0	0	0	0
0.134108	6.41421e-10	2.21355e-09	SERPINA11	Serpin A11	1	0	0	0	0	0	0	0	0	0	0
0.434929	6.77139e-10	2.33405e-09	IGFBP1	Insulin-like growth factor-binding protein 1	1	0	0	0	0	0	0	0	0	0	0
0.278884	7.45483e-10	2.5666e-09	KIR2DL2	Killer cell immunoglobulin-like receptor 2DL2	0	0	0	0	0	0	0	0	0	0	0
0.256349	7.72475e-10	2.65641e-09	CD33	Myeloid cell surface antigen CD33	0	0	1	0	0	0	0	0	0	0	0
0.213928	7.80418e-10	2.68057e-09	CCL4	C-C motif chemokine 4	0	0	0	0	0	0	0	0	0	0	0
0.1109	9.60275e-10	3.29447e-09	EPHA1	Ephrin type-A receptor 1	0	0	0	0	0	0	0	0	1	0	1
0.0826446	1.06416e-09	3.64659e-09	MAN1A2	Mannosyl-oligosaccharide 1,2-alpha-mannosidase IB	0	0	0	0	0	0	0	0	0	0	0
0.177694	1.0794e-09	3.69447e-09	MAMDC4	Apical endosomal glycoprotein	1	0	0	0	0	1	0	0	0	0	0
0.133542	1.094e-09	3.74007e-09	SUSD4	Sushi domain-containing protein 4	0	0	0	0	0	1	0	0	0	0	1
0.218565	1.10035e-09	3.7574e-09	SAT2	Thialysine N-epsilon-acetyltransferase	0	0	0	0	0	0	0	0	0	0	0
0.0484745	1.17988e-09	4.02426e-09	PODXL	Podocalyxin	0	0	0	0	0	0	0	0	0	0	0
0.100871	1.29109e-09	4.39844e-09	PALM	Paralemmin-1	0	0	0	0	0	1	0	0	0	0	0
0.158381	1.31529e-09	4.47567e-09	TNFRSF10C	Tumor necrosis factor receptor superfamily member 10C	0	0	1	0	0	0	0	0	0	0	0
0.210381	1.53156e-09	5.20554e-09	TYMP	Thymidine phosphorylase	0	0	0	0	0	0	0	0	0	0	0
-0.138514	1.55998e-09	5.29597e-09	APOD	Apolipoprotein D	0	0	0	0	0	0	0	0	0	0	0
0.136954	1.76073e-09	5.97054e-09	CD7	T-cell antigen CD7	0	0	1	0	0	0	0	0	0	0	0
0.168261	1.89366e-09	6.41387e-09	SUMF2	Inactive C-alpha-formylglycine-generating enzyme 2	0	0	0	0	0	0	0	0	0	0	0
0.123859	1.9537e-09	6.60958e-09	CD207	C-type lectin domain family 4 member K	0	0	0	0	0	0	0	0	0	0	0
0.334165	1.95743e-09	6.61453e-09	LAIR2	Leukocyte-associated immunoglobulin-like receptor 2	0	0	1	0	0	0	0	0	0	0	0
0.0662807	1.96812e-09	6.64296e-09	PCDH1	Protocadherin-1	0	0	0	0	0	0	0	0	0	0	0
0.13999	2.01865e-09	6.80567e-09	IL17RA	Interleukin-17 receptor A	0	0	0	0	0	0	0	0	0	0	0
0.113855	2.32087e-09	7.81359e-09	CPQ	Carboxypeptidase Q	0	0	0	0	0	0	0	0	0	1	0
0.237013	2.32296e-09	7.81359e-09	PRL	Prolactin	0	0	0	0	0	0	0	0	0	0	0
0.152248	2.40564e-09	8.08238e-09	APOA2	Apolipoprotein A-II	1	0	0	0	0	0	0	0	0	0	0
0.307571	2.59093e-09	8.69495e-09	PSPN	Persephin	0	0	0	0	0	0	0	0	0	0	0
-0.271617	4.13624e-09	1.38649e-08	NT5C3A	Cytosolic 5'-nucleotidase 3A	0	0	0	0	0	0	0	1	0	0	0
0.122145	4.28161e-09	1.43358e-08	NOS2	Nitric oxide synthase, inducible	0	1	1	0	0	0	0	0	0	0	0
0.458878	4.93883e-09	1.65174e-08	DEFB4A_DEFB4B	Beta-defensin 4A	0	0	0	0	0	0	0	0	0	0	0
-0.226188	5.4709e-09	1.82759e-08	DARS1	Aspartate--tRNA ligase, cytoplasmic	0	0	0	0	0	0	0	0	0	0	0
0.150848	6.32996e-09	2.11215e-08	REG1A	Lithostathine-1-alpha	0	0	0	1	0	0	0	0	0	0	0
0.14513	6.7534e-09	2.25088e-08	PAPPA	Pappalysin-1	0	0	0	0	0	0	0	0	0	0	0
0.09318	6.77087e-09	2.25413e-08	ANXA5	Annexin A5	0	0	0	0	0	0	0	0	0	0	0
0.0831474	7.13589e-09	2.37295e-08	CPOX	Oxygen-dependent coproporphyrinogen-III oxidase, mitochondrial	0	0	0	0	0	0	0	0	0	0	0
0.132898	7.53062e-09	2.50136e-08	SEMA3G	Semaphorin-3G	0	0	0	0	0	0	1	0	0	0	0
0.141301	8.01355e-09	2.65875e-08	BMP4	Bone morphogenetic protein 4	0	0	0	0	0	0	0	0	0	0	0
0.121109	8.05617e-09	2.66986e-08	CD248	Endosialin	0	0	0	0	0	0	1	0	0	0	0
0.0532096	8.33816e-09	2.76018e-08	ROBO4	Roundabout homolog 4	0	0	0	0	0	0	0	0	0	0	0
0.223426	8.68409e-09	2.87145e-08	CBLIF	Cobalamin binding intrinsic factor	0	0	0	0	0	0	0	0	0	0	0
0.227418	8.85145e-09	2.92348e-08	MMP8	Neutrophil collagenase	0	0	0	0	0	0	0	0	0	0	0
0.132439	8.91987e-09	2.94275e-08	CEACAM20	Carcinoembryonic antigen-related cell adhesion molecule 20	0	1	0	0	0	0	0	0	0	0	0
0.193409	8.94586e-09	2.948e-08	IDO1	Indoleamine 2,3-dioxygenase 1	0	0	1	0	0	0	0	0	0	0	0
0.182606	9.51871e-09	3.13324e-08	MSLN	Mesothelin	0	0	0	0	0	0	1	0	0	0	0
0.143751	9.67782e-09	3.18203e-08	RNASE10	Inactive ribonuclease-like protein 10	0	0	0	0	0	0	0	0	0	0	0
0.106196	9.92423e-09	3.25938e-08	CD200R1	Cell surface glycoprotein CD200 receptor 1	0	0	1	0	0	0	0	0	0	0	0
0.0240792	1.03292e-08	3.38859e-08	SERPINA1	Alpha-1-antitrypsin	1	0	0	0	0	0	0	0	0	0	0
0.0532567	1.09482e-08	3.58761e-08	CD58	Lymphocyte function-associated antigen 3	0	0	0	0	0	0	0	0	0	0	0
0.119848	1.23821e-08	4.05294e-08	PCSK9	Proprotein convertase subtilisin/kexin type 9	1	0	0	0	0	0	0	0	0	0	0
0.230829	1.25097e-08	4.09014e-08	CXCL6	C-X-C motif chemokine 6	0	0	1	0	0	0	0	0	0	0	0
-0.213797	1.31001e-08	4.27839e-08	CFHR4	Complement factor H-related protein 4	1	0	0	0	0	0	0	0	0	0	0
0.128988	1.57318e-08	5.13215e-08	CPA4	Carboxypeptidase A4	0	0	0	0	0	0	0	0	0	0	1
0.245	1.60108e-08	5.21735e-08	FUCA1	Tissue alpha-L-fucosidase	0	0	0	0	0	0	0	0	0	0	0
0.117219	1.69231e-08	5.5085e-08	SORBS1	Sorbin and SH3 domain-containing protein 1	0	0	0	0	0	0	0	0	0	0	0
0.100147	1.77356e-08	5.76653e-08	SPINK5	Serine protease inhibitor Kazal-type 5	0	0	0	0	1	0	0	0	0	0	1
0.106477	1.87008e-08	6.07361e-08	SWAP70	Switch-associated protein 70	0	0	0	0	0	0	0	0	0	0	0
-0.209243	1.93911e-08	6.29082e-08	ADD1	Alpha-adducin	0	0	0	0	0	0	0	0	0	0	0
0.152667	2.58601e-08	8.38017e-08	CRELD2	Protein disulfide isomerase CRELD2	0	0	0	0	0	0	0	0	0	0	0
0.109919	3.00167e-08	9.71638e-08	LY6D	Lymphocyte antigen 6D	0	0	0	0	0	0	0	0	0	0	1
0.0930204	3.31821e-08	1.07291e-07	CALB2	Calretinin	0	0	0	0	0	1	1	0	0	0	0
-0.153867	3.543e-08	1.14433e-07	FGFR4	Fibroblast growth factor receptor 4	1	0	0	0	0	0	0	0	0	0	0
0.160681	3.58483e-08	1.15656e-07	ELOA	Elongin-A	0	0	0	0	0	0	0	0	0	0	0
0.0767423	3.70842e-08	1.19512e-07	RGMB	RGM domain family member B	0	0	0	0	0	0	0	0	0	0	0
0.153652	4.08103e-08	1.31375e-07	DEFA1_DEFA1B	Neutrophil defensin 1	0	0	0	0	0	0	0	0	0	0	0
0.110957	4.15109e-08	1.33483e-07	CD2	T-cell surface antigen CD2	0	0	1	0	0	0	0	0	0	0	0
-0.120851	4.23143e-08	1.35917e-07	NELL1	Protein kinase C-binding protein NELL1	0	0	0	0	0	1	0	0	0	0	0
0.195235	4.46026e-08	1.4311e-07	IL36G	Interleukin-36 gamma	0	0	1	0	0	0	0	0	0	0	1
0.0634859	4.76047e-08	1.52575e-07	NGRN	Neugrin	0	0	0	0	0	0	0	1	0	0	0
0.125144	4.767e-08	1.52617e-07	IL17A	Interleukin-17A	0	0	1	0	0	0	0	0	0	0	0
-0.116097	4.81103e-08	1.53858e-07	LRRN1	Leucine-rich repeat neuronal protein 1	0	0	0	0	0	1	0	0	0	0	0
0.175653	4.83449e-08	1.54439e-07	LCN15	Lipocalin-15	0	1	0	0	0	0	0	0	0	0	0
0.137791	4.90729e-08	1.56594e-07	HSDL2	Hydroxysteroid dehydrogenase-like protein 2	0	0	0	0	0	0	0	0	0	0	0
0.193807	5.3318e-08	1.69955e-07	VMO1	Vitelline membrane outer layer protein 1 homolog	0	0	1	0	0	0	0	0	0	0	0
0.176631	5.55424e-08	1.76852e-07	HSD17B14	17-beta-hydroxysteroid dehydrogenase 14	0	0	0	0	0	0	0	0	0	0	0
0.0925441	5.6049e-08	1.78271e-07	ADAMTS16	A disintegrin and metalloproteinase with thrombospondin motifs 16	0	0	0	0	0	1	0	0	0	0	0
-0.083465	6.05975e-08	1.92529e-07	SERPIND1	Heparin cofactor 2	1	0	0	0	0	0	0	0	0	0	0
0.226227	6.30097e-08	1.99975e-07	FABP2	Fatty acid-binding protein, intestinal	0	1	0	0	0	0	0	0	0	0	0
-0.113748	6.40164e-08	2.0295e-07	NCAN	Neurocan core protein	0	0	0	0	0	1	0	0	0	0	0
0.13307	7.23663e-08	2.29173e-07	TXNRD1	Thioredoxin reductase 1, cytoplasmic	0	0	0	0	0	0	0	0	0	0	0
0.124613	8.13459e-08	2.57331e-07	ITGAL	Integrin alpha-L	0	0	1	0	0	0	0	0	0	0	0
0.205841	8.5813e-08	2.71169e-07	PRDX3	Thioredoxin-dependent peroxide reductase, mitochondrial	0	0	0	0	0	0	0	0	0	0	0
0.0775457	8.69181e-08	2.74365e-07	GALNT5	Polypeptide N-acetylgalactosaminyltransferase 5	0	1	0	0	0	0	0	0	0	0	0
0.195037	9.14796e-08	2.88452e-07	ZNRD2	Protein ZNRD2	0	0	0	0	0	0	0	0	0	0	0
0.264549	9.19925e-08	2.89757e-07	CST7	Cystatin-F	0	0	0	0	0	0	0	0	0	0	0
0.0943087	9.47964e-08	2.98267e-07	TCN1	Transcobalamin-1	0	0	0	0	0	0	0	0	0	0	0
0.150789	9.71896e-08	3.05468e-07	BCL2	Apoptosis regulator Bcl-2	0	0	0	0	0	0	0	0	0	0	0
-0.0412625	9.91505e-08	3.11296e-07	F2	Prothrombin	1	0	0	0	0	0	0	0	0	0	0
0.137408	9.95327e-08	3.12161e-07	HMGCL	Hydroxymethylglutaryl-CoA lyase, mitochondrial	1	0	0	0	0	0	0	0	0	0	0
0.181509	1.0285e-07	3.22219e-07	SMPDL3A	Acid sphingomyelinase-like phosphodiesterase 3a	0	0	0	0	0	0	0	0	0	0	0
0.118641	1.04884e-07	3.2824e-07	SFRP4	Secreted frizzled-related protein 4	0	0	0	0	1	0	0	0	0	0	0
0.158274	1.0682e-07	3.33941e-07	REG1B	Lithostathine-1-beta	0	0	0	1	0	0	0	0	0	0	0
0.233497	1.15784e-07	3.61578e-07	FAM3D	Protein FAM3D	0	1	0	0	0	0	0	0	0	0	1
0.241647	1.17857e-07	3.67658e-07	LONP1	Lon protease homolog, mitochondrial	0	0	0	0	0	0	0	0	0	0	0
0.173259	1.22059e-07	3.80362e-07	JCHAIN	Immunoglobulin J chain	0	1	0	0	0	0	0	0	0	0	0
0.0995354	1.23153e-07	3.83361e-07	KIF1C	Kinesin-like protein KIF1C	0	0	0	0	0	1	0	1	0	0	0
0.0964955	1.25739e-07	3.90996e-07	HRC	Sarcoplasmic reticulum histidine-rich calcium-binding protein	0	0	0	0	0	0	0	1	0	0	0
0.0636115	1.26243e-07	3.92144e-07	IL13RA1	Interleukin-13 receptor subunit alpha-1	0	0	0	0	0	0	0	0	0	0	0
0.112913	1.36063e-07	4.22199e-07	CXCL12	Stromal cell-derived factor 1	0	0	0	0	0	0	0	0	0	0	0
0.0636377	1.49356e-07	4.62955e-07	PRELP	Prolargin	0	0	0	0	0	0	0	0	0	0	0
-0.204794	1.51042e-07	4.67686e-07	HBEGF	Proheparin-binding EGF-like growth factor	0	0	0	0	0	0	0	0	0	0	0
0.0796524	1.59409e-07	4.93072e-07	WNT9A	Protein Wnt-9a	0	1	0	0	0	0	0	1	0	0	0
0.0691302	1.64067e-07	5.06944e-07	COL1A1	Collagen alpha-1(I) chain	0	0	0	0	1	0	0	0	0	0	0
0.122765	1.6779e-07	5.17899e-07	HJV	Hemojuvelin	1	0	0	0	0	0	0	1	0	0	0
0.130844	1.6818e-07	5.18556e-07	LCP1	Plastin-2	0	0	1	0	0	0	0	0	0	0	0
0.101496	1.83133e-07	5.64065e-07	FURIN	Furin	1	0	0	0	0	0	0	0	0	0	0
0.102519	1.92021e-07	5.90818e-07	PLIN1	Perilipin-1	0	0	0	0	0	0	1	0	0	0	0
0.156851	2.03953e-07	6.26872e-07	RNF43	E3 ubiquitin-protein ligase RNF43	0	1	0	0	0	0	0	0	0	0	0
0.0718084	2.17622e-07	6.68181e-07	ASGR2	Asialoglycoprotein receptor 2	1	0	0	0	0	0	0	0	0	0	0
-0.071181	2.21836e-07	6.80405e-07	IGDCC4	Immunoglobulin superfamily DCC subclass member 4	0	0	0	0	0	0	0	1	0	0	0
-0.13329	2.45566e-07	7.51613e-07	SUSD1	Sushi domain-containing protein 1	0	0	0	0	0	0	0	0	0	0	0
0.133777	2.45341e-07	7.51613e-07	UBQLN3	Ubiquilin-3	0	0	0	0	0	0	0	0	0	0	0
0.196965	2.52171e-07	7.7102e-07	CCL18	C-C motif chemokine 18	0	0	0	0	0	0	0	0	0	0	0
0.0967499	2.73237e-07	8.34556e-07	ADAMTS4	A disintegrin and metalloproteinase with thrombospondin motifs 4	0	0	0	0	0	0	1	0	0	0	0
0.109261	2.76687e-07	8.44214e-07	RPL14	60S ribosomal protein L14	0	0	0	0	0	0	0	0	0	0	0
0.0802981	2.89302e-07	8.81783e-07	PTPRB	Receptor-type tyrosine-protein phosphatase beta	0	0	0	0	0	0	0	0	0	0	0
-0.152497	3.0059e-07	9.15235e-07	NUDT2	Bis(5'-nucleosyl)-tetraphosphatase [asymmetrical]	0	0	0	0	0	0	0	0	0	0	0
0.359723	3.1309e-07	9.52301e-07	PAEP	Glycodelin	0	0	0	0	1	0	0	0	0	0	0
0.105494	3.33283e-07	1.01267e-06	CGN	Cingulin	0	1	0	0	0	0	0	0	0	0	0
-0.193784	3.63615e-07	1.10368e-06	RNF5	E3 ubiquitin-protein ligase RNF5	0	0	0	0	0	0	0	0	0	0	0
-0.32376	3.74112e-07	1.13437e-06	DAPP1	Dual adapter for phosphotyrosine and 3-phosphotyrosine and 3-phosphoinositide	0	0	1	0	0	0	0	0	0	0	1
-0.0992309	4.21831e-07	1.27773e-06	CA14	Carbonic anhydrase 14	0	0	0	0	0	0	0	0	0	0	0
0.0856858	4.41017e-07	1.33447e-06	ITGAM	Integrin alpha-M	0	0	0	0	0	0	0	0	0	0	0
0.0877102	4.50175e-07	1.36077e-06	PTPRZ1	Receptor-type tyrosine-protein phosphatase zeta	0	0	0	0	0	1	0	0	0	0	0
0.122435	4.62006e-07	1.39509e-06	S100G	Protein S100-G	0	1	0	0	0	0	0	0	0	0	0
0.167019	4.76881e-07	1.43852e-06	RBP7	Retinoid-binding protein 7	0	0	0	0	0	0	1	0	0	0	0
0.186106	5.1824e-07	1.56167e-06	PGA4	Pepsin A-4	0	0	0	0	0	0	0	0	0	0	0
0.0829042	5.20837e-07	1.56787e-06	ADAMTS1	A disintegrin and metalloproteinase with thrombospondin motifs 1	0	0	0	0	0	0	0	0	0	0	0
0.0746356	5.27771e-07	1.58711e-06	SEZ6L	Seizure 6-like protein	0	0	0	0	0	1	0	0	0	0	0
0.305573	5.69359e-07	1.71042e-06	IFNG	Interferon gamma	0	0	1	0	0	0	0	0	0	0	0
0.0749999	5.7661e-07	1.73042e-06	SERPINF1	Pigment epithelium-derived factor	0	0	0	0	0	0	0	0	0	0	0
0.0841463	5.8535e-07	1.75485e-06	C1GALT1C1	C1GALT1-specific chaperone 1	0	0	0	0	0	0	0	0	0	0	0
0.126085	6.06325e-07	1.81587e-06	C3	Complement C3	1	0	0	0	0	0	0	0	0	0	0
-0.137688	6.09838e-07	1.82452e-06	ITGA6	Integrin alpha-6	0	0	0	0	0	0	0	0	0	0	0
0.108519	6.13729e-07	1.83428e-06	ATP6AP2	Renin receptor	0	0	0	0	0	0	0	0	1	0	0
0.0530312	6.23177e-07	1.86062e-06	CLEC12A	C-type lectin domain family 12 member A	0	0	1	0	0	0	0	0	0	0	0
0.148192	6.31041e-07	1.88218e-06	SERPINI2	Serpin I2	0	0	0	1	0	0	0	0	0	0	0
0.143399	6.5963e-07	1.96544e-06	NOS1	Nitric oxide synthase, brain	0	0	0	0	0	0	0	1	0	0	0
-0.110197	6.66631e-07	1.98428e-06	WFIKKN1	WAP, Kazal, immunoglobulin, Kunitz and NTR domain-containing protein 1	0	0	0	0	0	1	0	0	0	0	0
0.0972581	6.716e-07	1.99501e-06	VEGFD	Vascular endothelial growth factor D	0	0	0	0	0	0	0	0	0	0	0
0.181605	6.7142e-07	1.99501e-06	COX5B	Cytochrome c oxidase subunit 5B, mitochondrial	0	0	0	0	0	0	0	1	0	0	0
0.23554	7.66553e-07	2.27475e-06	SCRIB	Protein scribble homolog	0	0	0	0	0	0	0	0	0	0	0
0.115681	7.91073e-07	2.34514e-06	FKBP4	Peptidyl-prolyl cis-trans isomerase FKBP4	0	0	0	0	0	0	0	0	0	0	0
0.062883	7.92586e-07	2.34724e-06	CXCL16	C-X-C motif chemokine 16	0	0	0	0	0	0	0	0	0	0	0
0.131498	7.95723e-07	2.35415e-06	PRG3	Proteoglycan 3	0	0	0	0	0	0	0	0	0	0	0
0.0982063	8.22106e-07	2.42974e-06	CRIP2	Cysteine-rich protein 2	0	0	0	0	0	0	0	0	0	0	0
0.0786271	8.3279e-07	2.45883e-06	BCAT1	Branched-chain-amino-acid aminotransferase, cytosolic	0	0	0	1	0	0	0	0	0	0	0
-0.225209	8.5225e-07	2.51122e-06	MGLL	Monoglyceride lipase	0	0	0	0	0	0	0	0	0	0	0
0.0888705	8.51804e-07	2.51122e-06	LTB	Lymphotoxin-beta	0	1	1	0	0	0	0	0	0	0	0
-0.0721895	8.93591e-07	2.63038e-06	HGFAC	Hepatocyte growth factor activator	1	0	0	0	0	0	0	0	0	0	0
-0.0483432	9.0812e-07	2.67046e-06	SERPING1	Plasma protease C1 inhibitor	1	0	0	0	0	0	0	0	0	0	0
0.0701381	9.16059e-07	2.6911e-06	SCRG1	Scrapie-responsive protein 1	0	0	0	0	0	1	0	0	0	0	0
0.182174	9.5286e-07	2.7964e-06	MDGA1	MAM domain-containing glycosylphosphatidylinositol anchor protein 1	0	0	0	0	0	1	0	0	0	0	0
0.0599	9.57933e-07	2.80846e-06	ADAMTS13	A disintegrin and metalloproteinase with thrombospondin motifs 13	1	0	0	0	0	0	0	0	0	0	0
0.172819	9.74541e-07	2.85429e-06	CKMT1A_CKMT1B	Creatine kinase U-type, mitochondrial	0	1	0	0	0	1	0	0	0	0	1
0.068418	1.0456e-06	3.05934e-06	SOX9	Transcription factor SOX-9	0	0	0	0	0	0	0	0	0	0	0
0.141393	1.063e-06	3.10715e-06	IQGAP2	Ras GTPase-activating-like protein IQGAP2	1	0	0	0	0	0	0	0	0	0	0
0.0721708	1.13771e-06	3.32221e-06	ADGRF5	Adhesion G protein-coupled receptor F5	0	0	0	0	0	0	0	0	0	0	0
0.114869	1.1571e-06	3.37545e-06	TK1	Thymidine kinase, cytosolic	0	0	0	0	0	0	0	0	0	0	0
0.0822763	1.17997e-06	3.43875e-06	LEPR	Leptin receptor	1	0	0	0	0	0	0	0	0	0	0
0.190539	1.22109e-06	3.55503e-06	SEPTIN3	Neuronal-specific septin-3	0	0	0	0	0	1	0	0	0	0	0
-0.121162	1.40881e-06	4.09747e-06	LPL	Lipoprotein lipase	0	0	0	0	0	0	1	0	0	0	0
-0.161321	1.55866e-06	4.5288e-06	YOD1	Ubiquitin thioesterase OTU1	0	0	0	0	0	0	0	0	0	0	0
-0.0893626	1.56934e-06	4.55529e-06	ITGA11	Integrin alpha-11	0	0	0	0	1	0	0	0	0	0	0
-0.115698	1.62948e-06	4.72516e-06	SCT	Secretin	0	1	0	0	0	0	0	0	0	0	0
0.0897745	1.73674e-06	5.03121e-06	ANGPTL3	Angiopoietin-related protein 3	1	0	0	0	0	0	0	0	0	0	0
-0.253402	1.7474e-06	5.05709e-06	MAP2K6	Dual specificity mitogen-activated protein kinase kinase 6	0	1	0	0	0	0	0	1	0	0	0
0.128671	1.77354e-06	5.12767e-06	DMD	Dystrophin	0	0	0	0	0	0	0	0	0	0	0
0.211073	1.86404e-06	5.38398e-06	MYBPC2	Myosin-binding protein C, fast-type	0	0	0	0	0	0	0	1	0	0	0
0.0655224	1.87614e-06	5.41359e-06	GALNT2	Polypeptide N-acetylgalactosaminyltransferase 2	0	0	0	0	0	0	0	0	0	0	0
-0.142623	1.92559e-06	5.5508e-06	S100A4	Protein S100-A4	0	0	0	0	0	0	0	0	0	0	0
0.0861559	1.93289e-06	5.56634e-06	TREML2	Trem-like transcript 2 protein	0	0	1	0	0	0	0	0	0	0	0
0.16775	1.9688e-06	5.66418e-06	CLC	Galectin-10	0	0	0	0	0	0	0	0	0	0	0
0.0762308	2.02277e-06	5.81372e-06	PECAM1	Platelet endothelial cell adhesion molecule	0	0	0	0	0	0	0	0	0	0	0
-0.231727	2.08009e-06	5.97261e-06	FYB1	FYN-binding protein 1	0	0	1	0	0	0	0	0	0	0	0
0.07942	2.09278e-06	6.00312e-06	TGFBR3	Transforming growth factor beta receptor type 3	0	0	0	0	0	0	0	0	0	0	0
0.135634	2.13251e-06	6.09915e-06	CCAR2	Cell cycle and apoptosis regulator protein 2	0	0	0	0	0	0	0	0	0	0	0
0.144049	2.12842e-06	6.09915e-06	DNPEP	Aspartyl aminopeptidase	0	0	0	0	0	0	0	0	0	0	0
0.184841	2.13063e-06	6.09915e-06	GZMH	Granzyme H	0	0	1	0	0	0	0	0	0	0	0
-0.264155	2.26584e-06	6.47413e-06	CALCOCO1	Calcium-binding and coiled-coil domain-containing protein 1	0	0	0	0	0	0	0	0	0	0	0
-0.0663449	2.51459e-06	7.17787e-06	DNER	Delta and Notch-like epidermal growth factor-related receptor	0	0	0	0	0	1	0	0	0	0	0
0.0999575	2.57973e-06	7.35663e-06	CCL14	C-C motif chemokine 14	0	0	1	0	0	0	0	0	0	0	0
0.0560856	3.35077e-06	9.54611e-06	TLR2	Toll-like receptor 2	0	0	1	0	0	0	0	0	0	0	0
-0.166556	3.68403e-06	1.04853e-05	CTRL	Chymotrypsin-like protease CTRL-1	0	0	0	1	0	0	0	0	0	0	0
-0.0825145	3.69309e-06	1.05009e-05	ITGA2	Integrin alpha-2	0	0	0	0	0	0	0	0	0	0	0
0.0579704	3.80629e-06	1.08122e-05	C2	Complement C2	1	0	0	0	0	0	0	0	0	0	0
-0.254415	3.84228e-06	1.09039e-05	SKAP2	Src kinase-associated phosphoprotein 2	0	0	0	0	0	0	0	0	0	0	0
-0.121882	3.85371e-06	1.09257e-05	AMY2B	Alpha-amylase 2B	0	0	0	1	0	0	0	0	0	0	0
0.296377	3.91032e-06	1.10755e-05	OLFM4	Olfactomedin-4	0	1	0	1	0	0	0	0	0	0	0
0.112283	3.96755e-06	1.12267e-05	COCH	Cochlin	0	0	0	1	0	0	0	0	0	0	0
-0.291837	4.00698e-06	1.13273e-05	SRC	Proto-oncogene tyrosine-protein kinase Src	0	0	0	0	0	0	0	0	0	0	0
0.131782	4.11007e-06	1.16075e-05	SFTPA2	Pulmonary surfactant-associated protein A2	0	0	0	0	0	0	0	0	0	0	0
-0.0929684	4.11849e-06	1.162e-05	ENPP6	Glycerophosphocholine cholinephosphodiesterase ENPP6	0	0	0	0	0	1	0	0	0	0	0
0.0800116	4.36364e-06	1.22998e-05	AHNAK	Neuroblast differentiation-associated protein AHNAK	0	0	0	0	0	0	0	0	0	0	0
0.181006	4.49113e-06	1.2647e-05	TREH	Trehalase	0	1	0	0	0	0	0	0	0	0	0
0.0784908	4.52927e-06	1.27421e-05	MEGF11	Multiple epidermal growth factor-like domains protein 11	0	0	0	0	0	1	0	0	0	0	0
-0.199217	4.53402e-06	1.27432e-05	PPP1CC	Serine/threonine-protein phosphatase PP1-gamma catalytic subunit	0	0	0	0	0	0	0	0	0	0	0
0.13474	4.62402e-06	1.29837e-05	S100P	Protein S100-P	0	0	0	0	0	0	0	0	0	0	0
0.180224	4.96732e-06	1.39342e-05	KCNH2	Potassium voltage-gated channel subfamily H member 2	0	0	0	0	0	0	0	0	0	0	0
0.0724736	5.05044e-06	1.41538e-05	GPKOW	G-patch domain and KOW motifs-containing protein	0	0	0	0	0	0	0	0	0	0	0
0.101972	5.06658e-06	1.41854e-05	LGALS7_LGALS7B	Galectin-7	0	0	0	0	0	0	0	0	0	0	0
0.106229	5.1854e-06	1.45042e-05	KLRF1	Killer cell lectin-like receptor subfamily F member 1	0	0	1	0	0	0	0	0	0	0	0
-0.27423	5.24419e-06	1.46484e-05	CLIP2	CAP-Gly domain-containing linker protein 2	0	0	0	0	0	1	0	0	0	0	0
0.186274	5.24697e-06	1.46484e-05	IL17F	Interleukin-17F	0	0	1	0	0	0	0	0	0	0	0
0.0808354	6.16378e-06	1.71915e-05	SCG3	Secretogranin-3	0	0	0	0	0	1	0	0	0	0	0
-0.266073	6.19915e-06	1.72737e-05	APPL2	DCC-interacting protein 13-beta	0	0	0	0	0	0	0	0	0	0	0
-0.242962	6.33158e-06	1.76259e-05	MAP3K5	Mitogen-activated protein kinase kinase kinase 5	0	0	0	0	0	0	0	0	0	0	0
-0.207173	6.42871e-06	1.78793e-05	SNAP23	Synaptosomal-associated protein 23	0	0	0	0	0	0	0	0	0	0	0
0.180053	6.57867e-06	1.82789e-05	CTSH	Pro-cathepsin H	0	0	0	0	0	0	0	0	0	0	0
-0.276664	6.64721e-06	1.84518e-05	TACC3	Transforming acidic coiled-coil-containing protein 3	0	0	1	0	0	0	0	0	0	0	0
0.120134	6.94861e-06	1.92702e-05	TPR	Nucleoprotein TPR	0	0	0	0	0	0	0	0	0	0	0
0.307299	7.05762e-06	1.95539e-05	GCG	Pro-glucagon	0	0	0	1	0	0	0	0	0	0	0
0.101722	7.06615e-06	1.9559e-05	CD101	Immunoglobulin superfamily member 2	0	1	0	0	0	0	0	0	0	0	0
0.0663292	7.20061e-06	1.99124e-05	RSPO3	R-spondin-3	0	0	0	0	0	0	0	0	0	0	0
-0.0801459	7.57744e-06	2.09346e-05	CLEC4G	C-type lectin domain family 4 member G	1	0	0	0	0	1	0	0	0	0	0
-0.0761843	7.7541e-06	2.14025e-05	SERPINA5	Plasma serine protease inhibitor	1	0	0	0	0	0	0	0	0	0	0
0.142259	7.9284e-06	2.18629e-05	LTA4H	Leukotriene A-4 hydrolase	0	0	0	0	0	0	0	0	0	0	0
0.0709917	8.0036e-06	2.20495e-05	IGFBP6	Insulin-like growth factor-binding protein 6	0	0	0	0	0	0	0	0	0	0	0
-0.0855879	8.09103e-06	2.22694e-05	GNPDA2	Glucosamine-6-phosphate isomerase 2	0	0	0	0	0	0	0	0	0	0	0
-0.191982	8.26077e-06	2.27152e-05	PLXNA4	Plexin-A4	0	0	0	0	0	0	1	0	0	0	0
-0.057011	8.48665e-06	2.33143e-05	CD34	Hematopoietic progenitor cell antigen CD34	0	0	0	0	0	0	0	0	0	0	0
0.12676	8.78975e-06	2.41243e-05	PHLDB1	Pleckstrin homology-like domain family B member 1	0	0	0	0	0	0	0	0	0	0	0
0.136719	8.81853e-06	2.41806e-05	VSTM2L	V-set and transmembrane domain-containing protein 2-like protein	0	0	1	0	0	1	0	0	0	0	0
0.106557	9.26429e-06	2.53791e-05	SNRPB2	U2 small nuclear ribonucleoprotein B''	0	0	0	0	0	0	0	0	0	0	0
0.0979889	9.53287e-06	2.60904e-05	DDT	D-dopachrome decarboxylase	1	0	0	0	0	0	0	0	0	0	0
0.163102	9.72021e-06	2.65783e-05	MYBPC1	Myosin-binding protein C, slow-type	0	0	0	0	0	0	0	1	0	0	0
-0.116838	9.91496e-06	2.70854e-05	GMPR	GMP reductase 1	0	0	0	0	0	0	0	1	0	0	0
-0.2288	1.01207e-05	2.76218e-05	NFATC1	Nuclear factor of activated T-cells, cytoplasmic 1	0	0	0	0	0	0	0	0	0	0	0
0.104643	1.01604e-05	2.7704e-05	NEFL	Neurofilament light polypeptide	0	0	0	0	0	1	0	0	0	0	0
0.174263	1.14758e-05	3.12616e-05	PALM3	Paralemmin-3	1	0	0	0	0	0	0	0	0	0	0
-0.261851	1.15589e-05	3.14588e-05	PRTFDC1	Phosphoribosyltransferase domain-containing protein 1	0	0	0	0	0	0	0	0	0	0	0
0.127879	1.17489e-05	3.19163e-05	PARP1	Poly [ADP-ribose] polymerase 1	0	0	0	0	0	0	0	0	0	0	0
0.151206	1.17416e-05	3.19163e-05	MANSC4	MANSC domain-containing protein 4	0	0	0	0	0	1	0	0	0	0	0
0.115098	1.25384e-05	3.40294e-05	PMS1	PMS1 protein homolog 1	0	0	0	0	0	0	0	0	0	0	0
-0.129428	1.29421e-05	3.50925e-05	ST13	Hsc70-interacting protein	0	0	0	0	0	0	0	0	0	0	0
0.0550744	1.36907e-05	3.70879e-05	BOC	Brother of CDO	0	0	0	0	0	0	0	0	0	0	0
0.155371	1.44938e-05	3.92272e-05	AFP	Alpha-fetoprotein	1	0	0	0	0	0	0	0	0	0	0
0.193777	1.46716e-05	3.96716e-05	ELAVL4	ELAV-like protein 4	0	0	0	0	0	1	0	0	0	0	0
-0.058036	1.47906e-05	3.99566e-05	MEPE	Matrix extracellular phosphoglycoprotein	0	0	0	0	0	1	0	0	0	0	0
0.105338	1.48525e-05	4.00866e-05	CIT	Citron Rho-interacting kinase	0	0	0	0	0	1	0	0	0	0	0
0.158807	1.49651e-05	4.03532e-05	RBP1	Retinol-binding protein 1	0	0	0	0	0	0	0	0	0	0	0
-0.220792	1.49864e-05	4.03734e-05	AXIN1	Axin-1	0	0	0	0	0	0	0	0	0	0	0
-0.249711	1.51329e-05	4.07307e-05	BRAP	BRCA1-associated protein	0	0	0	0	0	0	0	0	0	0	0
-0.212535	1.54698e-05	4.15992e-05	GYS1	Glycogen [starch] synthase, muscle	0	0	0	0	0	0	0	1	0	0	0
0.098235	1.55363e-05	4.17396e-05	CSF2RB	Cytokine receptor common subunit beta	0	0	1	0	0	0	0	0	0	0	0
0.0774707	1.55857e-05	4.18339e-05	SBSN	Suprabasin	0	0	0	0	0	0	0	0	0	0	1
-0.102286	1.57412e-05	4.22125e-05	ACP1	Low molecular weight phosphotyrosine protein phosphatase	0	0	0	0	0	0	0	0	0	0	0
0.27619	1.7403e-05	4.66259e-05	BGN	Biglycan	0	0	0	0	0	0	0	0	0	0	0
0.157712	1.74944e-05	4.68279e-05	PDCD6	Programmed cell death protein 6	0	0	0	0	0	0	0	0	0	0	0
0.180143	1.79174e-05	4.79004e-05	CGA	Glycoprotein hormones alpha chain	0	0	0	0	0	0	0	0	0	0	0
0.180687	1.79278e-05	4.79004e-05	NDUFS6	NADH dehydrogenase [ubiquinone] iron-sulfur protein 6, mitochondrial	0	0	0	0	0	0	0	1	0	0	0
0.141621	1.81639e-05	4.8487e-05	MMP9	Matrix metalloproteinase-9	0	0	1	0	0	0	0	0	0	0	0
-0.0982717	1.87446e-05	4.99913e-05	GASK1A	Golgi-associated kinase 1A	0	0	0	0	0	0	0	0	0	0	0
0.195788	1.90819e-05	5.08446e-05	BTLA	B- and T-lymphocyte attenuator	0	0	1	0	0	0	0	0	0	0	0
0.407224	1.94795e-05	5.18566e-05	GH1	Somatotropin	0	0	0	0	0	0	0	0	0	0	0
0.0969934	2.06107e-05	5.4818e-05	CDSN	Corneodesmosin	0	0	0	0	0	0	0	0	0	0	0
0.110357	2.11839e-05	5.62914e-05	REG4	Regenerating islet-derived protein 4	0	1	0	0	0	0	0	0	0	0	0
-0.0804581	2.12262e-05	5.63527e-05	GP5	Platelet glycoprotein V	0	0	1	0	0	0	0	0	0	0	0
0.145442	2.13584e-05	5.6652e-05	CKB	Creatine kinase B-type	0	0	0	0	0	1	0	0	0	0	0
-0.194167	2.25011e-05	5.96289e-05	THTPA	Thiamine-triphosphatase	0	0	0	0	0	0	0	0	0	0	0
0.118048	2.27996e-05	6.03652e-05	PBLD	Phenazine biosynthesis-like domain-containing protein	1	1	0	0	0	0	0	0	0	0	0
-0.137427	2.36792e-05	6.26375e-05	PRDX6	Peroxiredoxin-6	0	0	0	0	0	0	0	0	0	0	0
0.0721776	2.41357e-05	6.37512e-05	NECTIN1	Nectin-1	0	0	0	0	0	0	0	0	0	0	1
0.124628	2.41439e-05	6.37512e-05	KYAT1	Kynurenine--oxoglutarate transaminase 1	0	0	0	0	0	0	0	0	0	0	0
0.197389	2.48005e-05	6.54259e-05	L3HYPDH	Trans-3-hydroxy-L-proline dehydratase	0	0	0	0	0	0	0	0	0	0	0
0.144986	2.53835e-05	6.69034e-05	AMFR	E3 ubiquitin-protein ligase AMFR	0	0	0	0	0	0	0	0	0	0	0
0.122763	2.63068e-05	6.92747e-05	SLC39A5	Zinc transporter ZIP5	1	1	0	1	0	0	0	0	0	0	0
0.145484	2.64389e-05	6.95598e-05	LECT2	Leukocyte cell-derived chemotaxin-2	1	0	0	0	0	0	0	0	0	0	0
0.0978386	2.6957e-05	7.0859e-05	DGCR6	Protein DGCR6	0	0	0	0	0	0	0	1	0	0	0
0.0370736	2.71915e-05	7.14113e-05	ATRN	Attractin, Isoform 2	0	0	0	0	0	0	0	0	0	0	0
0.200955	2.78835e-05	7.3163e-05	BAX	Apoptosis regulator BAX	0	0	0	0	0	0	0	0	0	0	0
-0.216375	2.8481e-05	7.45967e-05	MITD1	MIT domain-containing protein 1	0	0	0	0	0	0	0	0	0	0	0
0.153345	2.84689e-05	7.45967e-05	BAP18	Chromatin complexes subunit BAP18	0	0	0	0	0	0	0	0	0	0	0
0.11091	2.93443e-05	7.6789e-05	FST	Follistatin	1	0	0	0	0	0	0	0	0	0	0
0.0588421	3.15171e-05	8.24011e-05	CFH	Complement factor H	1	0	0	0	0	0	0	0	0	0	0
0.11942	3.24046e-05	8.46458e-05	DNM3	Dynamin-3	0	0	0	0	0	1	0	0	0	0	0
0.0986657	3.30297e-05	8.62015e-05	INHBC	Inhibin beta C chain	1	0	0	0	0	0	0	0	0	0	0
0.13568	3.36165e-05	8.76548e-05	FUT1	Galactoside alpha-(1,2)-fucosyltransferase 1	0	0	0	1	0	0	0	0	0	0	0
0.0742464	3.44183e-05	8.96655e-05	ZHX2	Zinc fingers and homeoboxes protein 2	0	0	0	0	0	0	0	0	0	0	0
-0.174413	3.5081e-05	9.13106e-05	GTPBP2	GTP-binding protein 2	0	0	0	0	0	0	0	0	0	0	0
-0.246959	3.53649e-05	9.19675e-05	DNM1	Dynamin-1	0	0	0	0	0	1	0	0	0	0	0
-0.167293	3.67884e-05	9.55845e-05	PFKFB2	6-phosphofructo-2-kinase/fructose-2,6-bisphosphatase 2	0	0	0	0	0	0	0	0	0	0	0
-0.122085	3.70047e-05	9.60611e-05	CHMP6	Charged multivesicular body protein 6	0	0	0	0	0	0	0	0	0	0	0
-0.116506	3.73559e-05	9.68866e-05	ARG1	Arginase-1	1	0	0	0	0	0	0	0	0	0	0
0.133574	3.8929e-05	0.000100877	LMNB1	Lamin-B1	0	0	1	0	0	0	0	0	0	0	0
-0.211185	3.99894e-05	0.000103533	GIT1	ARF GTPase-activating protein GIT1	0	0	0	0	0	1	0	0	0	0	0
0.16673	4.14924e-05	0.000107329	TMSB10	Thymosin beta-10	0	0	0	0	0	0	0	0	0	0	0
0.0818401	4.2805e-05	0.000110627	NUCB2	Nucleobindin-2	0	0	0	1	0	0	0	0	0	0	0
0.115734	4.30072e-05	0.000111051	AGRP	Agouti-related protein	0	0	0	0	0	1	0	0	0	0	0
-0.054913	4.3461e-05	0.000112124	GC	Vitamin D-binding protein	1	0	0	0	0	0	0	0	0	0	0
-0.241923	4.35022e-05	0.000112131	MTSS1	Protein MTSS 1	0	0	0	0	0	0	0	0	0	0	0
-0.202041	4.35419e-05	0.000112135	CDKN2D	Cyclin-dependent kinase 4 inhibitor D	0	0	1	0	0	1	0	0	0	0	0
-0.106298	4.4089e-05	0.000113444	AMY2A	Pancreatic alpha-amylase	0	0	0	1	0	0	0	0	0	0	0
0.323467	4.42755e-05	0.000113823	MICB_MICA	MHC class I polypeptide-related sequence A_MHC class I polypeptide-related sequence B	0	0	0	0	0	0	0	0	0	0	0
0.162391	4.49865e-05	0.00011555	CRYM	Ketimine reductase mu-crystallin	0	0	0	0	0	1	0	0	0	0	0
-0.220576	4.55644e-05	0.000116931	ERBIN	Erbin	0	0	0	0	0	0	0	0	0	0	0
-0.170953	4.70323e-05	0.000120592	CNP	2',3'-cyclic-nucleotide 3'-phosphodiesterase	0	0	0	0	0	1	0	0	0	0	0
0.0642215	4.84247e-05	0.000124054	SERPINI1	Neuroserpin	0	0	0	0	0	1	0	0	0	0	0
-0.127129	5.01647e-05	0.000128399	PTRHD1	Putative peptidyl-tRNA hydrolase PTRHD1	0	0	0	0	0	0	0	0	0	0	0
0.0997941	5.12961e-05	0.00013118	APBB1IP	Amyloid beta A4 precursor protein-binding family B member 1-interacting protein	0	0	1	0	0	0	0	0	0	0	0
0.0849986	5.19415e-05	0.000132714	BTNL10	Butyrophilin-like protein 10	0	0	0	0	0	0	0	0	0	0	0
0.0696384	5.20512e-05	0.000132878	XG	Glycoprotein Xg	0	0	0	0	0	0	1	0	0	0	0
-0.22702	5.36172e-05	0.000136756	TAB2	TGF-beta-activated kinase 1 and MAP3K7-binding protein 2	0	0	0	0	0	0	0	0	0	0	0
0.062169	5.50371e-05	0.000140256	AHNAK2	Protein AHNAK2	0	0	0	0	0	0	0	0	0	0	0
0.121888	5.538e-05	0.000141007	FCN1	Ficolin-1	0	0	1	0	0	0	0	0	0	0	0
0.152636	5.55931e-05	0.000141426	CYB5A	Cytochrome b5	1	0	0	0	0	0	0	0	0	0	0
-0.265416	5.84823e-05	0.000148647	AKT2	RAC-beta serine/threonine-protein kinase	0	0	0	0	0	0	0	0	0	0	0
0.12936	6.16483e-05	0.000156558	AGR3	Anterior gradient protein 3	0	1	0	0	0	0	0	0	0	0	0
0.0786893	6.18223e-05	0.000156863	CD300LG	CMRF35-like molecule 9	0	0	0	0	0	0	1	0	0	0	0
0.0987219	6.29719e-05	0.000159642	S100A11	Protein S100-A11	0	0	0	0	0	0	0	0	0	0	1
-0.160898	6.32855e-05	0.000160298	CRADD	Death domain-containing protein CRADD	0	0	0	0	0	0	0	0	0	0	0
0.0718724	6.70628e-05	0.000169718	CNTN3	Contactin-3	0	0	0	0	0	0	0	0	0	0	0
0.155745	7.15277e-05	0.000180861	ARHGEF5	Rho guanine nucleotide exchange factor 5	0	0	0	0	0	0	0	0	0	0	0
0.105242	7.18603e-05	0.000181545	SLC9A3R2	Na(+)/H(+) exchange regulatory cofactor NHE-RF2	0	0	0	0	0	0	0	0	0	0	0
0.0902653	7.23359e-05	0.000182589	TNN	Tenascin-N	0	0	0	0	0	0	1	0	0	0	0
0.0724894	7.29291e-05	0.000183927	PCDH7	Protocadherin-7	0	0	0	0	0	0	0	0	0	0	0
-0.0991929	7.31175e-05	0.000184243	SLC4A1	Band 3 anion transport protein	0	0	0	0	0	0	0	0	0	0	0
-0.148024	7.48288e-05	0.000188393	FRMD4B	FERM domain-containing protein 4B	0	0	0	0	0	0	0	0	0	0	0
-0.282551	7.51787e-05	0.000189111	DOK1	Docking protein 1	0	0	0	0	0	0	0	0	0	0	0
0.112776	7.5596e-05	0.000189997	WFDC1	WAP four-disulfide core domain protein 1	0	0	0	0	0	0	0	0	0	0	0
0.100011	7.58109e-05	0.000190374	TIGAR	Fructose-2,6-bisphosphatase TIGAR	0	0	0	0	0	0	0	0	0	0	0
0.115847	7.59336e-05	0.000190518	ARSB	Arylsulfatase B	0	0	0	0	0	0	0	0	0	0	0
0.0796894	7.70985e-05	0.000193275	SART1	U4/U6.U5 tri-snRNP-associated protein 1	0	0	0	0	0	0	0	0	0	0	0
0.145992	7.9355e-05	0.000198762	LILRB5	Leukocyte immunoglobulin-like receptor subfamily B member 5	0	0	1	0	0	0	1	0	0	0	0
0.0879704	7.99656e-05	0.000200119	SCN4B	Sodium channel subunit beta-4	0	0	0	0	0	1	0	0	0	0	0
-0.148909	8.11218e-05	0.000202839	TRAF2	TNF receptor-associated factor 2	0	0	0	0	0	0	0	0	0	0	0
0.0504724	8.33738e-05	0.000208292	ERBB4	Receptor tyrosine-protein kinase erbB-4	0	0	0	0	0	1	0	0	0	0	0
-0.0971043	8.47872e-05	0.000211642	NIT1	Deaminated glutathione amidase	0	0	0	0	0	0	0	0	0	0	0
-0.104875	8.64794e-05	0.000215682	DSG4	Desmoglein-4	0	0	0	0	0	0	0	0	0	0	0
0.187386	9.10771e-05	0.000226955	MECR	Enoyl-[acyl-carrier-protein] reductase, mitochondrial	0	0	0	0	0	0	0	0	0	0	0
-0.193251	9.16154e-05	0.000228102	DCTN2	Dynactin subunit 2	0	0	0	0	0	0	0	0	0	0	0
-0.112365	9.47841e-05	0.000235791	DNAJB2	DnaJ homolog subfamily B member 2	0	0	0	0	0	1	0	0	0	0	0
-0.164783	9.51406e-05	0.000236476	VPS37A	Vacuolar protein sorting-associated protein 37A	0	0	0	0	0	0	0	0	0	0	0
0.152974	0.000100527	0.000249651	OSM	Oncostatin-M	0	0	0	0	0	0	0	0	0	0	0
0.0509448	0.000100909	0.0002503	PDIA3	Protein disulfide-isomerase A3	0	0	0	0	0	0	0	0	0	1	0
0.0531212	0.000100959	0.0002503	ACE	Angiotensin-converting enzyme	0	1	0	0	0	0	0	0	0	0	0
-0.214648	0.000103406	0.000256149	ARHGEF12	Rho guanine nucleotide exchange factor 12	0	0	0	0	0	0	0	0	0	0	0
0.0670288	0.000104099	0.000257648	SCG2	Secretogranin-2	0	0	0	0	0	1	0	0	0	0	0
0.0390584	0.00010483	0.000259238	ICOSLG	ICOS ligand	0	0	0	0	0	0	0	0	0	0	0
0.103491	0.000107915	0.00026664	GIMAP8	GTPase IMAP family member 8	0	0	1	0	0	0	0	0	0	0	0
-0.167745	0.000108066	0.000266788	DAAM1	Disheveled-associated activator of morphogenesis 1	0	0	0	0	0	0	0	0	0	0	0
-0.278747	0.000108437	0.000267478	STAT5B	Signal transducer and activator of transcription 5B	0	0	0	0	0	0	0	0	0	0	0
-0.200603	0.000109644	0.000270227	INPPL1	Phosphatidylinositol 3,4,5-trisphosphate 5-phosphatase 2	0	0	0	0	0	0	0	0	0	0	0
0.11711	0.000110631	0.00027243	EFNB2	Ephrin-B2	0	0	0	0	0	0	0	0	0	0	0
-0.217906	0.000116275	0.000286088	BANK1	B-cell scaffold protein with ankyrin repeats	0	1	1	0	0	0	0	0	0	0	0
0.0956067	0.000120968	0.000297385	FNDC1	Fibronectin type III domain-containing protein 1	0	1	0	0	0	0	0	0	0	1	0
-0.187163	0.00012602	0.000309544	IKBKG	NF-kappa-B essential modulator	0	0	0	0	0	0	0	0	0	0	0
0.0902137	0.000126911	0.00031147	PCSK7	Proprotein convertase subtilisin/kexin type 7	0	0	0	0	0	0	0	0	0	0	0
0.103147	0.000128043	0.000313985	CEACAM8	Carcinoembryonic antigen-related cell adhesion molecule 8	0	0	0	0	0	0	0	0	0	0	0
-0.0462972	0.000133922	0.000328127	NTRK3	NT-3 growth factor receptor	0	0	0	0	0	1	0	0	0	0	0
-0.13597	0.000137804	0.000337355	BID	BH3-interacting domain death agonist	0	0	0	0	0	0	0	0	0	0	0
0.091045	0.000146046	0.000357231	ERMAP	Erythroid membrane-associated protein	0	0	0	0	0	0	0	0	0	0	0
-0.155793	0.000146999	0.000359263	MED18	Mediator of RNA polymerase II transcription subunit 18	0	0	0	0	0	0	0	0	0	0	0
0.0742527	0.000147433	0.000360021	PLTP	Phospholipid transfer protein	0	0	0	0	0	0	0	0	0	0	0
0.20304	0.000153727	0.000375078	AGR2	Anterior gradient protein 2 homolog	0	1	0	0	1	0	0	0	0	0	0
0.118978	0.000157717	0.000384492	OLR1	Oxidized low-density lipoprotein receptor 1	0	0	0	0	0	0	0	0	0	0	0
-0.13611	0.000161604	0.000393641	NFX1	Transcriptional repressor NF-X1	0	0	0	0	0	0	0	0	0	0	0
-0.191573	0.000163292	0.000397421	PPP1R9B	Neurabin-2	0	0	0	0	0	1	0	0	0	0	0
0.0767236	0.00016465	0.000400392	PRRT3	Proline-rich transmembrane protein 3	0	0	0	0	0	1	0	0	1	0	0
-0.139589	0.00016614	0.000403419	LZTFL1	Leucine zipper transcription factor-like protein 1	0	0	0	0	0	0	0	0	0	0	0
0.112396	0.000166171	0.000403419	FDX2	Ferredoxin-2, mitochondrial	0	0	0	0	0	0	0	0	0	0	0
0.226523	0.00017111	0.000415067	PSG1	Pregnancy-specific beta-1-glycoprotein 1	0	0	0	0	0	0	0	0	0	0	0
0.122555	0.000179401	0.000434816	CWC15	Spliceosome-associated protein CWC15 homolog	0	0	0	0	0	0	0	0	0	0	0
0.0432885	0.000181385	0.000439261	NEO1	Neogenin	0	0	0	0	0	0	0	0	0	0	0
0.11668	0.000184295	0.00044594	GLYR1	Putative oxidoreductase GLYR1	0	0	0	0	0	0	0	0	0	0	0
-0.0674575	0.000194371	0.000469932	SLITRK1	SLIT and NTRK-like protein 1	0	0	0	0	0	1	0	0	0	0	0
0.1024	0.000195614	0.000472546	CTSE	Cathepsin E	0	0	0	0	0	0	0	0	0	0	0
-0.261873	0.000206681	0.000498868	GPA33	Cell surface A33 antigen	0	1	0	0	0	0	0	0	0	0	0
0.044421	0.000209896	0.00050621	SELL	L-selectin	0	0	1	0	0	0	0	0	0	0	0
0.160817	0.000210705	0.000507742	METAP1D	Methionine aminopeptidase 1D, mitochondrial	0	0	0	0	0	0	0	0	0	0	0
0.0493884	0.000216314	0.000520828	IFNAR1	Interferon alpha/beta receptor 1	0	0	0	0	0	0	0	0	0	0	0
0.0576381	0.000219578	0.000528251	RTBDN	Retbindin	0	0	0	0	0	0	0	0	0	0	0
0.14796	0.000222877	0.000535747	CCN1	CCN family member 1	0	0	0	0	0	0	0	0	0	0	0
-0.210711	0.000223201	0.000536085	CNST	Consortin	0	0	0	0	0	0	0	0	0	0	0
0.09183	0.000225725	0.000541702	CLEC4C	C-type lectin domain family 4 member C	0	0	1	0	0	0	0	0	0	0	0
0.101594	0.000227272	0.000544968	ITGAX	Integrin alpha-X	0	0	1	0	0	0	0	0	0	0	0
-0.210296	0.000231856	0.000555504	CAMSAP1	Calmodulin-regulated spectrin-associated protein 1	0	0	0	0	0	0	0	0	0	0	0
-0.129456	0.000239468	0.000573272	ANXA11	Annexin A11	0	0	0	0	0	0	0	0	0	0	0
0.0727317	0.000244001	0.000583634	ERN1	Serine/threonine-protein kinase/endoribonuclease IRE1	0	0	0	1	0	0	0	0	0	0	0
0.114651	0.000244196	0.000583634	SLC28A1	Sodium/nucleoside cotransporter 1	1	1	0	0	0	0	0	0	0	0	0
0.0737806	0.000245689	0.000586724	STX3	Syntaxin-3	0	0	0	0	0	0	0	0	0	0	0
0.0794821	0.000248409	0.000592735	KLF4	Krueppel-like factor 4	0	0	0	0	0	0	0	0	0	0	0
-0.176251	0.000254073	0.000605756	BIN2	Bridging integrator 2	0	0	1	0	0	0	0	0	0	0	0
-0.14317	0.000257979	0.000613566	INSL3	Insulin-like 3	0	0	0	0	0	0	0	0	0	0	0
0.0811984	0.000257928	0.000613566	LPCAT2	Lysophosphatidylcholine acyltransferase 2	0	0	0	0	0	0	0	0	0	1	0
0.185154	0.000257628	0.000613566	CSRP3	Cysteine and glycine-rich protein 3	0	0	0	0	0	0	0	1	0	0	0
0.0525932	0.000264644	0.000628907	F3	Tissue factor	0	0	0	0	0	0	0	0	0	0	0
-0.160734	0.000269182	0.000639171	TJAP1	Tight junction-associated protein 1	0	0	0	0	0	0	0	0	0	0	0
0.129864	0.000272366	0.000646205	RIPK4	Receptor-interacting serine/threonine-protein kinase 4	0	0	0	0	0	0	0	0	0	0	1
-0.148772	0.000276258	0.000654909	VPS53	Vacuolar protein sorting-associated protein 53 homolog	0	0	0	0	0	0	0	0	0	0	0
-0.159816	0.000278349	0.000659331	AFAP1	Actin filament-associated protein 1	0	0	0	0	0	0	0	0	0	0	0
0.130544	0.000284965	0.000674455	SERPINE1	Plasminogen activator inhibitor 1	0	0	0	0	0	0	0	0	0	0	0
0.0922549	0.00029176	0.000689979	MYLPF	Myosin regulatory light chain 2, skeletal muscle isoform	0	0	0	0	0	0	0	0	0	0	0
0.0773201	0.000292157	0.00069036	RET	Proto-oncogene tyrosine-protein kinase receptor Ret	0	0	0	0	0	1	0	0	1	0	0
-0.206884	0.000296812	0.000700794	OPHN1	Oligophrenin-1	0	0	0	0	0	0	0	0	0	0	0
0.083143	0.000300194	0.000708206	TPM3	Tropomyosin alpha-3 chain	0	0	0	0	0	0	0	1	0	0	0
-0.125505	0.000302533	0.000713149	DCTN1	Dynactin subunit 1	0	0	0	0	0	0	0	0	0	0	0
0.0953347	0.000314721	0.00074128	MYOM2	Myomesin-2	0	0	0	0	0	0	0	1	0	0	0
-0.154734	0.000331186	0.000779434	ARHGAP45	Rho GTPase-activating protein 45	0	1	1	0	0	0	0	0	0	0	0
0.0596768	0.00033189	0.000780461	CLIC5	Chloride intracellular channel protein 5	0	0	0	0	0	0	0	1	0	0	0
0.052738	0.000338162	0.000794571	NCAM2	Neural cell adhesion molecule 2	0	0	0	0	0	1	0	0	0	0	0
-0.115393	0.000344983	0.000809947	FAM172A	Cotranscriptional regulator FAM172A	0	0	0	0	0	0	0	0	0	0	0
0.112099	0.00034747	0.000815132	PKD2	Polycystin-2	0	0	0	0	0	0	0	0	0	0	0
-0.240336	0.000351816	0.000824666	GRAP2	GRB2-related adapter protein 2	0	0	1	0	0	0	0	0	0	0	0
-0.215248	0.000368337	0.000862701	SNCA	Alpha-synuclein	0	0	0	0	0	1	0	0	0	0	0
0.0822629	0.000369296	0.000864254	ENPEP	Glutamyl aminopeptidase	0	1	0	0	0	0	0	0	0	0	0
-0.0520807	0.000371009	0.000867568	AMBN	Ameloblastin	0	0	0	0	0	1	0	0	0	0	0
-0.19375	0.000374343	0.000874664	PDE5A	cGMP-specific 3',5'-cyclic phosphodiesterase	0	0	0	0	0	0	0	0	0	0	0
-0.114712	0.000377226	0.000880261	IMPA1	Inositol monophosphatase 1	0	0	0	0	0	0	0	0	0	0	0
-0.109801	0.000377642	0.000880261	AKT3	RAC-gamma serine/threonine-protein kinase	0	0	0	0	0	0	0	0	0	0	0
-0.0472768	0.00037737	0.000880261	PROS1	Vitamin K-dependent protein S	1	0	0	0	0	0	0	0	0	0	0
-0.153199	0.000384539	0.000895624	SUGT1	Protein SGT1 homolog	0	0	0	0	0	0	0	0	0	0	0
0.127842	0.000387853	0.000902624	TXNDC5	Thioredoxin domain-containing protein 5	0	0	0	0	0	0	0	0	0	0	0
-0.0688915	0.000388497	0.000903402	MIA	Melanoma-derived growth regulatory protein	0	0	0	0	0	0	0	0	0	0	0
0.100302	0.00039866	0.000926299	CCL2	C-C motif chemokine 2	0	0	0	0	0	0	0	0	0	0	0
-0.0475819	0.000400732	0.000930372	F13B	Coagulation factor XIII B chain	1	0	0	0	0	0	0	0	0	0	0
-0.0755297	0.000410831	0.000953063	BLOC1S3	Biogenesis of lysosome-related organelles complex 1 subunit 3	0	0	0	0	0	0	0	0	0	0	0
0.137106	0.000414013	0.000959682	EPPK1	Epiplakin	0	0	0	0	0	0	0	0	0	0	0
-0.168532	0.000417224	0.00096564	TBC1D23	TBC1 domain family member 23	0	0	0	0	0	0	0	0	0	0	0
0.119574	0.000417244	0.00096564	HDAC9	Histone deacetylase 9	0	0	0	0	0	0	0	0	0	0	0
0.0587928	0.000417768	0.000966089	FGA	Fibrinogen alpha chain	1	0	0	0	0	0	0	0	0	0	0
-0.214422	0.000420011	0.000970507	EHD3	EH domain-containing protein 3	0	0	0	0	0	1	0	0	0	0	1
0.0800222	0.000424873	0.000980967	QDPR	Dihydropteridine reductase	1	0	0	0	0	1	0	0	0	0	0
-0.157424	0.000429201	0.000990177	LYN	Tyrosine-protein kinase Lyn	0	0	1	0	0	0	0	0	0	0	0
0.130256	0.00043225	0.000996425	LEG1	Protein LEG1 homolog	0	0	0	0	0	0	0	0	0	0	0
0.108167	0.000433964	0.000999587	SFTPA1	Pulmonary surfactant-associated protein A1	0	0	0	0	0	0	0	0	0	0	0
0.0925926	0.000434469	0.000999964	INSL4	Early placenta insulin-like peptide	0	0	0	0	0	0	0	0	0	0	0
-0.192655	0.000444606	0.00102249	CDC42BPB	Serine/threonine-protein kinase MRCK beta	0	0	0	0	0	0	0	0	0	0	0
0.0794812	0.000445756	0.00102433	FZD8	Frizzled-8	0	0	0	0	0	0	0	0	0	0	0
0.0769499	0.000447383	0.00102726	ATP1B4	Protein ATP1B4	0	0	0	0	0	0	0	1	0	0	0
0.072434	0.000448238	0.00102841	CEACAM19	Carcinoembryonic antigen-related cell adhesion molecule 19	0	0	0	0	0	0	0	0	0	0	0
0.0924337	0.00046024	0.00105512	PSAPL1	Proactivator polypeptide-like 1	0	0	0	0	0	0	0	0	0	0	0
0.110771	0.00047072	0.0010783	ITM2A	Integral membrane protein 2A	0	0	1	0	0	0	0	0	0	0	0
0.092628	0.000474658	0.00108647	MANEAL	Glycoprotein endo-alpha-1,2-mannosidase-like protein	0	0	0	0	0	1	0	0	0	0	0
0.0793823	0.000481472	0.00110121	MFAP5	Microfibrillar-associated protein 5	0	0	0	0	0	0	0	0	0	0	0
0.0714458	0.000488526	0.00111647	ADAMTSL5	ADAMTS-like protein 5	0	0	0	0	1	0	0	0	0	0	0
-0.192759	0.000507455	0.00115882	KAZN	Kazrin	0	0	1	0	0	1	0	0	0	0	0
0.0693044	0.00052181	0.00119067	TMPRSS11D	Transmembrane protease serine 11D	0	0	1	0	1	0	0	0	0	0	1
0.107934	0.000528869	0.00120584	IL10RA	Interleukin-10 receptor subunit alpha	0	0	1	0	0	0	0	0	0	0	0
-0.0472418	0.000529626	0.00120662	ITIH4	Inter-alpha-trypsin inhibitor heavy chain H4	1	0	0	0	0	0	0	0	0	0	0
-0.142415	0.000533183	0.00121378	RABEP1	Rab GTPase-binding effector protein 1	0	0	0	0	0	0	0	0	0	0	0
0.071996	0.000538396	0.00122469	P4HB	Protein disulfide-isomerase	1	0	0	1	0	0	0	0	0	0	0
-0.133608	0.000539696	0.0012267	MAPKAPK2	MAP kinase-activated protein kinase 2	0	0	0	0	0	0	0	0	0	0	0
0.0908123	0.000571371	0.00129768	VSTM1	V-set and transmembrane domain-containing protein 1	0	0	0	0	0	0	0	0	0	0	0
0.0965395	0.000573193	0.00130081	MB	Myoglobin	0	0	0	0	0	0	0	1	0	0	0
0.0530593	0.000585522	0.00132673	PAMR1	Inactive serine protease PAMR1	0	0	0	0	0	0	0	0	0	0	0
0.0548892	0.00058546	0.00132673	PENK	Proenkephalin-A	0	0	0	0	0	1	0	0	0	0	0
-0.0900296	0.000588048	0.00133142	FGFBP2	Fibroblast growth factor-binding protein 2	0	0	0	0	0	0	1	0	0	0	0
0.126282	0.000605989	0.00137098	FABP5	Fatty acid-binding protein 5	0	0	0	0	0	0	0	0	0	0	1
-0.196905	0.000614748	0.00138972	DIABLO	Diablo homolog, mitochondrial	0	0	0	0	0	0	0	0	0	0	0
-0.18046	0.000632975	0.00142982	VAV3	Guanine nucleotide exchange factor VAV3	0	0	0	0	0	0	0	0	0	0	0
0.079791	0.000643468	0.0014524	OMD	Osteomodulin	0	0	0	0	0	0	0	0	0	0	0
-0.0541071	0.000652798	0.00147232	KIT	Mast/stem cell growth factor receptor Kit	0	0	0	0	0	0	0	0	0	0	0
-0.192939	0.000661738	0.00149133	MINDY1	Ubiquitin carboxyl-terminal hydrolase MINDY-1	0	0	0	0	0	0	0	0	0	0	0
0.0308757	0.000675234	0.00152058	A1BG	Alpha-1B-glycoprotein	1	0	0	0	0	0	0	0	0	0	0
0.0674941	0.000686671	0.00154514	NEB	Nebulin	0	0	0	0	0	0	0	1	0	0	0
0.0555155	0.000687462	0.00154573	FLT3	Receptor-type tyrosine-protein kinase FLT3	0	0	1	0	0	1	0	0	0	0	0
0.128382	0.000695644	0.00156293	ANXA2	Annexin A2	0	0	0	0	0	0	0	0	0	0	1
-0.158265	0.00069971	0.00157085	NDUFB7	NADH dehydrogenase [ubiquinone] 1 beta subcomplex subunit 7	0	0	0	0	0	0	0	0	0	0	0
-0.123009	0.000703086	0.00157722	SMAD2	Mothers against decapentaplegic homolog 2	0	0	0	0	0	0	0	0	0	0	0
-0.11801	0.000704658	0.00157954	LPP	Lipoma-preferred partner	0	0	0	0	0	0	0	0	0	0	0
-0.135528	0.000706815	0.00158316	MPIG6B	Megakaryocyte and platelet inhibitory receptor G6b	0	0	1	0	0	0	0	0	0	0	0
-0.0580031	0.000723045	0.00161827	GP1BA	Platelet glycoprotein Ib alpha chain	0	0	1	0	0	0	0	0	0	0	0
0.0775185	0.000735483	0.00164485	BCL2L11	Bcl-2-like protein 11, Isoform BimL	0	0	0	0	0	0	0	0	0	0	0
0.120522	0.000758038	0.00169399	SFTPD	Pulmonary surfactant-associated protein D	0	0	0	0	0	0	0	0	0	0	0
0.0786523	0.000765582	0.00170955	BNIP3L	BCL2/adenovirus E1B 19 kDa protein-interacting protein 3-like	0	0	0	0	0	0	0	0	0	0	0
-0.144174	0.00077777	0.00173544	RAB27B	Ras-related protein Rab-27B	0	0	0	0	0	0	0	0	0	0	0
-0.135799	0.000801554	0.00178714	STXBP1	Syntaxin-binding protein 1	0	0	0	0	0	1	0	0	0	0	0
-0.118747	0.000822444	0.00183196	GP1BB	Platelet glycoprotein Ib beta chain	0	0	0	0	0	1	0	0	0	0	0
0.0823026	0.000822909	0.00183196	DHODH	Dihydroorotate dehydrogenase	1	0	0	0	0	0	0	0	0	0	0
0.0381792	0.000828252	0.00184245	CFI	Complement factor I	1	0	0	0	0	0	0	0	0	0	0
0.13062	0.000831387	0.00184802	NIT2	Omega-amidase NIT2	1	0	0	0	0	0	0	0	0	0	0
-0.115312	0.000851306	0.00189086	ENO2	Gamma-enolase	0	0	0	0	0	1	0	0	0	0	0
-0.0791753	0.000868713	0.00192806	KLK13	Kallikrein-13	0	0	0	0	0	0	0	0	0	0	1
0.0599632	0.000875423	0.00194	DSG3	Desmoglein-3	0	0	0	0	0	0	0	0	0	0	1
0.0678365	0.000875253	0.00194	MRPL24	39S ribosomal protein L24, mitochondrial	0	0	0	0	0	0	0	0	0	0	0
0.0979509	0.000884575	0.0019588	AIF1L	Allograft inflammatory factor 1-like	0	0	1	0	0	1	0	0	0	0	0
0.0673384	0.000897566	0.00198606	BLNK	B-cell linker protein	0	0	1	0	0	0	0	0	0	0	0
-0.146414	0.000911891	0.00201623	NUMB	Protein numb homolog	0	0	0	0	0	0	0	0	0	0	0
-0.137984	0.000915711	0.00202315	CHMP1A	Charged multivesicular body protein 1a	0	0	0	0	0	0	0	0	0	0	0
-0.224837	0.00094821	0.00209337	SULT1A1	Sulfotransferase 1A1	1	0	0	0	0	0	0	0	0	0	0
-0.0681459	0.00094982	0.00209534	KLK7	Kallikrein-7	0	0	0	0	0	0	0	0	0	0	1
0.106465	0.000993986	0.00219112	CCL8	C-C motif chemokine 8	0	0	0	0	0	0	0	0	0	0	0
0.164423	0.0010562	0.0023265	ZPR1	Zinc finger protein ZPR1	0	0	0	0	0	0	0	0	0	0	0
-0.0759715	0.00107437	0.00236475	HDDC2	5'-deoxynucleotidase HDDC2	0	0	0	0	0	0	0	0	0	0	0
0.060165	0.00107925	0.0023737	WIF1	Wnt inhibitory factor 1	0	0	0	0	0	0	0	0	0	0	0
-0.197509	0.00108189	0.00237771	SDCCAG8	Serologically defined colon cancer antigen 8	0	0	0	0	0	0	0	0	0	0	0
0.0459932	0.00110106	0.00241803	CD200	OX-2 membrane glycoprotein	0	0	0	0	0	1	0	0	0	0	0
-0.14793	0.00113906	0.00249772	DTD1	D-aminoacyl-tRNA deacylase 1	0	0	0	0	0	0	0	0	0	0	0
-0.046625	0.00113891	0.00249772	CRISP3	Cysteine-rich secretory protein 3	0	0	0	0	0	0	0	0	0	0	0
0.108824	0.00114068	0.0024994	TRIAP1	TP53-regulated inhibitor of apoptosis 1	0	0	0	0	0	0	0	0	0	0	0
0.116234	0.00115429	0.00252733	TTN	Titin	0	0	0	0	0	0	0	1	0	0	0
0.0368992	0.00115711	0.00253162	TF	Serotransferrin	1	0	0	0	0	1	0	0	0	0	0
-0.216579	0.00117328	0.00256507	PDLIM7	PDZ and LIM domain protein 7	0	1	0	0	0	0	0	1	0	0	0
0.129533	0.00118097	0.00257995	CCDC50	Coiled-coil domain-containing protein 50	0	0	0	0	0	0	0	0	0	0	0
-0.0150587	0.00121441	0.00265103	IDS	Iduronate 2-sulfatase	0	0	0	0	0	1	0	0	0	0	0
-0.126322	0.00123616	0.0026965	NFKB1	Nuclear factor NF-kappa-B p105 subunit	0	0	0	0	0	0	0	0	0	0	0
0.10401	0.00123886	0.00270037	PGLYRP4	Peptidoglycan recognition protein 4	0	0	0	0	1	0	0	0	0	0	1
-0.181139	0.00124748	0.00271713	ARF6	ADP-ribosylation factor 6	0	0	0	0	0	0	0	0	0	0	0
-0.150578	0.00128531	0.00279743	PTPN6	Tyrosine-protein phosphatase non-receptor type 6	0	0	1	0	0	0	0	0	0	0	0
-0.203086	0.00129466	0.0028157	NAA80	N-alpha-acetyltransferase 80	0	0	0	0	0	0	0	0	0	0	0
-0.165204	0.00133581	0.00290303	GIPC3	PDZ domain-containing protein GIPC3	0	0	0	0	0	0	0	0	0	0	0
-0.170913	0.0013486	0.00292864	ASRGL1	Isoaspartyl peptidase/L-asparaginase	0	0	0	0	1	1	0	0	0	0	0
-0.0806876	0.00139521	0.00302761	GGCT	Gamma-glutamylcyclotransferase	0	0	0	0	0	0	0	0	0	0	0
0.0808238	0.00139765	0.00303065	IDI2	Isopentenyl-diphosphate delta-isomerase 2	0	0	0	0	0	0	0	1	0	0	0
0.0545664	0.00141608	0.00306835	CA11	Carbonic anhydrase-related protein 11	0	0	0	0	0	1	0	0	0	0	0
0.0862508	0.00147851	0.00320124	IFIT1	Interferon-induced protein with tetratricopeptide repeats 1	0	0	0	0	0	0	0	0	0	0	0
-0.0395016	0.00150891	0.00326466	SERPINA4	Kallistatin	1	0	0	0	0	0	0	0	0	0	0
0.0866446	0.00152957	0.00330689	RARRES2	Retinoic acid receptor responder protein 2	1	0	0	0	0	0	0	0	0	0	0
0.0551264	0.00153125	0.00330809	MATN3	Matrilin-3	0	0	0	0	0	0	0	0	0	0	0
0.0654852	0.00154616	0.00333783	ATP1B3	Sodium/potassium-transporting ATPase subunit beta-3	0	0	0	0	0	0	0	0	0	0	0
-0.0665464	0.0015776	0.00340319	TSNAX	Translin-associated protein X	0	0	0	0	0	0	0	0	0	0	0
0.0996042	0.00158778	0.00342262	GBP2	Guanylate-binding protein 2	0	0	0	0	0	0	0	0	0	0	0
-0.174611	0.00160572	0.00345657	HBZ	Hemoglobin subunit zeta	0	0	0	0	0	0	0	0	0	0	0
-0.168963	0.00160589	0.00345657	GOPC	Golgi-associated PDZ and coiled-coil motif-containing protein	0	0	0	0	0	0	0	0	0	0	0
-0.178215	0.00160884	0.00346037	PSTPIP2	Proline-serine-threonine phosphatase-interacting protein 2	0	0	1	0	0	0	0	1	0	0	0
0.0814704	0.00165141	0.00354931	LAP3	Cytosol aminopeptidase	0	0	0	0	0	0	0	0	0	0	0
-0.0911404	0.00167715	0.00360198	BOLA2_BOLA2B	BolA-like protein 2	0	0	0	0	0	0	0	0	0	0	0
0.0853558	0.00171008	0.00367001	NUDT5	ADP-sugar pyrophosphatase	0	0	0	0	0	0	0	0	0	0	0
-0.179853	0.00171257	0.00367267	TRIM25	E3 ubiquitin/ISG15 ligase TRIM25	0	0	0	0	0	0	0	0	0	0	0
-0.108458	0.00174615	0.00374193	GAL	Galanin peptides	0	0	0	0	0	0	0	0	0	0	0
-0.134671	0.00179499	0.00384377	TBCC	Tubulin-specific chaperone C	0	0	0	0	0	0	0	0	0	0	0
0.0445128	0.00179866	0.00384883	CTBS	Di-N-acetylchitobiase	0	0	0	0	0	0	0	0	0	0	0
-0.0956232	0.00180507	0.00385972	EIF4B	Eukaryotic translation initiation factor 4B	0	0	0	0	0	0	0	0	0	0	0
-0.136984	0.00181921	0.00388709	NUB1	NEDD8 ultimate buster 1	0	0	0	0	0	0	0	0	0	0	0
-0.0554667	0.0018872	0.00402942	MOG	Myelin-oligodendrocyte glycoprotein	0	0	0	0	0	1	0	0	0	0	0
-0.29069	0.00192813	0.00411382	LPA	Apolipoprotein(a)	1	0	0	0	0	0	0	0	0	0	0
0.10058	0.00194207	0.00414053	SRP14	Signal recognition particle 14 kDa protein	0	0	0	0	0	0	0	0	0	0	0
0.065584	0.00195487	0.00416479	PRSS27	Serine protease 27	0	0	0	0	1	0	0	0	0	0	1
0.0918108	0.00195959	0.00417059	CYB5R2	NADH-cytochrome b5 reductase 2	0	0	0	0	0	0	0	0	0	0	0
0.18157	0.00196045	0.00417059	RNASE3	Eosinophil cationic protein	0	0	0	0	0	0	0	0	0	0	0
-0.0798836	0.00197048	0.00418888	LACRT	Extracellular glycoprotein lacritin	0	0	0	0	0	0	0	0	0	0	0
0.0801382	0.00198385	0.00421423	DPEP1	Dipeptidase 1	0	1	0	1	0	0	0	0	0	0	0
-0.102563	0.0019881	0.0042202	ATXN3	Ataxin-3	0	0	0	0	0	0	0	0	0	0	0
0.0961135	0.00199751	0.00423709	TNFSF14	Tumor necrosis factor ligand superfamily member 14	1	0	0	0	0	0	1	0	0	0	0
-0.129604	0.00201291	0.00426666	ANKMY2	Ankyrin repeat and MYND domain-containing protein 2	0	0	0	0	0	0	0	0	0	0	0
-0.0489026	0.00202345	0.0042859	C8B	Complement component C8 beta chain	1	0	0	0	0	0	0	0	0	0	0
0.0533128	0.00207371	0.00438635	NAPRT	Nicotinate phosphoribosyltransferase	1	0	0	0	0	0	0	0	0	0	0
0.0577697	0.00207387	0.00438635	CFB	Complement factor B	1	0	0	0	0	0	0	0	0	0	0
-0.10995	0.00218919	0.0046269	PRDX5	Peroxiredoxin-5, mitochondrial	0	0	0	0	0	0	0	0	0	0	0
0.118972	0.00220417	0.0046552	IGFL4	Insulin growth factor-like family member 4	0	0	0	0	0	0	0	0	0	0	0
-0.078096	0.00220634	0.00465641	CCS	Copper chaperone for superoxide dismutase	0	0	0	0	0	0	0	0	0	0	0
0.100323	0.00222373	0.00468973	TMEM132A	Transmembrane protein 132A	0	0	0	0	0	1	0	0	0	0	0
-0.112386	0.00222847	0.00469633	TMEM106A	Transmembrane protein 106A	0	0	0	0	0	0	0	0	0	0	0
-0.0566552	0.00223695	0.0047108	ADCYAP1R1	Pituitary adenylate cyclase-activating polypeptide type I receptor	0	0	0	0	0	1	0	0	0	0	0
-0.106873	0.00224484	0.00472083	GMPR2	GMP reductase 2	0	0	0	0	0	0	0	0	0	0	0
-0.0633631	0.00224494	0.00472083	TMPRSS5	Transmembrane protease serine 5	0	0	0	0	0	1	0	0	0	0	0
0.0379178	0.00225211	0.0047325	FCER1A	High affinity immunoglobulin epsilon receptor subunit alpha	0	0	0	0	0	0	0	0	0	0	0
0.0947818	0.00226137	0.00474856	ACTN2	Alpha-actinin-2	0	0	0	0	0	0	0	1	0	0	0
-0.18979	0.0022808	0.0047859	RHOC	Rho-related GTP-binding protein RhoC	0	0	0	0	0	0	0	0	0	0	0
0.0882673	0.00228271	0.00478649	KIAA2013	Uncharacterized protein KIAA2013	0	0	0	0	0	0	0	0	0	0	0
-0.168782	0.00233618	0.0048951	NCK2	Cytoplasmic protein NCK2	0	0	0	0	0	0	0	0	0	0	0
-0.181055	0.00234088	0.00489791	MAP4K5	Mitogen-activated protein kinase kinase kinase kinase 5	0	0	0	0	0	0	0	0	0	0	0
-0.148242	0.00233985	0.00489791	DBNL	Drebrin-like protein	0	0	0	0	0	0	0	0	0	0	0
0.0965765	0.00234623	0.00490559	ZCCHC8	Zinc finger CCHC domain-containing protein 8	0	0	0	0	0	0	0	0	0	0	0
-0.143419	0.00236815	0.0049479	TNIP1	TNFAIP3-interacting protein 1	0	0	0	0	0	0	0	0	0	0	0
-0.100118	0.00239811	0.0050048	TNFAIP8L2	Tumor necrosis factor alpha-induced protein 8-like protein 2	0	0	1	0	0	0	0	0	0	0	0
0.176664	0.00239881	0.0050048	NENF	Neudesin	0	0	0	0	0	0	0	0	0	0	0
0.100087	0.0024088	0.00502205	DCDC2C	Doublecortin domain-containing protein 2C	0	0	0	0	0	0	0	0	0	0	0
-0.0894677	0.0024126	0.0050264	HCLS1	Hematopoietic lineage cell-specific protein	0	0	1	0	0	0	0	0	0	0	0
0.0860844	0.00242195	0.00504227	CD6	T-cell differentiation antigen CD6	0	1	1	0	0	0	0	0	0	0	0
-0.132129	0.00245413	0.00510565	DNAJA2	DnaJ homolog subfamily A member 2	0	0	0	0	0	0	0	0	0	0	0
-0.122062	0.00250291	0.00520343	LAT	Linker for activation of T-cells family member 1	0	0	1	0	0	0	0	0	0	0	0
-0.0837999	0.00251571	0.0052263	RAPGEF2	Rap guanine nucleotide exchange factor 2	0	0	0	0	0	0	0	0	0	0	0
-0.0820311	0.00252842	0.00524623	DBN1	Drebrin	0	0	0	0	0	0	0	0	0	0	0
-0.0683665	0.00252889	0.00524623	ENPP5	Ectonucleotide pyrophosphatase/phosphodiesterase family member 5	0	0	0	0	0	0	0	0	0	0	0
0.055697	0.00266192	0.0055183	FNTA	Protein farnesyltransferase/geranylgeranyltransferase type-1 subunit alpha	0	0	0	0	0	0	0	0	0	0	0
-0.137223	0.00268346	0.00555508	TBL1X	F-box-like/WD repeat-containing protein TBL1X	0	0	0	0	0	0	0	0	0	0	0
0.109393	0.00268347	0.00555508	ACADM	Medium-chain specific acyl-CoA dehydrogenase, mitochondrial	1	0	0	0	0	0	0	1	0	0	0
-0.0595963	0.00268975	0.00556415	HS3ST3B1	Heparan sulfate glucosamine 3-O-sulfotransferase 3B1	1	0	0	0	0	0	0	0	0	0	0
0.146643	0.0027041	0.00558989	CAPS	Calcyphosin	0	0	0	0	0	0	0	0	0	0	0
0.0500172	0.00273345	0.00564656	BLMH	Bleomycin hydrolase	0	0	0	0	0	0	0	0	0	0	0
-0.108861	0.00276458	0.00570684	UROD	Uroporphyrinogen decarboxylase	0	0	0	0	0	0	0	0	0	0	0
0.0434833	0.00278631	0.00574763	TPK1	Thiamin pyrophosphokinase 1	0	1	0	0	0	0	0	0	0	0	0
0.206805	0.00280482	0.00578174	TIMP3	Metalloproteinase inhibitor 3	0	0	0	0	0	0	0	0	0	0	0
-0.0830045	0.00283295	0.0058356	AAMDC	Mth938 domain-containing protein	0	0	0	0	0	0	0	1	0	0	0
0.0919083	0.00284718	0.00586077	SIT1	Signaling threshold-regulating transmembrane adapter 1	0	0	1	0	0	0	0	0	0	0	0
-0.150433	0.00287131	0.00590629	PPP1R12A	Protein phosphatase 1 regulatory subunit 12A	0	0	0	0	0	0	0	0	0	0	0
0.0724723	0.00288518	0.00593065	CLUL1	Clusterin-like protein 1	0	0	0	0	0	0	0	0	0	0	0
-0.126292	0.00289543	0.00594708	ICA1	Islet cell autoantigen 1	0	0	0	0	0	0	0	0	0	0	0
0.102638	0.00289724	0.00594708	EIF4EBP1	Eukaryotic translation initiation factor 4E-binding protein 1	0	0	0	1	0	0	0	0	0	0	0
-0.0761762	0.00291126	0.00597166	NEDD4L	E3 ubiquitin-protein ligase NEDD4-like	0	0	0	0	0	0	0	0	0	0	0
0.0715697	0.00294124	0.00602893	PAXX	Protein PAXX	0	0	0	0	0	0	0	0	0	0	0
0.241691	0.00296902	0.00608161	CHIT1	Chitotriosidase-1	0	0	1	0	0	0	0	0	0	0	0
-0.13505	0.00300685	0.00615478	TRIM5	Tripartite motif-containing protein 5	0	0	0	0	0	0	0	0	0	0	0
-0.0626724	0.00303589	0.00620988	CDHR5	Cadherin-related family member 5	1	1	0	0	0	0	0	0	0	0	0
-0.0859896	0.00304472	0.00622358	WWP2	NEDD4-like E3 ubiquitin-protein ligase WWP2	0	0	0	0	0	0	0	0	0	0	0
-0.157985	0.00306378	0.00625816	TBCB	Tubulin-folding cofactor B	0	0	0	0	0	1	0	0	0	0	0
0.106043	0.00315873	0.0064476	CEACAM18	Carcinoembryonic antigen-related cell adhesion molecule 18	0	1	0	0	0	0	0	0	0	0	0
-0.161065	0.00319088	0.00650836	SLA2	Src-like-adapter 2	0	0	1	0	0	0	0	0	0	0	0
-0.0695495	0.00319295	0.00650836	CSNK2A1	Casein kinase II subunit alpha	0	0	0	0	0	0	0	0	0	0	0
0.141372	0.00322629	0.00657175	MYL6B	Myosin light chain 6B	0	0	0	0	0	0	0	1	0	0	0
0.074503	0.00324588	0.00660704	FHIP2A	FHF complex subunit HOOK interacting protein 2A	0	0	0	0	0	0	0	0	0	0	0
-0.11215	0.00330386	0.00672039	AMPD3	AMP deaminase 3	0	0	0	0	0	0	0	1	0	0	0
0.0819736	0.00333659	0.00678224	MYL4	Myosin light chain 4	0	0	0	0	0	0	0	0	0	0	0
-0.10657	0.00334672	0.00679774	DTYMK	Thymidylate kinase	0	0	0	0	0	0	0	0	0	0	0
0.131223	0.00334887	0.00679774	TNNI3	Troponin I, cardiac muscle	0	0	0	0	0	0	0	0	0	0	0
-0.0971256	0.00342342	0.00694425	PRDX2	Peroxiredoxin-2	0	0	0	0	0	0	0	0	0	0	0
-0.0909256	0.00347914	0.00705238	PLB1	Phospholipase B1, membrane-associated	0	1	0	0	0	0	0	0	0	0	0
-0.0784241	0.0034825	0.00705429	SMAD3	Mothers against decapentaplegic homolog 3	0	0	0	0	0	0	0	0	0	0	0
0.0640331	0.00348649	0.00705749	HSD11B1	Corticosteroid 11-beta-dehydrogenase isozyme 1	1	0	0	0	0	0	0	0	0	0	0
-0.172644	0.00351668	0.00710901	MYH9	Myosin-9	0	0	0	0	0	0	0	0	0	0	0
0.0748057	0.00351681	0.00710901	TNFAIP2	Tumor necrosis factor alpha-induced protein 2	0	0	0	0	0	0	0	0	0	0	0
0.165165	0.00355542	0.00718209	LYPLA2	Acyl-protein thioesterase 2	0	0	0	0	0	0	0	0	0	0	0
0.107198	0.00358113	0.00722903	IGFBP2	Insulin-like growth factor-binding protein 2	0	0	0	1	0	0	0	0	0	0	0
-0.105078	0.00361567	0.00729373	NEXN	Nexilin	0	0	0	0	0	0	0	1	0	0	0
-0.116523	0.00370226	0.00746002	SEC31A	Protein transport protein Sec31A	0	0	0	0	0	0	0	0	0	0	0
-0.0288715	0.00370321	0.00746002	C1R	Complement C1r subcomponent	1	0	0	0	0	0	0	0	0	0	0
-0.161654	0.00380505	0.00765462	CRKL	Crk-like protein	0	0	0	0	0	0	0	0	0	0	0
0.0441678	0.00380362	0.00765462	DPEP2	Dipeptidase 2	0	0	1	0	0	0	0	0	0	0	0
-0.112937	0.00383813	0.00771586	SF3B4	Splicing factor 3B subunit 4	0	0	0	0	0	0	0	0	0	0	0
-0.191209	0.0038448	0.00772396	PRKG1	cGMP-dependent protein kinase 1	0	0	0	0	0	0	0	0	0	0	0
0.104078	0.00385497	0.00773907	OPLAH	5-oxoprolinase	0	0	0	0	0	0	0	0	0	0	0
0.0408179	0.00388312	0.00779023	AHSG	Alpha-2-HS-glycoprotein	1	0	0	0	0	0	0	0	0	0	0
0.0436532	0.00389053	0.00779975	BMP10	Bone morphogenetic protein 10	0	0	0	0	0	0	0	0	0	0	0
0.0444794	0.00392725	0.00786796	GPC1	Glypican-1	0	0	0	0	0	0	0	0	0	0	0
0.101773	0.003943	0.0078941	C1QBP	Complement component 1 Q subcomponent-binding protein, mitochondrial	0	0	0	0	0	0	0	0	0	0	0
-0.0800135	0.00397234	0.00794196	RANBP1	Ran-specific GTPase-activating protein	0	0	0	0	0	0	0	0	0	0	0
0.0332582	0.00397	0.00794196	TGFBR1	TGF-beta receptor type-1	0	0	0	0	0	0	0	0	0	0	0
0.0761836	0.00397505	0.00794196	H2AP	Huntingtin-interacting protein M	0	0	0	0	0	0	0	0	0	0	0
0.110175	0.00398207	0.00795054	MYL3	Myosin light chain 3	0	0	0	0	0	0	0	1	0	0	0
-0.184637	0.0040239	0.00802857	MGMT	Methylated-DNA--protein-cysteine methyltransferase	1	0	0	0	0	0	0	0	0	0	0
0.066952	0.00403181	0.00803887	S100A3	Protein S100-A3	0	0	0	0	0	0	0	0	0	0	0
-0.0944298	0.00406752	0.00810454	PACS2	Phosphofurin acidic cluster sorting protein 2	0	0	0	0	0	1	0	1	0	0	0
0.113036	0.0040783	0.00812049	TXK	Tyrosine-protein kinase TXK	0	0	1	0	0	0	0	0	0	0	0
-0.105175	0.00418041	0.00831814	PLEKHO1	Pleckstrin homology domain-containing family O member 1	0	1	0	0	0	0	0	0	0	0	0
-0.169304	0.00424511	0.00843539	MTHFSD	Methenyltetrahydrofolate synthase domain-containing protein	0	0	0	0	0	0	0	0	0	0	0
0.0818114	0.00424393	0.00843539	PTGES2	Prostaglandin E synthase 2	0	0	0	0	0	0	0	0	0	0	0
-0.101281	0.0042882	0.00851522	PLPBP	Pyridoxal phosphate homeostasis protein	0	0	0	0	0	0	0	0	0	0	0
-0.13834	0.00431566	0.00856393	BCR	Breakpoint cluster region protein	0	0	0	0	0	0	0	0	0	0	0
0.058946	0.00438031	0.00868633	IGSF21	Immunoglobulin superfamily member 21	0	0	0	0	0	1	0	0	0	0	0
-0.110465	0.00444857	0.00881571	ZBTB16	Zinc finger and BTB domain-containing protein 16	0	0	0	0	0	0	0	0	0	0	0
-0.0604265	0.00447629	0.00886463	ARL2BP	ADP-ribosylation factor-like protein 2-binding protein	0	0	0	0	0	0	0	0	0	0	0
-0.140243	0.0045182	0.00894158	DCTD	Deoxycytidylate deaminase	0	0	0	0	0	0	0	0	0	0	0
-0.0698224	0.00457104	0.00904003	VWC2L	von Willebrand factor C domain-containing protein 2-like	0	0	0	0	0	1	0	0	0	0	0
-0.12556	0.00460517	0.0090952	ANGPT1	Angiopoietin-1	0	0	0	0	0	0	0	0	0	0	0
0.189779	0.00460464	0.0090952	CD177	CD177 antigen	0	1	0	0	0	0	0	0	0	0	0
0.0559468	0.00462765	0.00913343	ITGB5	Integrin beta-5	0	0	0	0	0	0	0	0	0	0	0
-0.0650242	0.00469734	0.00926473	DYNLT3	Dynein light chain Tctex-type 3	0	0	0	0	0	0	0	0	0	0	0
0.0618617	0.00473401	0.00933076	DEFB103A_DEFB103B	Beta-defensin 103	0	0	0	0	0	0	0	0	0	0	0
-0.166509	0.00475118	0.00935829	PMVK	Phosphomevalonate kinase	0	0	0	0	0	0	0	0	0	0	0
0.115977	0.00483938	0.00952559	MORN4	MORN repeat-containing protein 4	0	0	0	0	0	0	0	0	0	0	0
0.0417224	0.00485684	0.00955353	PODXL2	Podocalyxin-like protein 2	0	0	0	0	0	1	0	0	0	0	0
0.0845914	0.00495415	0.00973839	F2R	Proteinase-activated receptor 1	0	0	1	0	0	0	0	0	0	0	0
0.103374	0.00498091	0.00978441	APOE	Apolipoprotein E	1	0	0	0	0	1	0	0	0	0	0
0.0428453	0.00499681	0.00980906	NGFR	Tumor necrosis factor receptor superfamily member 16	0	0	0	0	0	0	0	0	0	0	0
-0.112531	0.00505872	0.00992393	PADI4	Protein-arginine deiminase type-4	0	0	1	0	0	0	0	0	0	0	0
0.0926934	0.00506302	0.00992569	EPB41L5	Band 4.1-like protein 5	0	0	0	0	0	0	0	0	0	0	0
0.0960798	0.00506755	0.00992792	HIF1A	Hypoxia-inducible factor 1-alpha	0	0	0	0	0	0	0	0	0	0	0
-0.105348	0.00510215	0.00998901	ANXA4	Annexin A4	0	0	0	1	0	0	0	0	0	0	0
0.23128	0.00512489	0.0100268	FAM171A2	Protein FAM171A2	0	0	0	0	0	1	0	0	0	0	0
-0.104642	0.00514722	0.0100638	TANK	TRAF family member-associated NF-kappa-B activator	0	0	0	0	0	0	0	0	0	0	0
-0.0989705	0.00516264	0.0100872	MRI1	Methylthioribose-1-phosphate isomerase	0	0	0	0	0	0	0	0	0	0	0
0.0179751	0.00519455	0.0101427	NGF	Beta-nerve growth factor	0	0	0	0	0	0	0	0	0	0	0
0.0771564	0.00520125	0.010149	TPSAB1	Tryptase alpha/beta-1	0	0	0	0	0	0	0	0	0	0	0
-0.104868	0.00523325	0.0102047	GMFG	Glia maturation factor gamma	0	0	1	0	0	0	0	0	0	0	0
0.0568061	0.00525809	0.0102463	CALCB	Calcitonin gene-related peptide 2	0	0	0	0	0	1	0	0	0	1	0
-0.0931811	0.00527406	0.0102705	CSNK1D	Casein kinase I isoform delta	0	0	0	0	0	0	0	0	0	0	0
-0.134845	0.00545311	0.0106121	MINK1	Misshapen-like kinase 1	0	0	0	0	0	0	0	0	0	0	0
0.133169	0.00552299	0.010741	TMPRSS15	Enteropeptidase	0	1	0	0	0	0	0	0	0	0	0
0.102211	0.00555486	0.0107958	LBR	Delta(14)-sterol reductase LBR	0	0	0	0	0	0	0	0	0	0	0
0.0670732	0.00561442	0.0109043	MAP2	Microtubule-associated protein 2	0	0	0	0	0	1	0	0	0	0	0
-0.155955	0.00562973	0.0109268	TPD52L2	Tumor protein D54	0	0	0	0	0	0	0	0	0	0	0
-0.12919	0.00580221	0.0112541	CRACR2A	EF-hand calcium-binding domain-containing protein 4B	0	1	0	0	0	0	0	0	0	0	0
0.0719865	0.00592449	0.0114836	HNRNPUL1	Heterogeneous nuclear ribonucleoprotein U-like protein 1	0	0	0	0	0	0	0	0	0	0	0
-0.113757	0.00594438	0.0115145	DDI2	Protein DDI1 homolog 2	0	0	0	0	0	0	0	0	0	0	0
-0.102946	0.00596505	0.0115393	DLG4	Disks large homolog 4	0	0	0	0	0	1	0	0	0	0	0
0.0559591	0.00596491	0.0115393	CCL11	Eotaxin	0	1	1	0	0	0	0	0	0	0	0
-0.0484331	0.00600322	0.0116054	GLI2	Zinc finger protein GLI2	0	0	0	0	0	0	0	0	0	0	0
-0.181035	0.00603851	0.0116659	LAT2	Linker for activation of T-cells family member 2	0	0	1	0	0	0	0	0	0	0	0
-0.118851	0.00611766	0.011811	CMIP	C-Maf-inducing protein	0	0	0	0	0	0	0	0	0	0	0
-0.118742	0.00615794	0.011881	BDNF	Brain-derived neurotrophic factor	0	0	0	0	0	1	0	0	0	0	0
0.0505001	0.0061893	0.0119336	NPTXR	Neuronal pentraxin receptor	0	0	0	0	0	1	0	0	0	0	0
-0.0637318	0.00622437	0.0119933	SPRED2	Sprouty-related, EVH1 domain-containing protein 2	0	0	0	0	0	0	0	0	0	0	0
0.113721	0.00625517	0.0120447	VWA5A	von Willebrand factor A domain-containing protein 5A	0	0	0	0	0	0	0	0	0	0	0
-0.035977	0.00627088	0.012067	B4GAT1	Beta-1,4-glucuronyltransferase 1	0	0	0	0	0	1	0	0	0	0	0
0.0912819	0.00647498	0.0124516	GRHPR	Glyoxylate reductase/hydroxypyruvate reductase	1	0	0	0	0	0	0	0	0	0	0
0.0881696	0.00650168	0.0124947	UBE2L6	Ubiquitin/ISG15-conjugating enzyme E2 L6	0	0	0	0	0	0	0	0	0	0	0
0.0820185	0.00652238	0.0125262	NAGK	N-acetyl-D-glucosamine kinase	0	0	0	0	0	0	0	0	0	0	0
0.064796	0.00657435	0.0126177	TALDO1	Transaldolase	0	0	0	0	0	0	0	0	0	0	0
0.0523893	0.0065927	0.0126447	FGFBP3	Fibroblast growth factor-binding protein 3	0	0	0	0	0	1	0	0	0	0	0
0.0296306	0.00663253	0.0127127	GALNT7	N-acetylgalactosaminyltransferase 7	0	0	0	0	0	0	0	0	0	0	0
-0.110482	0.00668461	0.0127958	DNAJC9	DnaJ homolog subfamily C member 9	0	0	0	0	0	0	0	0	0	0	0
0.122759	0.006684	0.0127958	CYP24A1	1,25-dihydroxyvitamin D(3) 24-hydroxylase, mitochondrial	0	0	1	0	0	0	0	0	0	0	0
-0.115279	0.00673762	0.0128888	TBC1D5	TBC1 domain family member 5	0	0	0	0	0	0	0	0	0	0	0
-0.0661705	0.00675645	0.0129164	CCT5	T-complex protein 1 subunit epsilon	0	0	0	0	0	0	0	0	0	0	0
-0.0993638	0.00686579	0.0131168	GSTP1	Glutathione S-transferase P	0	0	0	0	0	0	0	0	0	0	0
0.0717573	0.0068888	0.0131522	LILRA4	Leukocyte immunoglobulin-like receptor subfamily A member 4	0	0	1	0	0	1	0	0	0	0	0
-0.029338	0.00697841	0.0133146	BTD	Biotinidase	1	0	0	0	0	0	0	0	0	0	0
0.107428	0.00707899	0.0134976	ARHGAP5	Rho GTPase-activating protein 5	0	0	0	0	0	0	0	0	0	0	0
0.0616558	0.00710558	0.0135395	C2CD2L	Phospholipid transfer protein C2CD2L	0	0	0	0	0	0	0	0	0	0	0
0.0859065	0.00717391	0.0136608	LIPF	Gastric triacylglycerol lipase	0	0	0	0	0	0	0	0	0	0	0
-0.0429726	0.00719274	0.0136877	CLU	Clusterin	1	0	0	0	0	0	0	0	0	0	0
-0.0935814	0.00719829	0.0136894	ACYP1	Acylphosphatase-1	0	0	0	0	0	0	0	0	0	0	0
0.0507142	0.00721866	0.0137192	APOH	Beta-2-glycoprotein 1	1	0	0	0	0	0	0	0	0	0	0
0.0692774	0.00724593	0.0137621	RALY	RNA-binding protein Raly	0	0	0	0	0	0	0	0	0	0	0
0.0801863	0.00725506	0.0137705	FABP6	Gastrotropin	0	1	0	0	0	0	0	0	0	0	0
-0.0753586	0.0073239	0.0138921	PZP	Pregnancy zone protein	1	0	0	0	0	0	0	0	0	0	0
0.0577869	0.00741793	0.0140614	PYDC1	Pyrin domain-containing protein 1	0	0	0	0	0	1	0	0	0	0	0
-0.138865	0.00752346	0.0142522	IST1	IST1 homolog	0	0	0	0	0	0	0	0	0	0	0
-0.141086	0.00753593	0.0142665	SH2B3	SH2B adapter protein 3	0	0	0	0	0	0	0	0	0	0	0
-0.0452287	0.00758383	0.0143479	CDNF	Cerebral dopamine neurotrophic factor	0	0	0	0	0	0	0	1	0	0	0
-0.156422	0.00762532	0.0144171	FKBP1B	Peptidyl-prolyl cis-trans isomerase FKBP1B	0	0	0	0	0	1	0	0	0	0	0
0.0400998	0.00772954	0.0146047	NCS1	Neuronal calcium sensor 1	0	0	0	0	0	1	0	0	0	0	0
-0.0950475	0.00784502	0.0148133	FAM13A	Protein FAM13A	0	0	0	0	0	0	0	0	0	0	0
-0.153276	0.0078642	0.0148399	SARG	Specifically androgen-regulated gene protein	0	0	0	0	0	0	0	0	0	0	0
0.0787201	0.00788816	0.0148756	DLK1	Protein delta homolog 1	0	0	0	0	0	0	0	0	0	0	0
0.106543	0.00793846	0.0149607	TST	Thiosulfate sulfurtransferase	1	0	0	0	0	0	0	0	0	0	0
-0.11192	0.0079691	0.0150088	FGD3	FYVE, RhoGEF and PH domain-containing protein 3	0	0	1	0	0	0	0	0	0	0	0
0.122019	0.00801688	0.0150891	NUDT16	U8 snoRNA-decapping enzyme	0	0	0	0	0	0	0	0	0	0	0
0.0605695	0.00810879	0.0152522	TNFRSF13C	Tumor necrosis factor receptor superfamily member 13C	0	1	1	0	0	0	0	0	0	0	0
-0.124777	0.00816918	0.0153461	ZFYVE19	Abscission/NoCut checkpoint regulator	0	0	0	0	0	0	0	0	0	0	0
0.0989577	0.00816545	0.0153461	HNF1A	Hepatocyte nuclear factor 1-alpha	1	1	0	1	0	0	0	0	0	0	0
-0.097667	0.0082274	0.0154455	CDC26	Anaphase-promoting complex subunit CDC26	0	0	0	0	0	0	0	0	0	0	0
-0.0326626	0.00825244	0.0154826	CFP	Properdin	0	0	1	0	0	0	0	0	0	0	0
0.0709974	0.00831151	0.0155834	JUN	Transcription factor AP-1	0	0	0	0	0	0	0	0	0	0	0
-0.0994144	0.00843044	0.0157963	VASP	Vasodilator-stimulated phosphoprotein	0	0	0	0	0	0	0	0	0	0	0
-0.163693	0.00847069	0.0158615	PDLIM5	PDZ and LIM domain protein 5	0	0	0	0	0	0	0	1	0	0	0
-0.149429	0.00858345	0.0160624	RAB11FIP3	Rab11 family-interacting protein 3	0	0	0	0	0	0	0	0	0	0	0
0.155047	0.00866706	0.0162084	THRAP3	Thyroid hormone receptor-associated protein 3	0	0	0	0	0	0	0	0	0	0	0
0.10584	0.00873856	0.0163317	KIF20B	Kinesin-like protein KIF20B	0	0	1	0	0	0	0	0	0	0	0
0.107899	0.00874992	0.0163425	PNLIPRP1	Inactive pancreatic lipase-related protein 1	0	0	0	1	0	0	0	0	0	0	0
-0.143236	0.00876888	0.0163674	CA13	Carbonic anhydrase 13	0	1	0	0	0	0	0	0	0	0	0
0.0683343	0.00881425	0.0164416	SAT1	Diamine acetyltransferase 1	0	0	0	0	0	0	0	0	0	0	0
0.16	0.00884083	0.0164807	SERPINA12	Serpin A12	0	0	0	0	0	0	0	0	0	0	0
-0.0800671	0.00884717	0.016482	ABHD14B	Protein ABHD14B	0	0	0	0	0	0	0	0	0	0	0
0.0693046	0.00887196	0.0165177	AMIGO1	Amphoterin-induced protein 1	0	0	0	0	0	0	0	0	0	0	0
0.046	0.00888953	0.0165398	PTPRN2	Receptor-type tyrosine-protein phosphatase N2	0	0	0	1	0	1	0	0	0	0	0
0.126988	0.00891741	0.0165812	IGLON5	IgLON family member 5	0	0	0	0	0	1	0	0	0	0	0
-0.125081	0.00897464	0.016677	SNAP29	Synaptosomal-associated protein 29	0	0	0	0	0	0	0	0	0	0	0
-0.0960726	0.00904337	0.016794	POMC	Pro-opiomelanocortin	0	0	0	0	0	0	0	0	0	0	0
0.0780083	0.00906268	0.0168192	LRPAP1	Alpha-2-macroglobulin receptor-associated protein	0	0	0	0	0	0	0	0	0	0	0
0.0692852	0.0091022	0.0168818	CSF3	Granulocyte colony-stimulating factor	0	0	0	0	0	0	0	0	0	0	0
0.0395797	0.00932048	0.0172757	SELPLG	P-selectin glycoprotein ligand 1	0	0	1	0	0	0	0	0	0	0	0
0.0398865	0.00949224	0.0175829	MELTF	Melanotransferrin	0	0	0	0	0	0	0	0	0	0	0
-0.127953	0.00950066	0.0175873	SPRY2	Protein sprouty homolog 2	0	0	0	0	0	0	0	0	0	0	0
-0.161158	0.00957667	0.0176944	MEP1B	Meprin A subunit beta	0	1	0	0	0	0	0	0	0	0	0
0.065893	0.00956704	0.0176944	GABARAP	Gamma-aminobutyric acid receptor-associated protein	0	0	0	0	0	0	0	0	0	0	0
0.0669317	0.00957466	0.0176944	ACOX1	Peroxisomal acyl-coenzyme A oxidase 1	1	0	0	0	0	0	0	0	0	0	0
0.170915	0.00958326	0.0176954	KIR3DL1	Killer cell immunoglobulin-like receptor 3DL1	0	0	1	0	0	0	0	0	0	0	0
0.0536871	0.00967112	0.0178464	IL33	Interleukin-33	0	0	0	0	0	0	0	0	0	0	0
0.227315	0.00971081	0.0179083	CASP4	Caspase-4	0	0	0	0	0	0	0	0	0	0	0
0.0998021	0.00972582	0.0179247	SCIN	Adseverin	0	1	0	0	0	0	0	0	0	0	0
-0.189143	0.00989762	0.0182298	UFD1	Ubiquitin recognition factor in ER-associated degradation protein 1	0	0	0	0	0	0	0	0	0	0	0
-0.139679	0.00994732	0.0183098	EGF	Pro-epidermal growth factor	0	0	0	1	0	0	0	1	0	0	0
0.0522038	0.00995657	0.0183153	ISLR2	Immunoglobulin superfamily containing leucine-rich repeat protein 2	0	0	0	0	0	1	0	0	0	0	0
0.0377178	0.00998077	0.0183483	LRIG3	Leucine-rich repeats and immunoglobulin-like domains protein 3	0	0	0	0	0	0	0	0	0	0	0
0.145444	0.0100028	0.0183772	FOLH1	Glutamate carboxypeptidase 2	0	1	0	0	0	0	0	0	0	0	0
-0.101654	0.0100978	0.0185402	FHIT	Bis(5'-adenosyl)-triphosphatase	0	0	0	0	0	0	0	0	0	0	0
-0.123381	0.0102084	0.0187315	CRYZL1	Quinone oxidoreductase-like protein 1	0	0	0	0	0	0	0	0	0	0	0
-0.0732765	0.0102385	0.0187749	DGKA	Diacylglycerol kinase alpha	0	0	1	0	0	0	0	0	0	0	1
-0.141301	0.0102498	0.0187838	IRAK4	Interleukin-1 receptor-associated kinase 4	0	0	0	0	0	0	0	0	0	0	0
0.116043	0.0104354	0.019112	SHMT1	Serine hydroxymethyltransferase, cytosolic	1	0	0	0	0	0	0	0	0	0	0
0.0778717	0.0108144	0.0197936	PADI2	Protein-arginine deiminase type-2	0	0	0	0	0	1	0	1	0	0	0
-0.0916561	0.0110199	0.0201572	LXN	Latexin	0	0	0	0	0	0	0	0	0	0	0
-0.0416882	0.0110437	0.020188	NCAM1	Neural cell adhesion molecule 1	0	0	0	0	0	1	0	0	0	0	0
0.0741772	0.0110581	0.0202018	SPINK6	Serine protease inhibitor Kazal-type 6	0	0	0	0	1	1	0	0	0	0	0
0.0357295	0.0110713	0.0202133	FAM171B	Protein FAM171B	0	0	0	0	0	1	0	0	0	0	0
0.0781078	0.0114114	0.0208212	FBN2	Fibrillin-2	0	0	0	0	0	0	0	0	0	0	0
0.0768436	0.0115293	0.0210232	PQBP1	Polyglutamine-binding protein 1	0	0	0	0	0	0	0	0	0	0	0
0.0944171	0.0115496	0.0210471	MRPL58	Peptidyl-tRNA hydrolase ICT1, mitochondrial	0	0	0	0	0	0	0	0	0	0	0
-0.0875933	0.0118077	0.0215039	VPS28	Vacuolar protein sorting-associated protein 28 homolog	0	0	0	0	0	0	0	0	0	0	0
-0.0783725	0.0118347	0.0215397	RGS10	Regulator of G-protein signaling 10	0	0	1	0	0	0	0	0	0	0	0
-0.114725	0.0120473	0.021913	KLK3	Prostate-specific antigen	0	0	0	0	0	0	0	0	0	0	0
0.0342341	0.0120836	0.0219653	NTRK2	BDNF/NT-3 growth factors receptor	0	0	0	0	0	1	0	0	0	1	0
0.0516349	0.0122521	0.0222579	OSBPL2	Oxysterol-binding protein-related protein 2	0	0	0	0	0	0	0	0	0	0	0
0.0544972	0.0122648	0.0222671	LSP1	Lymphocyte-specific protein 1	0	0	1	0	0	0	0	0	0	0	0
0.109404	0.0123808	0.0224637	CCL24	C-C motif chemokine 24	0	1	1	0	0	0	0	0	0	0	0
-0.0484723	0.0124335	0.0225453	TNFAIP8	Tumor necrosis factor alpha-induced protein 8	0	0	1	0	0	0	0	0	0	0	0
0.0532503	0.0125487	0.0227402	LAMTOR5	Ragulator complex protein LAMTOR5	0	0	0	0	0	0	0	0	0	0	0
0.0552612	0.0126599	0.0229275	PPP3R1	Calcineurin subunit B type 1	0	0	0	0	0	1	0	0	0	0	0
-0.0543216	0.0126998	0.0229855	NAP1L4	Nucleosome assembly protein 1-like 4	0	0	0	0	0	0	0	0	0	0	0
0.0577043	0.0127147	0.0229926	LUZP2	Leucine zipper protein 2	0	0	0	0	0	1	0	0	0	0	0
0.0885403	0.0127195	0.0229926	CRYBB2	Beta-crystallin B2	0	0	0	0	0	1	0	0	0	0	0
-0.0983349	0.0129017	0.0233076	EHBP1	EH domain-binding protein 1	0	0	0	0	0	0	0	0	0	0	0
0.0511523	0.0129101	0.0233084	ARHGAP30	Rho GTPase-activating protein 30	0	0	1	0	0	0	0	0	0	0	0
-0.0891649	0.0130461	0.0235394	CASP2	Caspase-2	0	0	0	0	0	0	0	0	0	0	0
-0.0718094	0.0131	0.023622	CAT	Catalase	1	0	0	0	0	0	0	0	0	0	0
-0.106606	0.013187	0.0237642	VASH1	Tubulinyl-Tyr carboxypeptidase 1	0	0	0	0	0	0	0	0	0	0	0
-0.114337	0.0133227	0.0239941	DNAJB1	DnaJ homolog subfamily B member 1	0	0	0	0	0	0	0	0	0	0	0
0.0845082	0.0133592	0.0240449	MTR	Methionine synthase	0	0	0	0	0	0	0	0	0	0	0
-0.051189	0.0134786	0.0242449	COMMD9	COMM domain-containing protein 9	0	0	0	0	0	0	0	0	0	0	0
-0.0759027	0.0134872	0.0242455	CRISP2	Cysteine-rich secretory protein 2	0	0	0	0	0	0	0	0	0	0	0
-0.143286	0.0135285	0.0243047	TG	Thyroglobulin	0	0	0	0	0	0	0	0	0	1	0
0.0850691	0.0138631	0.0248906	DUSP29	Dual specificity phosphatase 29	0	0	0	0	0	0	0	1	0	0	0
-0.0663159	0.0139847	0.0250781	AMY1A_AMY1B_AMY1C	Alpha-amylase 1A_Alpha-amylase 1B_Alpha-amylase 1C	0	0	0	0	0	0	0	0	0	0	0
0.0388137	0.0139788	0.0250781	PBXIP1	Pre-B-cell leukemia transcription factor-interacting protein 1	0	0	0	0	0	0	0	0	0	0	0
-0.112871	0.0139997	0.0250896	CD69	Early activation antigen CD69	0	0	1	0	0	0	0	0	0	0	0
0.089269	0.014099	0.0252521	NDRG1	Protein NDRG1	0	0	0	0	0	0	0	0	0	0	0
-0.0784629	0.0141543	0.0253356	RAB2B	Ras-related protein Rab-2B	0	0	0	0	0	0	0	0	0	0	0
-0.0882545	0.0147129	0.0263194	CETN2	Centrin-2	0	0	0	0	0	0	0	0	0	0	0
-0.111433	0.014756	0.0263802	NFAT5	Nuclear factor of activated T-cells 5	0	0	0	0	0	0	0	0	0	0	0
0.06974	0.0147881	0.0264215	CNGB3	Cyclic nucleotide-gated cation channel beta-3	0	0	0	0	0	0	0	0	0	0	0
0.0915497	0.0148143	0.0264521	MSMB	Beta-microseminoprotein	0	0	0	0	0	0	0	0	0	0	0
-0.0283539	0.0148262	0.0264572	AGT	Angiotensinogen	1	0	0	0	0	0	0	0	0	0	0
0.0448068	0.0148559	0.0264941	SLITRK6	SLIT and NTRK-like protein 6	0	0	0	0	0	0	0	0	0	0	0
0.0815836	0.0151016	0.0269158	MST1	Hepatocyte growth factor-like protein	1	0	0	0	0	0	0	0	0	0	0
-0.131405	0.015206	0.0270689	TMED8	Protein TMED8	0	0	0	0	0	0	0	0	0	0	0
-0.0864221	0.0152039	0.0270689	ASPSCR1	Tether containing UBX domain for GLUT4	0	0	0	0	0	0	0	0	0	0	0
0.07823	0.0152575	0.027144	PPIE	Peptidyl-prolyl cis-trans isomerase E	0	0	0	0	0	0	0	0	0	0	0
0.0429968	0.0154479	0.0274661	GUCA2A	Guanylin	0	1	0	0	0	0	0	0	0	0	0
0.0620241	0.0155965	0.0277134	MMP3	Stromelysin-1	0	0	0	0	0	0	1	0	0	0	0
0.0758952	0.0156968	0.0278747	LHPP	Phospholysine phosphohistidine inorganic pyrophosphate phosphatase	0	0	0	0	0	1	0	0	0	0	0
0.0357404	0.0157428	0.0279394	TLR4	Toll-like receptor 4	0	0	0	0	0	0	0	0	0	0	0
0.0475808	0.015783	0.0279937	CUZD1	CUB and zona pellucida-like domain-containing protein 1	0	0	0	1	0	0	0	0	0	0	0
0.0977689	0.0158304	0.0280608	TOMM20	Mitochondrial import receptor subunit TOM20 homolog	0	0	0	0	0	0	0	0	0	0	0
-0.0863677	0.0160991	0.0285198	AKT1S1	Proline-rich AKT1 substrate 1	0	0	0	0	0	0	0	0	0	0	0
0.0701567	0.0162441	0.0287592	NAMPT	Nicotinamide phosphoribosyltransferase	0	0	0	0	0	0	0	0	0	0	0
0.0344456	0.0165049	0.0292033	DSG2	Desmoglein-2	0	0	0	0	0	0	0	0	1	0	0
-0.0833672	0.0165618	0.0292863	CEP85	Centrosomal protein of 85 kDa	0	0	0	0	0	0	0	1	0	0	0
-0.105703	0.0165727	0.0292878	DNAJB6	DnaJ homolog subfamily B member 6	0	0	0	0	0	0	0	0	0	0	0
0.0551779	0.0166224	0.0293401	IL22RA1	Interleukin-22 receptor subunit alpha-1	0	0	0	1	0	0	0	0	0	0	0
0.0848526	0.0166198	0.0293401	AHCY	Adenosylhomocysteinase	0	0	0	0	0	0	0	0	0	0	0
-0.0585613	0.0167191	0.029493	MAG	Myelin-associated glycoprotein	0	0	0	0	0	1	0	0	0	0	0
-0.104961	0.0168026	0.0296224	TWF2	Twinfilin-2	0	0	0	0	0	0	0	1	0	0	0
0.0448156	0.0170505	0.0300413	NTF3	Neurotrophin-3	0	0	0	0	0	0	0	0	0	0	0
-0.0947692	0.0170798	0.0300749	FADD	FAS-associated death domain protein	0	0	0	0	0	0	0	0	0	0	0
-0.0951003	0.0170943	0.0300822	SKAP1	Src kinase-associated phosphoprotein 1	0	0	1	0	0	0	0	0	0	0	0
-0.0886993	0.01721	0.0302677	ANXA3	Annexin A3	0	0	0	0	0	0	0	0	0	0	0
-0.0663309	0.0173752	0.0305398	APLP1	Amyloid-like protein 1	0	0	0	0	0	1	0	0	0	0	0
0.0506923	0.0179275	0.0314916	SHPK	Sedoheptulokinase	0	0	0	0	0	0	0	0	0	0	0
0.0545284	0.0179681	0.031544	MAPK13	Mitogen-activated protein kinase 13	0	0	0	0	0	0	0	0	0	0	1
0.0544891	0.0181889	0.0319124	CDHR1	Cadherin-related family member 1	0	0	0	0	0	0	0	0	0	0	0
-0.080718	0.018503	0.0324441	STAMBP	STAM-binding protein	0	0	0	0	0	0	0	0	0	0	0
-0.0758395	0.0185595	0.0325236	IGBP1	Immunoglobulin-binding protein 1	0	0	0	0	0	0	0	0	0	0	0
0.0604196	0.0188778	0.0330616	MMP15	Matrix metalloproteinase-15	0	0	0	0	0	0	0	0	0	0	0
-0.138795	0.019084	0.0334026	FLI1	Friend leukemia integration 1 transcription factor	0	0	1	0	0	0	0	0	0	0	0
-0.140306	0.0191774	0.0335462	PHACTR2	Phosphatase and actin regulator 2	0	0	0	0	0	0	0	0	0	0	0
0.0595669	0.0193	0.0337404	ATP1B1	Sodium/potassium-transporting ATPase subunit beta-1	0	0	0	0	0	0	0	0	0	0	0
0.108046	0.0193408	0.0337738	VAMP8	Vesicle-associated membrane protein 8	0	0	0	0	0	0	0	0	0	0	0
0.150259	0.0193422	0.0337738	ALPI	Intestinal-type alkaline phosphatase	0	1	0	0	0	0	0	0	0	0	0
0.0843092	0.0193557	0.0337771	EDF1	Endothelial differentiation-related factor 1	0	0	0	0	0	0	0	0	0	0	0
-0.110514	0.019498	0.0340052	NRGN	Neurogranin	0	0	0	0	0	1	0	0	0	0	0
-0.0814543	0.0195805	0.0341287	EIF4G3	Eukaryotic translation initiation factor 4 gamma 3	0	0	0	0	0	0	0	0	0	0	0
-0.0434178	0.0198484	0.0345544	DGKZ	Diacylglycerol kinase zeta	0	0	0	0	0	1	0	0	0	0	0
-0.0362127	0.0198397	0.0345544	PDGFC	Platelet-derived growth factor C	0	0	0	0	0	0	0	0	1	0	0
-0.107141	0.0200372	0.0348623	CASP3	Caspase-3	0	0	0	0	0	0	0	0	0	0	0
-0.0896347	0.0201299	0.0350029	ATXN10	Ataxin-10	0	0	0	0	0	0	0	0	0	0	0
-0.0927789	0.020199	0.035102	BTC	Probetacellulin	0	1	0	0	0	0	0	0	0	0	0
0.0452034	0.0202656	0.0351968	SLURP1	Secreted Ly-6/uPAR-related protein 1	0	0	0	0	0	0	0	0	0	0	1
0.0384143	0.0203782	0.0353714	HRG	Histidine-rich glycoprotein	1	0	0	0	0	0	0	0	0	0	0
-0.0947137	0.0204514	0.0354353	GOLGA3	Golgin subfamily A member 3	0	0	0	0	0	0	0	0	0	0	0
-0.0813663	0.0204442	0.0354353	RAB33A	Ras-related protein Rab-33A	0	0	0	0	0	1	0	0	0	0	0
-0.0206857	0.0204454	0.0354353	ITGAV	Integrin alpha-V	0	0	0	0	0	0	0	0	0	0	0
0.0747639	0.020473	0.0354518	CCL27	C-C motif chemokine 27	0	0	0	0	0	0	0	0	0	0	0
-0.0353465	0.0205245	0.0355199	PTPRF	Receptor-type tyrosine-protein phosphatase F	0	0	0	0	0	0	0	0	0	0	0
0.0862513	0.0205888	0.0356101	TDP1	Tyrosyl-DNA phosphodiesterase 1	0	0	0	0	0	0	0	0	0	0	0
-0.0330446	0.0206315	0.0356629	APOA1	Apolipoprotein A-I	1	0	0	0	0	0	0	0	0	0	0
-0.0487764	0.0206672	0.0357035	MAEA	E3 ubiquitin-protein transferase MAEA	0	0	0	0	0	0	0	0	0	0	0
-0.109625	0.0208979	0.0360806	CMC1	COX assembly mitochondrial protein homolog	0	0	0	0	0	0	0	0	0	0	0
-0.102729	0.0209455	0.0361415	ELAC1	Zinc phosphodiesterase ELAC protein 1	0	0	0	0	0	0	0	0	0	0	0
-0.0371956	0.0210606	0.0363187	NXPH3	Neurexophilin-3	0	0	0	0	0	1	0	0	0	0	0
0.0821748	0.0211283	0.0364139	PINLYP	phospholipase A2 inhibitor and Ly6/PLAUR domain-containing protein	0	0	0	0	0	0	0	0	0	0	0
-0.0776559	0.0211686	0.0364618	SERPINE2	Glia-derived nexin	0	0	0	0	0	0	0	0	0	0	0
-0.11008	0.0212752	0.0366117	IPCEF1	Interactor protein for cytohesin exchange factors 1	0	0	1	0	0	1	0	0	0	1	0
0.0851772	0.0212807	0.0366117	CENPJ	Centromere protein J	0	0	0	0	0	0	0	0	0	0	0
-0.105873	0.0213337	0.0366814	PLA2G4A	Cytosolic phospholipase A2	0	0	0	0	0	0	0	0	1	0	0
-0.113269	0.021663	0.0372257	VPS4B	Vacuolar protein sorting-associated protein 4B	0	0	0	0	0	0	0	0	0	0	0
0.0359729	0.0225088	0.0386564	SEMA4D	Semaphorin-4D	0	0	0	0	0	1	0	0	0	0	0
-0.06736	0.0227326	0.0390178	AZI2	5-azacytidine-induced protein 2	0	0	0	0	0	0	0	0	0	0	0
-0.146329	0.0228491	0.0391947	DOK2	Docking protein 2	0	0	1	0	0	0	0	0	0	0	0
0.0857342	0.0232439	0.0398486	NMI	N-myc-interactor	0	0	0	0	0	0	0	0	0	0	0
0.0707877	0.0233745	0.040049	EXOSC10	Exosome component 10	0	0	0	0	0	0	0	0	0	0	0
-0.101711	0.0235092	0.0402562	WASF3	Wiskott-Aldrich syndrome protein family member 3	0	0	0	0	0	1	0	0	0	0	0
-0.102614	0.0236867	0.0405127	STK4	Serine/threonine-protein kinase 4	0	0	1	0	0	0	0	0	0	0	0
-0.0242185	0.0236768	0.0405127	MET	Hepatocyte growth factor receptor	1	0	0	0	0	0	0	0	0	0	0
0.131273	0.0237463	0.0405909	NOP56	Nucleolar protein 56	0	0	0	0	0	0	0	0	0	0	0
0.224566	0.0238548	0.0407525	FOLR3	Folate receptor gamma	0	0	0	0	0	0	0	0	0	0	0
-0.0664143	0.0239035	0.0408118	PNMA1	Paraneoplastic antigen Ma1	0	0	0	0	0	0	0	0	0	0	0
-0.0988055	0.0239481	0.0408642	PPBP	Platelet basic protein	0	0	1	0	0	0	0	0	0	0	0
0.0524716	0.024085	0.0410737	RCOR1	REST corepressor 1	0	0	0	0	0	0	0	0	0	0	0
-0.116012	0.0241034	0.0410812	RILPL2	RILP-like protein 2	0	0	0	0	0	0	0	0	0	0	0
0.0671914	0.0244536	0.0416537	SLIRP	SRA stem-loop-interacting RNA-binding protein, mitochondrial	0	0	0	0	0	0	0	0	0	0	0
-0.0354352	0.0246246	0.0419206	PGLYRP2	N-acetylmuramoyl-L-alanine amidase	1	0	0	0	0	0	0	0	0	0	0
-0.0716058	0.0246847	0.0419984	CELA2A	Chymotrypsin-like elastase family member 2A	0	0	0	1	0	0	0	0	0	0	0
0.051836	0.0248767	0.0423006	MCFD2	Multiple coagulation factor deficiency protein 2	0	0	0	0	0	0	0	0	0	0	0
0.0306807	0.0253697	0.0430724	LRG1	Leucine-rich alpha-2-glycoprotein	1	0	0	0	0	0	0	0	0	0	0
0.0448799	0.0253458	0.0430724	PRSS53	Serine protease 53	1	0	0	0	0	0	0	0	0	0	0
0.305198	0.0253748	0.0430724	ZP3	Zona pellucida sperm-binding protein 3	0	0	0	0	0	0	0	0	0	0	0
-0.0391958	0.0255517	0.0433475	SERPINB9	Serpin B9	0	0	1	0	0	0	0	0	0	0	0
0.0557654	0.0256637	0.0435122	MYOM1	Myomesin-1	0	0	0	0	0	0	0	1	0	0	0
-0.0663354	0.0257624	0.0436523	DRG2	Developmentally-regulated GTP-binding protein 2	0	0	0	0	0	0	0	0	0	0	0
0.0479638	0.0257762	0.0436523	NMRK2	Nicotinamide riboside kinase 2	0	0	0	0	0	0	0	1	0	0	0
0.0594985	0.0264318	0.0447366	SLC1A4	Neutral amino acid transporter A	0	0	0	0	0	1	0	0	0	0	0
-0.102776	0.0265795	0.0449606	GP6	Platelet glycoprotein VI	0	0	0	0	0	1	0	0	0	0	0
0.0710159	0.0265978	0.0449654	TSLP	Thymic stromal lymphopoietin	1	0	0	0	0	0	0	0	0	0	0
-0.111849	0.0269618	0.0455545	USP8	Ubiquitin carboxyl-terminal hydrolase 8	0	0	0	0	0	0	0	0	0	0	0
-0.0852324	0.0270997	0.045761	NT5C	5'(3')-deoxyribonucleotidase, cytosolic type	0	0	0	0	0	0	0	0	0	0	0
0.0356787	0.0272156	0.0459302	GIMAP7	GTPase IMAP family member 7	0	0	1	0	0	0	0	0	0	0	0
-0.136727	0.027273	0.0460006	ERP29	Endoplasmic reticulum resident protein 29	0	0	0	0	0	0	0	0	0	0	0
0.0990826	0.0274408	0.0462569	PCARE	Photoreceptor cilium actin regulator	0	0	0	0	0	0	0	0	0	0	0
0.0691818	0.0275073	0.0463422	CCL28	C-C motif chemokine 28	0	0	0	0	0	0	0	0	0	0	0
-0.0848847	0.0275457	0.0463802	YWHAQ	14-3-3 protein theta	0	0	0	0	0	0	0	0	0	0	0
0.0484557	0.0275829	0.0464161	CHGB	Secretogranin-1	0	0	0	0	0	1	0	0	0	0	0
-0.0956434	0.0277445	0.0466613	KIFBP	KIF-binding protein	0	0	0	0	0	0	0	0	0	0	0
-0.0568951	0.0278004	0.0467284	LRRFIP1	Leucine-rich repeat flightless-interacting protein 1	0	0	0	0	0	0	0	0	0	0	0
-0.273329	0.027936	0.0469292	GSTT2B	Glutathione S-transferase theta-2B	0	0	0	0	0	0	0	0	0	0	0
-0.0689488	0.028067	0.0471222	SLC13A1	Solute carrier family 13 member 1	0	0	0	0	0	0	0	0	0	0	0
0.0761014	0.0283422	0.0475569	RBPMS	RNA-binding protein with multiple splicing	0	0	0	0	0	0	0	0	0	0	0
0.0490936	0.0283975	0.0476225	LRRC37A2	Leucine-rich repeat-containing protein 37A2	0	0	0	0	0	0	0	0	0	0	0
-0.10941	0.0284473	0.0476785	WASF1	Wiskott-Aldrich syndrome protein family member 1	0	0	0	0	0	1	0	0	0	0	0
0.100836	0.0285942	0.0478974	GLRX5	Glutaredoxin-related protein 5, mitochondrial	0	0	0	0	0	0	0	1	0	0	0
-0.0582364	0.0290937	0.0487062	EDDM3B	Epididymal secretory protein E3-beta	0	0	0	0	0	0	0	0	0	0	0
-0.083067	0.0291929	0.0488442	USP25	Ubiquitin carboxyl-terminal hydrolase 25	0	0	0	0	0	0	0	1	0	0	0
-0.110254	0.0297741	0.0497881	CLEC1B	C-type lectin domain family 1 member B	1	0	0	0	0	0	0	0	0	0	0
-0.0421911	0.0299528	0.0500464	PTPRR	Receptor-type tyrosine-protein phosphatase R	0	1	0	0	0	1	0	0	0	0	0
0.0395701	0.0299628	0.0500464	FLT4	Vascular endothelial growth factor receptor 3	0	0	0	0	0	0	0	0	0	0	0
0.0615538	0.0300994	0.0502459	GBA	Lysosomal acid glucosylceramidase	0	0	0	0	0	0	0	0	0	0	0
-0.0358605	0.0301801	0.0503519	CD84	SLAM family member 5	0	0	1	0	0	0	0	0	0	0	0
-0.131767	0.0305225	0.0508941	CXCL5	C-X-C motif chemokine 5	0	0	1	0	0	0	0	0	0	0	0
0.0756013	0.030738	0.0512241	MOCS2	Molybdopterin synthase catalytic subunit	0	0	0	0	0	0	0	0	0	0	0
0.0726514	0.0309636	0.0515707	TAX1BP1	Tax1-binding protein 1	0	0	0	0	0	0	0	0	0	0	0
-0.0829029	0.031003	0.0516069	SAMD9L	Sterile alpha motif domain-containing protein 9-like	0	0	1	0	0	0	0	0	0	0	0
-0.11166	0.0310914	0.0517246	BCL2L1	Bcl-2-like protein 1	0	0	0	0	0	0	0	0	0	0	0
0.0509184	0.0311721	0.0518294	CEP112	Centrosomal protein of 112 kDa	0	0	0	0	0	0	0	0	0	0	0
0.0573953	0.0314983	0.0523419	NRTN	Neurturin	0	0	0	1	0	0	0	0	0	0	0
-0.0756719	0.0316159	0.0525076	NSFL1C	NSFL1 cofactor p47	0	0	0	0	0	0	0	0	0	0	0
-0.0244765	0.0317431	0.0526888	ENTPD5	Ectonucleoside triphosphate diphosphohydrolase 5	1	1	0	0	0	0	0	0	0	0	0
-0.0355468	0.0318588	0.0528508	F7	Coagulation factor VII	1	0	0	0	0	0	0	0	0	0	0
-0.0873609	0.0319873	0.0530328	SPART	Spartin	0	0	0	0	0	0	0	0	0	0	0
-0.165384	0.0320048	0.0530328	SPINT3	Kunitz-type protease inhibitor 3	0	0	0	0	0	0	0	0	0	0	0
0.0567279	0.032179	0.0532914	TSPAN15	Tetraspanin-15	0	0	0	0	0	0	0	0	0	0	0
-0.097396	0.0323111	0.0534797	TRIM58	E3 ubiquitin-protein ligase TRIM58	0	0	0	0	0	0	0	0	0	1	0
-0.0658571	0.0325542	0.0538516	OTUD6B	Deubiquitinase OTUD6B	0	0	0	0	0	0	0	0	0	0	0
-0.0747842	0.0325892	0.053879	DDHD2	Phospholipase DDHD2	0	0	0	0	0	0	0	0	0	0	0
-0.0655882	0.0327965	0.0541912	INPP5D	Phosphatidylinositol 3,4,5-trisphosphate 5-phosphatase 1	0	1	1	0	0	0	0	0	0	0	0
0.0410703	0.0331398	0.0547274	MRPL28	39S ribosomal protein L28, mitochondrial	0	0	0	0	0	0	0	0	0	0	0
0.0522582	0.0331798	0.0547625	DHRS4L2	Dehydrogenase/reductase SDR family member 4-like 2	0	0	0	0	0	0	0	0	0	0	0
-0.0701989	0.0336899	0.0555732	STK24	Serine/threonine-protein kinase 24	0	0	0	0	0	0	0	0	0	0	0
0.0600901	0.0339257	0.0559305	TMED1	Transmembrane emp24 domain-containing protein 1	0	0	0	0	0	0	0	0	0	0	0
0.052501	0.0341059	0.0561959	KLK14	Kallikrein-14	0	0	0	0	0	0	0	0	0	0	0
0.049257	0.0343076	0.0564964	ITIH5	Inter-alpha-trypsin inhibitor heavy chain H5	0	0	0	0	0	0	1	0	0	0	0
-0.115918	0.0344526	0.0567033	CST1	Cystatin-SN	0	0	0	0	0	0	0	0	0	0	0
0.0707678	0.0345604	0.0568476	BCL7A	B-cell CLL/lymphoma 7 protein family member A	0	0	0	0	0	0	0	0	0	0	0
-0.0596223	0.0345792	0.0568476	MZT1	Mitotic-spindle organizing protein 1	0	0	0	0	0	0	0	0	0	0	0
0.0468241	0.0347402	0.0570801	CADPS	Calcium-dependent secretion activator 1	0	0	0	0	0	1	0	0	0	0	0
-0.0493205	0.0348003	0.0571468	STXBP3	Syntaxin-binding protein 3	0	0	0	0	0	0	0	0	0	0	0
-0.0998438	0.0349078	0.0572912	EIF4E	Eukaryotic translation initiation factor 4E	0	0	0	0	0	0	0	0	0	0	0
0.0598652	0.034999	0.0574085	INPP1	Inositol polyphosphate 1-phosphatase	0	0	0	0	0	0	0	0	0	0	0
0.126486	0.035128	0.0575739	RLN2	Prorelaxin H2	0	0	0	0	0	0	0	0	0	0	0
-0.0724655	0.0351392	0.0575739	SESTD1	SEC14 domain and spectrin repeat-containing protein 1	0	0	0	0	0	0	0	0	0	0	0
-0.0505557	0.0351945	0.0576322	ADAMTS8	A disintegrin and metalloproteinase with thrombospondin motifs 8	0	0	0	0	0	0	0	0	0	0	0
-0.0828072	0.0353507	0.0578555	NFE2	Transcription factor NF-E2 45 kDa subunit	0	0	1	0	0	0	0	0	0	0	0
0.0382484	0.0355581	0.0581625	IL6R	Interleukin-6 receptor subunit alpha	1	0	0	0	0	0	0	1	0	0	0
-0.0744535	0.0357108	0.0583796	ITPA	Inosine triphosphate pyrophosphatase	0	0	0	0	0	0	0	0	0	0	0
-0.0854388	0.0357593	0.0584262	CEP170	Centrosomal protein of 170 kDa	0	0	0	0	0	1	0	0	0	0	0
0.0474954	0.0362974	0.0592723	IL16	Pro-interleukin-16	0	0	1	0	0	1	0	0	0	0	0
0.0586049	0.0363703	0.0593581	LAMA1	Laminin subunit alpha-1	0	0	0	0	0	0	0	0	0	0	0
0.0402601	0.0367265	0.0599061	TPSD1	Tryptase delta	0	0	0	0	0	0	0	0	0	0	0
0.0510125	0.0368272	0.0600368	EPGN	Epigen	0	0	0	0	0	0	0	0	0	0	1
-0.0851335	0.03687	0.0600731	PIBF1	Progesterone-induced-blocking factor 1, Isoform 4	0	0	0	0	0	0	0	0	0	0	0
0.0657874	0.0371185	0.0604442	SPRING1	SREBP regulating gene protein	0	0	0	0	0	0	0	0	0	1	0
0.043411	0.0375511	0.0610907	M6PR	Cation-dependent mannose-6-phosphate receptor	0	0	0	0	0	0	0	0	0	0	0
0.0585257	0.0375573	0.0610907	UPK3BL1	Uroplakin-3b-like protein 1	0	0	0	0	0	0	0	0	0	0	1
-0.0840994	0.0377389	0.0613519	CALCOCO2	Calcium-binding and coiled-coil domain-containing protein 2	0	0	0	0	0	0	0	0	0	0	0
0.0350635	0.0379197	0.0616115	ACTN4	Alpha-actinin-4	0	0	0	0	0	0	0	0	0	0	0
0.0666812	0.0379534	0.0616321	PLA2G10	Group 10 secretory phospholipase A2	0	1	0	0	0	0	0	0	0	0	0
-0.0703552	0.0384399	0.0623874	BIRC2	Baculoviral IAP repeat-containing protein 2	0	0	0	0	0	0	0	0	0	0	0
0.0534853	0.0386461	0.0626872	MMUT	Methylmalonyl-CoA mutase, mitochondrial	1	0	0	0	0	0	0	0	0	0	0
-0.104313	0.0387539	0.0628273	EBAG9	Receptor-binding cancer antigen expressed on SiSo cells	0	0	0	0	0	0	0	0	0	0	0
-0.0656484	0.0389006	0.0630302	CHM	Rab proteins geranylgeranyltransferase component A 1	0	0	0	0	0	0	0	0	0	0	0
-0.0569896	0.0391446	0.0633814	TXNDC9	Thioredoxin domain-containing protein 9	0	0	0	0	0	0	0	0	0	0	0
0.0826455	0.0391607	0.0633814	NMNAT1	Nicotinamide/nicotinic acid mononucleotide adenylyltransferase 1	0	0	0	0	0	0	0	0	0	0	0
0.043493	0.0395359	0.0639531	CTSF	Cathepsin F	0	0	0	0	0	0	0	0	0	0	0
0.0295512	0.0399124	0.0645265	SAFB2	Scaffold attachment factor B2	0	0	0	0	0	0	0	0	0	0	0
-0.0450461	0.0399745	0.0645912	CD226	CD226 antigen	0	0	1	0	0	0	0	0	1	0	0
-0.0816445	0.0405443	0.0654756	RGCC	Regulator of cell cycle RGCC	0	0	0	0	0	0	0	0	0	0	0
0.0580329	0.0423182	0.0683026	PXN	Paxillin	0	0	0	0	0	0	0	0	0	0	0
0.0919384	0.0426195	0.068716	DKKL1	Dickkopf-like protein 1	0	0	0	0	0	0	0	0	0	0	0
0.0891384	0.0426213	0.068716	BATF	Basic leucine zipper transcriptional factor ATF-like	0	0	1	0	0	0	0	0	0	0	0
0.0955265	0.0426798	0.0687724	DNLZ	DNL-type zinc finger protein	0	0	0	0	0	0	0	0	0	0	0
-0.038226	0.0430124	0.0692009	LYZL2	Lysozyme-like protein 2	0	0	0	0	0	0	0	0	0	0	0
-0.114973	0.0430221	0.0692009	GCC1	GRIP and coiled-coil domain-containing protein 1	0	0	0	0	0	0	0	0	0	0	0
0.0374051	0.0430393	0.0692009	LRIG1	Leucine-rich repeats and immunoglobulin-like domains protein 1	0	0	0	1	0	0	0	0	0	0	0
0.0658989	0.0430407	0.0692009	PNLIP	Pancreatic triacylglycerol lipase	0	0	0	1	0	0	0	0	0	0	0
0.0760849	0.0430641	0.0692009	GSTM4	Glutathione S-transferase Mu 4	0	1	0	0	0	0	0	0	0	0	0
-0.040257	0.0432067	0.0693918	FASLG	Tumor necrosis factor ligand superfamily member 6	0	0	1	0	0	0	0	0	0	0	0
-0.0885327	0.0434928	0.069813	PRKAR1A	cAMP-dependent protein kinase type I-alpha regulatory subunit	0	0	0	0	0	0	0	0	0	0	0
0.0751497	0.0435421	0.0698538	GTF2IRD1	General transcription factor II-I repeat domain-containing protein 1	0	0	0	0	0	0	0	1	0	0	0
0.0398966	0.0436974	0.0700644	CORO6	Coronin-6	0	0	0	0	0	0	0	1	0	0	0
0.0299319	0.0438119	0.0702096	PECR	Peroxisomal trans-2-enoyl-CoA reductase	1	0	0	0	0	0	0	0	0	0	0
0.114214	0.0442771	0.0709161	MBL2	Mannose-binding protein C	1	0	0	0	0	0	0	0	0	0	0
-0.0714403	0.0445522	0.0713177	MYO9B	Unconventional myosin-IXb	0	0	1	0	0	0	0	0	0	0	0
-0.0917142	0.0447542	0.0716017	JPT2	Jupiter microtubule associated homolog 2	0	0	0	0	0	1	0	0	0	0	0
0.0608341	0.0449015	0.0717982	CELA3A	Chymotrypsin-like elastase family member 3A	0	0	0	1	0	0	0	0	0	0	0
-0.0240078	0.045553	0.0728001	CDAN1	Codanin-1	0	0	0	0	0	0	0	0	0	0	0
-0.0318352	0.0461658	0.0737391	EIF5A	Eukaryotic translation initiation factor 5A-1	0	0	0	0	0	0	0	0	0	0	0
-0.0730019	0.0467922	0.0746836	ARL13B	ADP-ribosylation factor-like protein 13B	0	0	0	0	0	0	0	0	0	0	0
0.106906	0.0468082	0.0746836	NFU1	NFU1 iron-sulfur cluster scaffold homolog, mitochondrial	0	0	0	0	0	0	0	0	0	0	0
-0.0498791	0.0472404	0.075332	CLEC4M	C-type lectin domain family 4 member M	1	0	1	0	0	0	0	0	0	0	0
-0.0646045	0.0473696	0.0754969	HDAC8	Histone deacetylase 8	0	0	0	0	0	0	0	0	0	0	0
-0.0934496	0.0475458	0.0757365	ARHGEF1	Rho guanine nucleotide exchange factor 1	0	0	1	0	0	0	0	0	0	0	0
0.0567548	0.0478008	0.0761012	EIF1AX	Eukaryotic translation initiation factor 1A, X-chromosomal	0	0	0	0	0	0	0	0	0	0	0
0.0786262	0.0484916	0.0771589	PCYT2	Ethanolamine-phosphate cytidylyltransferase	1	0	0	0	0	0	0	0	0	0	0
-0.0740888	0.0486153	0.0773137	VTA1	Vacuolar protein sorting-associated protein VTA1 homolog	0	0	0	0	0	0	0	0	0	0	0
0.107036	0.0488374	0.0776246	CNTNAP4	Contactin-associated protein-like 4	0	0	0	0	0	1	0	0	0	0	0
-0.042158	0.0489963	0.0778349	NPR1	Atrial natriuretic peptide receptor 1	0	0	0	0	0	0	1	0	0	0	0
0.0391979	0.0492333	0.0781689	PTH1R	Parathyroid hormone/parathyroid hormone-related peptide receptor	0	0	0	0	0	0	0	0	0	0	0
-0.0751325	0.0497458	0.0789397	SYTL4	Synaptotagmin-like protein 4	0	0	0	0	0	0	0	0	0	0	0
0.0410508	0.0499465	0.0792152	CPTP	Ceramide-1-phosphate transfer protein	0	0	0	0	0	0	0	0	0	0	0
-0.0642242	0.0505568	0.0801397	PIK3AP1	Phosphoinositide 3-kinase adapter protein 1	1	0	1	0	0	0	0	0	0	0	0
-0.0315452	0.0509801	0.0807668	MDM1	Nuclear protein MDM1	0	0	0	0	0	0	0	0	0	0	0
-0.0451262	0.0510678	0.080862	TXN	Thioredoxin	0	0	0	0	0	0	0	0	0	0	1
0.0672948	0.0511161	0.0808945	CPA2	Carboxypeptidase A2	0	0	0	1	0	0	0	0	0	0	0
-0.0771533	0.0511464	0.0808988	TSC1	Hamartin	0	0	0	0	0	0	0	0	0	0	0
0.117533	0.0512308	0.0809884	SHC1	SHC-transforming protein 1	0	0	0	0	0	0	0	0	0	0	0
0.0562058	0.0522111	0.0824935	PDE1C	Calcium/calmodulin-dependent 3',5'-cyclic nucleotide phosphodiesterase 1C	0	0	0	0	0	1	0	0	0	0	0
0.0812143	0.0522557	0.0825194	DBI	Acyl-CoA-binding protein	0	0	0	0	0	0	0	0	0	0	0
0.0756015	0.0523069	0.0825556	CHP1	Calcineurin B homologous protein 1	0	0	0	0	0	0	0	0	0	0	0
0.0684687	0.0527647	0.0832333	SPRR3	Small proline-rich protein 3	0	0	0	0	1	0	0	0	0	0	1
-0.0888989	0.0529317	0.0834516	SIRT1	NAD-dependent protein deacetylase sirtuin-1	0	0	0	0	0	0	0	0	0	0	0
0.0700378	0.0533718	0.0841002	RRM2B	Ribonucleoside-diphosphate reductase subunit M2 B	0	0	0	0	0	0	0	0	0	0	0
-0.0860065	0.0537611	0.084668	SMAD1	Mothers against decapentaplegic homolog 1	0	0	0	0	0	0	0	0	0	0	0
0.0474976	0.0537994	0.0846827	COL9A1	Collagen alpha-1(IX) chain	0	0	0	0	0	1	0	0	0	0	0
-0.0493441	0.0538708	0.0847494	APRT	Adenine phosphoribosyltransferase	0	0	0	0	0	0	0	0	0	0	0
-0.11148	0.0539151	0.0847734	ATP5IF1	ATPase inhibitor, mitochondrial	0	0	0	0	0	0	0	0	0	0	0
0.0576138	0.0541516	0.0850996	F11R	Junctional adhesion molecule A	0	0	0	0	0	0	0	0	0	0	0
0.0342667	0.0541875	0.0851102	HSPA2	Heat shock-related 70 kDa protein 2	0	0	0	0	0	1	0	1	0	0	0
0.077589	0.0543285	0.0852858	HTR1A	5-hydroxytryptamine receptor 1A	0	0	0	0	0	1	0	0	0	0	0
0.0313967	0.0547046	0.0858301	GHR	Growth hormone receptor	1	0	0	0	0	0	1	0	0	0	0
0.0342359	0.0551145	0.0864269	FGF5	Fibroblast growth factor 5	0	1	0	0	0	1	0	0	0	0	0
-0.0292514	0.0555239	0.0870222	ACAN	Aggrecan core protein	0	0	0	0	0	0	0	0	0	0	0
-0.0541414	0.0555698	0.0870475	CAMLG	Guided entry of tail-anchored proteins factor CAMLG	0	0	0	0	0	0	0	0	0	0	0
0.0330651	0.0558307	0.0874092	GID8	Glucose-induced degradation protein 8 homolog	0	0	0	0	0	0	0	0	0	0	0
0.0672167	0.0562305	0.0879881	MYCBP2	E3 ubiquitin-protein ligase MYCBP2	0	0	0	0	0	0	0	0	0	0	0
-0.0851299	0.0566604	0.0886134	CTF1	Cardiotrophin-1	0	0	0	0	0	0	0	0	0	0	0
0.0273133	0.0586875	0.0917345	SLC12A2	Solute carrier family 12 member 2	0	0	0	0	0	0	0	0	0	0	0
-0.0442905	0.058765	0.0918065	FOXJ3	Forkhead box protein J3	0	0	0	0	0	0	0	0	0	0	0
-0.0788574	0.0589059	0.0919776	HGS	Hepatocyte growth factor-regulated tyrosine kinase substrate	0	0	0	0	0	0	0	0	0	0	0
0.0397325	0.059158	0.0923218	ANP32C	Acidic leucine-rich nuclear phosphoprotein 32 family member C	0	0	0	0	0	0	0	0	0	0	0
-0.0720438	0.0592701	0.0924474	DCTN6	Dynactin subunit 6	0	0	0	0	0	0	0	0	0	0	0
0.0409643	0.059505	0.0927643	VSTM2B	V-set and transmembrane domain-containing protein 2B	0	0	0	0	0	1	0	0	0	0	0
0.0456322	0.0606044	0.0944279	GPHA2	Glycoprotein hormone alpha-2	0	0	0	1	0	0	0	0	0	0	0
-0.0716164	0.0608376	0.0947407	MSRA	Mitochondrial peptide methionine sulfoxide reductase	1	0	0	0	0	0	0	0	0	0	0
-0.0753035	0.0612697	0.095295	CC2D1A	Coiled-coil and C2 domain-containing protein 1A	0	0	0	0	0	0	0	0	0	0	0
-0.0554823	0.0612846	0.095295	IMPACT	Protein IMPACT	0	0	0	0	0	0	0	0	0	0	0
0.0448324	0.0613113	0.095295	IL20RA	Interleukin-20 receptor subunit alpha	0	0	0	0	0	0	0	0	0	0	0
0.0424382	0.0613239	0.095295	MAPK9	Mitogen-activated protein kinase 9	0	0	0	0	0	0	0	0	0	0	0
0.0601745	0.0615532	0.0956005	VSIR	V-type immunoglobulin domain-containing suppressor of T-cell activation	0	0	1	0	0	0	0	0	0	0	0
-0.0634023	0.06234	0.096771	AK1	Adenylate kinase isoenzyme 1	0	0	0	0	0	0	0	1	0	0	0
0.06119	0.0626127	0.0971427	IFNL2	Interferon lambda-2	0	0	0	0	0	0	0	0	0	0	0
-0.11205	0.0629701	0.0976454	YES1	Tyrosine-protein kinase Yes	0	0	0	0	0	0	0	0	0	0	0
0.0464206	0.0632766	0.0980686	NLGN2	Neuroligin-2	0	0	0	0	0	1	0	0	0	0	0
0.0481957	0.063402	0.098211	MFAP3	Microfibril-associated glycoprotein 3	0	0	0	0	0	0	0	0	0	0	0
-0.0801337	0.0637345	0.0986737	C9orf40	Uncharacterized protein C9orf40	0	0	0	0	0	0	0	0	0	0	0
-0.0505742	0.0640247	0.0990705	TREML1	Trem-like transcript 1 protein	0	0	1	0	0	1	0	0	0	0	0
-0.0541435	0.064247	0.099362	CENPF	Centromere protein F	0	0	1	0	0	0	0	0	0	0	0
0.02191	0.0646455	0.0999253	DDX39A	ATP-dependent RNA helicase DDX39A	0	0	0	0	0	0	0	0	0	0	0
-0.059854	0.0647341	0.100009	DMP1	Dentin matrix acidic phosphoprotein 1	0	0	0	0	0	0	0	0	0	0	0
-0.0718089	0.0647987	0.100056	HPCAL1	Hippocalcin-like protein 1	0	0	0	0	0	1	0	0	0	0	0
0.0559485	0.0651042	0.100475	SPAG1	Sperm-associated antigen 1	0	0	0	0	0	0	0	0	0	0	0
0.0552433	0.0657557	0.101427	IL36A	Interleukin-36 alpha	0	0	1	0	0	0	0	0	0	0	1
0.049708	0.0658835	0.10157	ECSCR	Endothelial cell-specific chemotaxis regulator	0	0	0	0	0	0	0	0	0	0	0
0.0423181	0.065969	0.101649	TNR	Tenascin-R	0	0	0	0	0	1	0	0	0	0	0
-0.0542321	0.0669408	0.103092	FABP9	Fatty acid-binding protein 9	0	0	0	0	0	0	0	0	0	0	0
0.0296705	0.0673615	0.103685	ITGB6	Integrin beta-6	0	0	0	0	0	0	0	1	0	0	0
0.0683657	0.0675599	0.103935	BHLHE40	Class E basic helix-loop-helix protein 40	0	0	0	0	0	0	0	0	0	0	0
-0.0658466	0.0676574	0.104031	ARFIP1	Arfaptin-1	0	0	0	0	0	0	0	0	0	0	0
0.029381	0.0684084	0.10513	KLK6	Kallikrein-6	0	0	0	0	0	1	0	0	0	0	0
-0.0620354	0.0689029	0.105835	CD2AP	CD2-associated protein	0	0	0	0	0	0	0	0	0	0	0
0.0639256	0.0693103	0.106388	ACP6	Lysophosphatidic acid phosphatase type 6	0	0	0	0	0	0	0	0	0	0	0
0.0252515	0.069336	0.106388	SEMA6C	Semaphorin-6C	0	0	0	0	0	0	0	1	0	0	0
0.0752034	0.0697418	0.106955	TPPP2	Tubulin polymerization-promoting protein family member 2	0	0	0	0	0	0	0	0	0	0	0
-0.104754	0.0700243	0.107276	EIF2AK2	Interferon-induced, double-stranded RNA-activated protein kinase	0	0	0	0	0	0	0	0	0	0	0
0.0801384	0.0700248	0.107276	SPRR1B	Cornifin-B	0	0	0	0	1	0	0	0	0	0	1
-0.0601991	0.0701185	0.107363	CASP8	Caspase-8	0	0	0	0	0	0	0	0	0	0	0
-0.0531822	0.0704947	0.107883	PIKFYVE	1-phosphatidylinositol 3-phosphate 5-kinase	0	0	0	0	0	0	0	0	0	0	0
0.0500122	0.0714375	0.109226	PAIP2B	Polyadenylate-binding protein-interacting protein 2B	0	0	0	0	0	1	0	0	0	0	0
-0.0808158	0.0714473	0.109226	FOXO1	Forkhead box protein O1	0	0	0	0	0	0	0	1	0	0	0
0.0321631	0.0718774	0.109826	IL17D	Interleukin-17D	0	0	0	0	0	1	0	1	0	0	0
0.0544127	0.0724126	0.110586	SCARB1	Scavenger receptor class B member 1	0	0	0	0	0	0	0	0	0	0	0
-0.0800779	0.0727192	0.110996	LATS1	Serine/threonine-protein kinase LATS1	0	0	0	0	0	0	0	0	0	0	0
-0.0915378	0.073854	0.11267	LDLRAP1	Low density lipoprotein receptor adapter protein 1	0	0	0	0	0	1	0	0	0	0	0
-0.0583442	0.0739347	0.112734	PAK4	Serine/threonine-protein kinase PAK 4	0	0	0	0	0	0	0	0	0	0	0
0.0524161	0.0740131	0.112737	NADK	NAD kinase	0	0	0	0	0	0	0	0	0	0	0
-0.0528438	0.0740137	0.112737	LSM1	U6 snRNA-associated Sm-like protein LSm1	0	0	0	0	0	0	0	0	0	0	0
0.0673664	0.0742022	0.112965	ADRA2A	Alpha-2A adrenergic receptor	0	0	0	0	1	0	1	0	0	0	0
-0.0664443	0.0743298	0.113101	IRAK1	Interleukin-1 receptor-associated kinase 1	0	0	0	0	0	0	0	0	0	0	0
0.0450263	0.0745905	0.113438	HMMR	Hyaluronan mediated motility receptor	0	0	1	0	0	0	0	0	0	0	0
-0.084641	0.0747705	0.113653	USO1	General vesicular transport factor p115	0	0	0	0	0	0	0	1	0	0	0
0.0738012	0.0750555	0.114027	FGF7	Fibroblast growth factor 7	0	0	0	0	0	0	0	0	0	0	0
-0.0498256	0.0755829	0.114768	CARHSP1	Calcium-regulated heat-stable protein 1	0	0	0	0	0	0	0	0	0	0	0
-0.0571789	0.0760322	0.115349	BECN1	Beclin-1	0	0	0	0	0	0	0	0	0	0	0
0.0260493	0.076044	0.115349	HK2	Hexokinase-2	0	0	0	0	0	0	0	0	0	0	0
-0.0559059	0.0768535	0.116516	PMM2	Phosphomannomutase 2	0	0	0	0	0	0	0	0	0	0	0
0.0430223	0.0769545	0.116609	ITPRIP	Inositol 1,4,5-trisphosphate receptor-interacting protein	0	0	0	0	0	0	0	0	0	0	0
0.0394739	0.0773305	0.117118	PLIN3	Perilipin-3	0	0	0	0	0	0	0	0	0	0	0
0.0566383	0.077445	0.11723	ENO3	Beta-enolase	0	0	0	0	0	0	0	1	0	0	0
-0.0883828	0.0775843	0.11738	MAVS	Mitochondrial antiviral-signaling protein	0	0	0	0	0	0	0	0	0	0	0
0.0586729	0.0779716	0.117905	ART5	Ecto-ADP-ribosyltransferase 5	0	0	0	0	0	0	0	1	0	0	0
0.0575649	0.0781086	0.118051	CRHR1	Corticotropin-releasing factor receptor 1	0	0	0	0	0	1	0	0	0	0	0
0.0788977	0.0786053	0.118741	SHD	SH2 domain-containing adapter protein D	0	0	0	0	0	1	0	0	0	0	0
-0.0837883	0.0793222	0.119762	SERPINB1	Leukocyte elastase inhibitor	0	0	0	0	0	0	0	0	0	0	1
0.0347792	0.0802152	0.121048	CEBPA	CCAAT/enhancer-binding protein alpha	1	0	0	0	0	0	1	0	0	0	0
0.0444634	0.0804862	0.121394	RICTOR	Rapamycin-insensitive companion of mTOR	0	0	0	0	0	0	0	0	0	0	0
0.0549962	0.0818149	0.123334	GLO1	Lactoylglutathione lyase	0	0	0	0	0	0	0	0	0	0	0
0.0752777	0.0819711	0.123506	NPTN	Neuroplastin	0	0	0	0	0	0	0	0	0	0	0
-0.0879938	0.0821417	0.123699	PF4	Platelet factor 4	0	0	1	0	0	0	0	0	0	0	0
-0.0240591	0.0824671	0.124125	GART	Trifunctional purine biosynthetic protein adenosine-3	0	0	0	0	0	0	0	0	0	0	0
0.0450784	0.0830104	0.124879	UPK3A	Uroplakin-3a	0	0	0	0	0	0	0	1	0	0	0
-0.0322235	0.0831258	0.124988	DDX53	Probable ATP-dependent RNA helicase DDX53	0	0	0	0	0	0	0	0	0	0	0
-0.0769642	0.0835717	0.125594	DNAJC6	Putative tyrosine-protein phosphatase auxilin	0	0	0	0	0	1	0	0	0	0	0
-0.0699554	0.0854905	0.128411	TRIM21	E3 ubiquitin-protein ligase TRIM21	0	0	0	0	0	0	0	0	0	0	0
-0.0756358	0.085702	0.128663	CDC37	Hsp90 co-chaperone Cdc37	0	0	0	0	0	0	0	0	0	0	0
0.0635995	0.0861319	0.129242	CASP1	Caspase-1	0	1	1	0	0	0	0	0	0	0	0
-0.0933329	0.0871064	0.130637	RBPMS2	RNA-binding protein with multiple splicing 2	0	1	0	0	0	0	0	0	0	0	0
-0.0508279	0.087191	0.130697	SYAP1	Synapse-associated protein 1	0	0	0	0	0	0	0	0	0	0	0
0.0370569	0.0873585	0.130881	OSTN	Osteocrin	0	0	0	0	0	1	0	0	0	0	0
-0.0756379	0.087608	0.131188	SRPK2	SRSF protein kinase 2	0	0	0	0	0	0	0	0	0	0	0
0.114852	0.0876578	0.131195	KLK1	Kallikrein-1	0	0	0	1	0	0	0	0	0	0	0
0.0678998	0.0882768	0.132054	DCUN1D1	DCN1-like protein 1	0	0	0	0	0	0	0	0	0	0	0
-0.0838173	0.0883808	0.132142	ARHGEF10	Rho guanine nucleotide exchange factor 10	0	0	0	0	0	0	0	0	0	0	0
0.0894582	0.0887473	0.132619	MYDGF	Myeloid-derived growth factor	0	0	0	0	0	0	0	0	0	0	0
0.0314496	0.0887911	0.132619	REST	RE1-silencing transcription factor	0	0	0	0	0	0	0	0	0	0	0
0.0402842	0.0890109	0.13288	ARTN	Artemin	0	0	0	0	0	0	0	0	0	0	0
-0.0569677	0.0895103	0.133557	OBP2B	Odorant-binding protein 2b	0	0	0	0	0	0	0	0	0	0	0
0.0433614	0.0900973	0.134364	CDA	Cytidine deaminase	1	0	0	0	0	0	0	0	0	0	1
-0.0525332	0.0902	0.134449	FKBPL	FK506-binding protein-like	0	0	0	0	0	0	0	0	0	0	0
-0.0740189	0.0904356	0.134732	CASP7	Caspase-7	0	0	0	0	0	0	0	0	0	0	0
-0.0748956	0.0905652	0.134856	SLC9A3R1	Na(+)/H(+) exchange regulatory cofactor NHE-RF1	0	0	0	0	0	0	0	0	0	0	1
0.0287011	0.0907434	0.135052	CBLN4	Cerebellin-4	0	0	0	0	0	1	0	0	0	0	0
0.0916669	0.0908263	0.135107	NPHS2	Podocin	0	0	0	0	0	0	0	0	0	0	0
0.03601	0.0911663	0.135544	ZBP1	Z-DNA-binding protein 1	0	0	1	0	0	0	0	0	0	0	0
-0.0420966	0.0915357	0.136024	RAD23B	UV excision repair protein RAD23 homolog B	0	0	0	0	0	0	0	0	0	0	0
0.0353737	0.0916721	0.136094	MEGF10	Multiple epidermal growth factor-like domains protein 10	0	0	0	0	0	1	0	0	0	0	0
0.0419417	0.0916758	0.136094	CDH4	Cadherin-4	0	0	1	0	0	1	0	1	0	0	0
0.0299769	0.0918953	0.13635	UNG	Uracil-DNA glycosylase	0	0	0	0	0	0	0	0	0	0	0
0.0376505	0.0927908	0.137609	ARG2	Arginase-2, mitochondrial	0	0	0	0	0	0	0	0	1	1	0
0.0451435	0.0928684	0.137654	ATP5F1D	ATP synthase subunit delta, mitochondrial	0	0	0	0	0	0	0	1	0	0	0
0.0439218	0.0931583	0.138014	JAM3	Junctional adhesion molecule C	0	0	0	0	0	0	0	0	0	0	0
-0.0246463	0.0935197	0.138479	ENOX2	Ecto-NOX disulfide-thiol exchanger 2	0	0	0	0	0	0	0	0	0	0	0
-0.0749393	0.093653	0.138606	TBCA	Tubulin-specific chaperone A	0	0	0	0	0	0	0	0	0	0	0
-0.0727486	0.0938085	0.138766	HEXIM1	Protein HEXIM1	0	0	0	0	0	0	0	0	0	0	0
-0.0540132	0.0944023	0.139574	RABGAP1L	Rab GTPase-activating protein 1-like	0	0	0	0	0	0	0	0	0	0	0
-0.0791193	0.0952752	0.140793	EVI5	Ecotropic viral integration site 5 protein homolog	0	0	0	0	0	0	0	0	0	0	0
0.0872725	0.0965675	0.142631	UGDH	UDP-glucose 6-dehydrogenase	1	0	0	0	0	0	0	0	0	0	0
0.067261	0.0968465	0.142971	HHEX	Hematopoietically-expressed homeobox protein HHEX	1	0	0	0	0	0	0	0	0	1	0
-0.0677638	0.0969139	0.142998	HARS1	Histidine--tRNA ligase, cytoplasmic	0	0	0	0	0	0	0	0	0	0	0
-0.0794418	0.0971926	0.143337	PRDX1	Peroxiredoxin-1	0	0	0	0	0	0	0	0	0	0	0
0.0370706	0.0977509	0.144088	CCL23	C-C motif chemokine 23	0	0	0	0	0	0	0	0	0	0	0
0.0502007	0.0980504	0.144456	DEFB118	Beta-defensin 118	0	0	0	0	0	0	0	0	0	0	0
-0.0556151	0.0983452	0.144818	RWDD1	RWD domain-containing protein 1	0	0	0	0	0	0	0	0	0	0	0
0.0413856	0.098974	0.14567	TRAF3IP2	E3 ubiquitin ligase TRAF3IP2	0	0	0	0	0	0	0	0	0	0	0
-0.0406213	0.0990658	0.145732	PLXNB3	Plexin-B3	0	1	0	0	0	1	0	0	0	0	0
-0.0818439	0.0993824	0.146124	HSBP1	Heat shock factor-binding protein 1	0	0	0	0	0	0	0	0	0	0	0
-0.0575709	0.0996392	0.146428	STIP1	Stress-induced-phosphoprotein 1	0	0	0	0	0	0	0	0	0	0	0
-0.0276759	0.0998191	0.146619	TP53INP1	Tumor protein p53-inducible nuclear protein 1	1	0	0	0	0	0	0	0	0	0	0
-0.0301591	0.100062	0.146901	ART3	Ecto-ADP-ribosyltransferase 3	0	0	0	0	0	0	0	1	0	0	0
0.222366	0.100124	0.146919	PSCA	Prostate stem cell antigen	0	0	0	0	0	0	0	0	0	0	0
-0.0635377	0.100494	0.147388	STK11	Serine/threonine-protein kinase STK11	0	0	0	0	0	0	0	0	0	0	0
0.0466298	0.102353	0.150039	BCAT2	Branched-chain-amino-acid aminotransferase, mitochondrial	0	0	0	0	0	0	0	0	0	0	0
-0.0448734	0.102515	0.150201	DNPH1	2'-deoxynucleoside 5'-phosphate N-hydrolase 1	0	0	0	0	0	0	0	0	0	0	0
-0.0573912	0.103132	0.151029	ARAF	Serine/threonine-protein kinase A-Raf	0	0	0	0	0	0	0	0	0	0	0
-0.02373	0.103459	0.151432	YY1	Transcriptional repressor protein YY1	0	0	0	0	0	0	0	0	0	0	0
0.0495707	0.103816	0.15188	PDXDC1	Pyridoxal-dependent decarboxylase domain-containing protein 1	0	0	0	0	0	0	0	0	0	0	0
-0.0871674	0.104025	0.152109	CACYBP	Calcyclin-binding protein	0	0	0	0	0	0	0	0	0	0	0
[truncated: 924 more rows]

## Sheet: TS5
logFC	p	FDR	gene symbol	protein description	liver_specific	intestine_specific	lymphoid_specific	pancreas_specific	cervix_specific	brain_specific	adipose_specific	skeletal_specific	parathyroid_specific	thyroid_specific	esophagus_specific
0.959554	1.73799e-175	5.07841e-172	ITGBL1	Integrin beta-like protein 1	0	0	0	0	0	0	0	0	0	0	0
0.920331	1.20994e-155	1.76772e-152	THBS2	Thrombospondin-2	0	0	0	0	0	0	0	0	0	0	0
0.646911	7.87506e-134	7.67031e-131	IGFBP7	Insulin-like growth factor-binding protein 7	0	0	0	0	0	0	0	0	0	0	0
0.702531	5.19408e-115	3.79428e-112	ADAMTSL2	ADAMTS-like protein 2	1	0	0	0	0	0	0	0	0	0	0
0.488924	1.21906e-108	7.12419e-106	SPINT1	Kunitz-type protease inhibitor 1	0	0	0	0	0	0	0	0	0	0	1
0.960233	8.22509e-105	4.00562e-102	BST2	Bone marrow stromal antigen 2	0	0	0	0	0	0	0	0	0	0	0
0.57673	1.25978e-104	5.25869e-102	C7	Complement component C7	0	0	0	0	0	0	0	0	0	0	0
0.690666	2.90047e-101	1.0594e-98	CLSTN2	Calsyntenin-2	0	0	0	0	0	1	0	0	0	0	0
0.519455	1.02706e-95	3.33452e-93	NFASC	Neurofascin	0	0	0	0	0	1	0	0	0	0	0
0.880125	4.61529e-95	1.34859e-92	GGT1	Glutathione hydrolase 1 proenzyme	1	0	0	0	0	0	0	0	0	0	0
0.398222	7.88568e-93	2.09472e-90	FGFR2	Fibroblast growth factor receptor 2	0	0	0	0	0	1	0	0	0	0	0
0.613375	3.76778e-91	9.17453e-89	DPP10	Inactive dipeptidyl peptidase 10	0	0	0	1	0	1	0	0	0	0	0
0.454972	5.68812e-90	1.27851e-87	VCAM1	Vascular cell adhesion protein 1	0	0	1	0	0	0	0	0	0	0	0
1.45188	2.15373e-88	4.49513e-86	ADGRG1	Adhesion G-protein coupled receptor G1	0	0	0	0	0	0	0	0	0	1	0
1.66663	1.69385e-86	3.29961e-84	KRT8	Keratin, type II cytoskeletal 8	0	1	0	0	0	0	0	0	0	0	0
0.479135	2.98193e-86	5.44576e-84	TIMP1	Metalloproteinase inhibitor 1	0	0	0	0	0	0	0	0	0	0	0
0.625405	7.33086e-86	1.26005e-83	PIGR	Polymeric immunoglobulin receptor	0	1	0	0	0	0	0	0	0	0	0
0.975922	3.81644e-85	6.19536e-83	ACE2	Angiotensin-converting enzyme 2	0	1	0	0	0	0	0	0	0	0	0
0.326133	1.2524e-83	1.92606e-81	CRIM1	Cysteine-rich motor neuron 1 protein	0	0	0	0	0	0	0	0	0	0	0
0.57681	8.67894e-83	1.26799e-80	IL4R	Interleukin-4 receptor subunit alpha	0	0	0	0	0	0	0	0	0	0	0
0.631733	8.23684e-81	1.1461e-78	IGSF3	Immunoglobulin superfamily member 3	0	0	0	0	0	0	0	0	0	0	0
0.612643	2.56525e-80	3.40712e-78	COL4A1	Collagen alpha-1(IV) chain	0	0	0	0	0	0	0	0	0	0	0
0.44466	6.32628e-80	8.03713e-78	SEMA7A	Semaphorin-7A	0	0	1	0	0	1	0	0	0	0	0
0.629372	2.0359e-78	2.47871e-76	COL5A1	Collagen alpha-1(V) chain	0	0	0	0	1	0	0	0	0	0	0
0.398241	2.87382e-78	3.35892e-76	ROBO1	Roundabout homolog 1	0	0	0	0	0	0	0	0	0	0	0
0.668132	4.69761e-77	5.27939e-75	ADA2	Adenosine deaminase 2	0	0	1	0	0	0	0	0	0	0	0
0.47425	1.51369e-76	1.63815e-74	LTBP2	Latent-transforming growth factor beta-binding protein 2	0	0	0	0	0	0	0	0	0	0	0
0.303432	7.99939e-76	8.34794e-74	ALCAM	CD166 antigen	0	0	0	0	0	0	0	0	1	0	0
0.728131	1.57599e-75	1.58795e-73	GDF15	Growth/differentiation factor 15	0	0	0	0	0	0	0	0	0	0	0
0.507784	1.85082e-73	1.8027e-71	FSTL3	Follistatin-related protein 3	0	0	0	0	0	0	0	0	0	0	0
0.648727	6.95839e-72	6.55884e-70	IL32	Interleukin-32	1	0	0	1	0	0	0	0	0	0	0
0.546537	9.14454e-72	8.35011e-70	PCDH17	Protocadherin-17	0	0	1	0	0	1	0	0	0	0	0
0.436105	1.13112e-71	1.00156e-69	ICAM1	Intercellular adhesion molecule 1	0	0	0	0	0	0	0	0	0	0	0
0.498432	4.39025e-70	3.77304e-68	SIGLEC10	Sialic acid-binding Ig-like lectin 10	0	0	1	0	0	0	0	0	0	0	0
0.845062	2.96568e-69	2.47592e-67	GRPEL1	GrpE protein homolog 1, mitochondrial	0	0	0	0	0	0	0	0	0	0	0
0.530884	8.82588e-69	7.16367e-67	IGFBPL1	Insulin-like growth factor-binding protein-like 1	0	0	0	0	0	0	0	0	0	1	0
0.508761	3.81371e-68	3.0118e-66	SPON2	Spondin-2	0	0	0	0	0	0	0	0	0	0	0
0.332106	8.31065e-68	6.39045e-66	DDR1	Epithelial discoidin domain-containing receptor 1	0	0	0	0	0	0	0	0	0	0	0
0.546997	1.78551e-67	1.33776e-65	CDH6	Cadherin-6	0	0	0	0	0	0	0	0	0	0	0
0.385332	1.44395e-66	1.05481e-64	PLA2G15	Phospholipase A2 group XV	0	0	0	0	0	0	0	1	0	0	0
0.485423	6.41774e-65	4.57381e-63	CD80	T-lymphocyte activation antigen CD80	0	0	1	0	0	0	0	0	0	0	0
0.448645	9.49639e-65	6.60678e-63	MFAP4	Microfibril-associated glycoprotein 4	0	0	0	0	0	0	0	0	0	0	0
0.717073	1.02413e-64	6.95932e-63	VAMP5	Vesicle-associated membrane protein 5	0	0	0	0	0	0	0	0	0	0	0
0.344684	1.58401e-64	1.05193e-62	GGT5	Glutathione hydrolase 5 proenzyme	0	0	0	0	0	0	0	0	0	0	0
0.425282	3.12686e-64	2.03037e-62	ADGRE5	Adhesion G protein-coupled receptor E5	0	0	0	0	0	0	0	0	0	0	0
0.434146	1.20322e-63	7.64309e-62	IL18BP	Interleukin-18-binding protein	0	0	1	0	0	0	0	0	0	0	0
0.451823	1.42357e-62	8.85036e-61	SPON1	Spondin-1	0	0	0	0	0	0	0	0	0	0	0
0.763132	3.08536e-62	1.87822e-60	GPRC5C	G-protein coupled receptor family C group 5 member C	1	0	0	0	0	0	0	0	0	0	0
0.409201	1.27227e-61	7.58687e-60	PLAU	Urokinase-type plasminogen activator	0	0	0	0	0	0	0	0	0	0	0
0.58064	3.03954e-60	1.77631e-58	CTSD	Cathepsin D	0	0	0	0	0	0	0	0	0	0	0
1.07644	1.04441e-59	5.98383e-58	CHI3L1	Chitinase-3-like protein 1	1	0	0	0	0	0	0	0	0	0	0
0.528804	1.2183e-59	6.84594e-58	SDC1	Syndecan-1	1	0	0	0	0	0	0	0	0	0	1
0.49824	4.20307e-59	2.31724e-57	PVR	Poliovirus receptor	0	0	0	0	0	0	0	0	0	0	0
0.372498	2.25687e-58	1.22122e-56	ENPP2	Ectonucleotide pyrophosphatase/phosphodiesterase family member 2	0	0	0	0	0	0	0	0	0	0	0
1.18567	2.59689e-58	1.37966e-56	KRT18	Keratin, type I cytoskeletal 18	0	0	0	0	0	0	0	0	0	0	0
1.00426	8.3686e-58	4.36661e-56	AGXT	Serine--pyruvate aminotransferase	1	0	0	0	0	0	0	0	0	0	0
0.708896	1.08048e-57	5.53889e-56	SLAMF8	SLAM family member 8	0	0	1	0	0	0	0	0	0	0	0
0.316077	1.77696e-57	8.95218e-56	BCAM	Basal cell adhesion molecule	0	0	0	0	0	0	0	0	0	0	0
0.340571	2.00237e-57	9.91683e-56	ITGA5	Integrin alpha-5	0	1	0	0	0	0	0	0	0	0	0
0.223774	7.27897e-57	3.54486e-55	ENG	Endoglin	0	0	0	0	0	0	0	0	0	0	0
0.447135	1.87865e-56	8.99903e-55	CD74	HLA class II histocompatibility antigen gamma chain	0	0	1	0	0	0	0	0	0	0	0
1.04447	2.44859e-56	1.154e-54	MME	Neprilysin	0	1	0	0	0	0	0	0	0	0	0
0.52496	3.17215e-56	1.47127e-54	PALM2	Paralemmin-2	0	0	0	0	0	0	0	0	0	0	0
0.521641	2.03649e-55	9.29784e-54	CSF1R	Macrophage colony-stimulating factor 1 receptor	0	0	1	0	0	0	0	0	0	0	0
0.447496	7.77882e-55	3.49688e-53	SRPX	Sushi repeat-containing protein SRPX	0	0	0	0	0	0	1	0	0	0	0
-0.431192	1.90164e-54	8.41907e-53	IGFBP3	Insulin-like growth factor-binding protein 3	1	0	0	0	0	0	0	0	0	0	0
0.46414	9.73403e-54	4.2452e-52	HGF	Hepatocyte growth factor	0	0	0	0	0	0	0	0	0	0	0
0.421745	2.73427e-53	1.17493e-51	NCR3LG1	Natural cytotoxicity triggering receptor 3 ligand 1	0	0	0	0	0	1	0	0	1	0	0
0.924871	1.58618e-52	6.71714e-51	FCAMR	High affinity immunoglobulin alpha and immunoglobulin mu Fc receptor	0	0	1	0	0	0	0	0	0	0	0
0.34379	6.49673e-52	2.71192e-50	PDGFRA	Platelet-derived growth factor receptor alpha	0	0	0	0	0	0	0	0	0	0	0
0.358145	2.09111e-51	8.60595e-50	SCARF2	Scavenger receptor class F member 2	0	0	0	0	0	0	0	0	0	0	0
0.347743	2.18963e-51	8.88624e-50	ADGRE2	Adhesion G protein-coupled receptor E2	0	0	1	0	0	0	0	0	0	0	0
0.587929	3.19791e-51	1.28004e-49	CA9	Carbonic anhydrase 9	0	0	0	0	0	0	0	0	0	0	0
0.303635	5.74672e-51	2.26918e-49	IL1R1	Interleukin-1 receptor type 1	0	0	0	0	0	0	0	0	0	0	0
0.760486	6.63769e-51	2.58604e-49	SULT2A1	Bile salt sulfotransferase	1	0	0	0	0	0	0	0	0	0	0
0.535979	8.70678e-51	3.34753e-49	AREG	Amphiregulin	0	0	0	0	0	0	0	0	0	0	0
0.387433	1.15905e-50	4.39837e-49	EPHA2	Ephrin type-A receptor 2	0	0	0	0	0	0	0	0	0	0	1
0.323962	2.97405e-50	1.11412e-48	CEACAM1	Carcinoembryonic antigen-related cell adhesion molecule 1	0	1	0	0	0	0	0	0	0	0	0
0.389424	9.14957e-50	3.38418e-48	EFEMP1	EGF-containing fibulin-like extracellular matrix protein 1	0	0	0	0	0	0	0	0	0	0	0
0.293485	1.11864e-49	4.08585e-48	LIFR	Leukemia inhibitory factor receptor	0	0	0	0	0	0	0	0	0	0	0
0.640608	1.92777e-49	6.95424e-48	NT5E	5'-nucleotidase	0	0	0	0	1	0	0	0	0	0	0
0.791106	2.91509e-49	1.03877e-47	HAVCR1	Hepatitis A virus cellular receptor 1	0	1	0	0	0	0	0	0	0	0	0
0.367912	3.0443e-49	1.07174e-47	TNFRSF11B	Tumor necrosis factor receptor superfamily member 11B	0	0	0	0	0	0	0	0	0	1	0
0.35318	8.57433e-49	2.98264e-47	LTBR	Tumor necrosis factor receptor superfamily member 3	0	0	0	0	0	0	0	0	0	0	0
0.394124	1.01843e-48	3.50099e-47	FBLN2	Fibulin-2	0	0	0	0	0	0	0	0	0	0	0
0.351601	1.10243e-48	3.74571e-47	CD48	CD48 antigen	0	0	1	0	0	0	0	0	0	0	0
0.570617	3.02562e-48	1.01619e-46	CXADR	Coxsackievirus and adenovirus receptor	0	0	0	0	0	0	0	0	0	0	0
0.555431	8.69946e-48	2.88862e-46	PDZK1	Na(+)/H(+) exchange regulatory cofactor NHE-RF3	0	0	0	0	0	0	0	0	0	0	0
0.516698	3.01558e-47	9.90059e-46	CD163	Scavenger receptor cysteine-rich type 1 protein M130	0	0	1	0	0	0	0	0	0	0	0
0.510134	3.14677e-47	1.02165e-45	GOT1	Aspartate aminotransferase, cytoplasmic	0	0	0	0	0	0	0	1	0	0	0
0.42541	4.65041e-47	1.49324e-45	TNFSF8	Tumor necrosis factor ligand superfamily member 8	0	0	1	0	0	0	0	0	0	0	0
0.495736	5.14876e-47	1.62147e-45	SIGLEC1	Sialoadhesin	0	0	0	0	0	0	0	0	0	0	0
1.01691	5.16075e-47	1.62147e-45	ENPP7	Ectonucleotide pyrophosphatase/phosphodiesterase family member 7	0	1	0	0	0	0	0	0	0	0	0
0.351665	6.29564e-47	1.95701e-45	EBI3_IL27	Interleukin-27	0	0	0	0	0	0	0	0	0	0	0
0.553489	1.44892e-46	4.45656e-45	MSR1	Macrophage scavenger receptor types I and II	0	0	0	0	0	0	0	0	0	0	0
0.40279	2.03559e-46	6.19581e-45	NOTCH3	Neurogenic locus notch homolog protein 3	0	0	0	0	0	0	0	0	0	0	0
0.990577	2.28143e-46	6.8725e-45	ACAA1	3-ketoacyl-CoA thiolase, peroxisomal	1	0	0	0	0	0	0	0	0	0	0
0.412755	5.68419e-46	1.69482e-44	DSC2	Desmocollin-2	0	0	0	0	0	0	0	0	0	0	1
0.416359	1.25645e-45	3.70844e-44	HAVCR2	Hepatitis A virus cellular receptor 2	0	0	0	0	0	0	0	0	0	0	0
0.39857	2.26374e-45	6.61464e-44	CD83	CD83 antigen	0	0	0	0	0	0	0	0	0	0	0
0.202523	2.32714e-45	6.73259e-44	IL6ST	Interleukin-6 receptor subunit beta	0	0	0	0	0	0	0	0	0	0	0
0.322345	2.68402e-45	7.68893e-44	ANPEP	Aminopeptidase N	0	1	0	1	0	0	0	0	0	0	0
0.429531	2.72418e-45	7.72822e-44	CDH2	Cadherin-2	0	0	0	0	0	0	0	0	0	0	0
0.472515	2.87318e-45	8.07252e-44	SOD2	Superoxide dismutase [Mn], mitochondrial	0	0	0	0	0	0	0	0	0	0	0
0.618994	4.43586e-45	1.23444e-43	CDCP1	CUB domain-containing protein 1	0	0	0	0	0	0	0	0	0	0	1
0.653475	5.06704e-45	1.39678e-43	TNFRSF6B	Tumor necrosis factor receptor superfamily member 6B	0	0	0	0	0	0	0	0	0	0	0
0.537847	8.3313e-45	2.27514e-43	ENTPD2	Ectonucleoside triphosphate diphosphohydrolase 2	0	0	0	0	0	0	0	0	0	0	0
1.44491	1.34001e-44	3.62546e-43	HAO1	Hydroxyacid oxidase 1	1	0	0	0	0	0	0	0	0	0	0
1.09739	1.46104e-44	3.91666e-43	TSPAN8	Tetraspanin-8	0	1	0	0	0	0	0	0	0	0	0
0.858026	1.9003e-44	5.04789e-43	ECHDC3	Enoyl-CoA hydratase domain-containing protein 3, mitochondrial	1	0	0	0	0	0	0	1	0	0	0
0.767869	4.84111e-44	1.27439e-42	AKR1B10	Aldo-keto reductase family 1 member B10	0	1	0	0	0	0	0	0	0	0	1
0.2856	1.01453e-43	2.64684e-42	PLXNB2	Plexin-B2	0	0	0	0	0	0	0	0	0	0	0
0.492759	3.01121e-43	7.78651e-42	OCLN	Occludin	0	0	0	0	0	0	0	0	0	1	0
0.419482	3.50434e-43	8.98217e-42	TNFRSF1B	Tumor necrosis factor receptor superfamily member 1B	0	0	1	0	0	0	0	0	0	0	0
0.310626	3.57704e-43	9.08879e-42	TGFBI	Transforming growth factor-beta-induced protein ig-h3	0	0	0	0	0	0	0	0	0	0	0
0.313187	1.09939e-42	2.76934e-41	TNFSF13B	Tumor necrosis factor ligand superfamily member 13B	0	0	1	0	0	0	0	0	0	0	0
0.785133	1.32859e-42	3.31807e-41	CDHR2	Cadherin-related family member 2	0	1	0	0	0	0	0	0	0	0	0
0.432598	3.88544e-42	9.6214e-41	TNFRSF4	Tumor necrosis factor receptor superfamily member 4	0	0	1	0	0	0	0	0	0	0	0
0.742591	1.30415e-41	3.20228e-40	ACY1	Aminoacylase-1	1	1	0	0	0	0	0	0	0	0	0
0.307636	1.39766e-41	3.4033e-40	NRP1	Neuropilin-1	0	0	0	0	0	0	0	0	0	0	0
0.373797	1.87789e-41	4.53488e-40	IL18R1	Interleukin-18 receptor 1	0	0	1	0	0	0	0	0	0	0	0
0.287899	7.30556e-41	1.74974e-39	PGF	Placenta growth factor	0	0	0	0	0	0	0	0	0	1	0
0.306415	7.88719e-41	1.87369e-39	CSF1	Macrophage colony-stimulating factor 1	0	0	0	0	0	0	0	0	0	0	0
0.598462	1.55235e-40	3.65804e-39	ADGRE1	Adhesion G protein-coupled receptor E1	0	0	1	0	0	0	0	0	0	0	0
0.323023	1.65612e-40	3.87135e-39	IL10RB	Interleukin-10 receptor subunit beta	0	0	0	0	0	0	0	0	0	0	0
0.30547	2.37883e-40	5.51661e-39	TNFRSF21	Tumor necrosis factor receptor superfamily member 21	0	0	0	0	0	1	0	0	0	0	0
0.998717	1.13212e-39	2.60476e-38	CA5A	Carbonic anhydrase 5A, mitochondrial	1	0	0	0	0	0	0	0	0	0	0
0.415503	1.50266e-39	3.43029e-38	IFI30	Gamma-interferon-inducible lysosomal thiol reductase	0	0	1	0	0	0	0	0	0	0	0
0.422867	2.3478e-39	5.31805e-38	LAG3	Lymphocyte activation gene 3 protein	0	0	1	0	0	0	0	0	0	0	0
0.303059	2.40554e-39	5.40692e-38	FLRT2	Leucine-rich repeat transmembrane protein FLRT2	0	0	0	0	0	0	0	0	0	0	0
0.733722	2.61775e-39	5.83898e-38	CXCL8	Interleukin-8	0	0	0	0	0	0	0	0	0	0	0
0.309638	4.05029e-39	8.96587e-38	LY9	T-lymphocyte surface antigen Ly-9	0	1	1	0	0	0	0	0	0	0	0
0.306947	4.298e-39	9.44267e-38	MRC1	Macrophage mannose receptor 1	0	0	0	0	0	0	0	0	0	0	0
0.337853	6.1553e-39	1.34222e-37	TNFRSF1A	Tumor necrosis factor receptor superfamily member 1A	0	0	0	0	0	0	0	0	0	0	0
0.929725	6.99698e-39	1.51446e-37	CCL20	C-C motif chemokine 20	0	0	1	0	0	0	0	0	0	0	0
0.499002	1.3278e-38	2.85281e-37	PTPRH	Receptor-type tyrosine-protein phosphatase H	0	1	0	0	0	0	0	0	0	0	0
0.295761	2.94519e-38	6.28163e-37	CKAP4	Cytoskeleton-associated protein 4	0	0	0	0	0	0	0	0	0	0	0
0.665967	4.1173e-38	8.71794e-37	PTS	6-pyruvoyl tetrahydrobiopterin synthase	0	0	0	0	0	0	0	0	0	0	0
0.290142	4.94247e-38	1.03899e-36	HEG1	Protein HEG homolog 1	0	0	0	0	0	0	0	0	0	0	0
0.300187	6.91998e-38	1.4443e-36	PLAUR	Urokinase plasminogen activator surface receptor	0	0	0	0	0	0	0	0	0	0	0
0.69843	1.65363e-37	3.42689e-36	FUOM	Fucose mutarotase	1	0	0	0	0	0	0	0	0	0	0
0.329072	2.98553e-37	6.14346e-36	EFNA4	Ephrin-A4	0	0	0	0	0	0	0	0	0	0	0
0.610441	6.06342e-37	1.23897e-35	TFF2	Trefoil factor 2	0	0	0	0	0	0	0	0	0	0	0
0.405296	9.36354e-37	1.90002e-35	EDA2R	Tumor necrosis factor receptor superfamily member 27	0	0	0	0	0	0	0	0	0	0	0
0.531417	2.05658e-36	4.14436e-35	SELE	E-selectin	0	0	0	0	0	0	0	0	0	0	0
0.221992	3.35617e-36	6.71693e-35	TEK	Angiopoietin-1 receptor	0	0	0	0	0	0	0	0	0	0	0
0.352846	5.15689e-36	1.02506e-34	TNFRSF10A	Tumor necrosis factor receptor superfamily member 10A	0	0	0	0	0	0	0	0	0	0	0
0.212264	7.18075e-36	1.41771e-34	IFNGR1	Interferon gamma receptor 1	0	0	0	0	0	0	0	0	0	0	0
0.487932	8.97263e-36	1.7596e-34	CTSB	Cathepsin B	0	0	0	0	0	0	0	0	0	0	0
0.306252	9.28649e-36	1.80901e-34	CLSTN3	Calsyntenin-3	0	0	0	0	0	1	0	0	0	0	0
0.307676	1.78446e-35	3.45311e-34	ADAM9	Disintegrin and metalloproteinase domain-containing protein 9	0	0	0	0	0	0	0	0	0	0	0
0.548975	1.90057e-35	3.65359e-34	MUC13	Mucin-13	0	1	0	0	0	0	0	0	0	0	0
0.412609	2.02001e-35	3.85782e-34	ULBP2	UL16-binding protein 2	0	0	0	0	0	0	0	0	0	0	1
0.301642	2.46874e-35	4.6842e-34	TACSTD2	Tumor-associated calcium signal transducer 2	0	0	0	0	0	0	0	0	0	0	1
0.369226	3.04599e-35	5.74218e-34	CD28	T-cell-specific surface glycoprotein CD28	0	0	1	0	0	0	0	0	0	0	0
0.256774	4.27283e-35	8.00335e-34	GAS6	Growth arrest-specific protein 6	0	0	0	0	0	0	0	0	0	0	0
0.22367	9.51549e-35	1.77097e-33	FSTL1	Follistatin-related protein 1	0	0	0	0	0	0	0	0	0	0	0
0.469821	1.00592e-34	1.86032e-33	SMPD1	Sphingomyelin phosphodiesterase	0	0	0	0	0	0	0	0	0	0	0
0.415387	1.12754e-34	2.07212e-33	CNTNAP2	Contactin-associated protein-like 2	0	0	0	0	0	1	0	0	0	0	0
0.305851	1.80875e-34	3.30323e-33	DLL1	Delta-like protein 1	0	0	1	0	0	0	0	0	0	0	0
0.352956	3.28597e-34	5.96373e-33	TNFRSF12A	Tumor necrosis factor receptor superfamily member 12A	0	0	0	0	0	0	0	0	0	0	0
0.33448	6.24491e-34	1.1264e-32	SCARB2	Lysosome membrane protein 2	0	0	0	0	0	0	0	0	0	0	0
0.273059	8.46701e-34	1.51783e-32	GALNT10	Polypeptide N-acetylgalactosaminyltransferase 10	0	0	0	0	0	0	0	0	0	0	0
0.565144	1.0321e-33	1.8389e-32	LGALS4	Galectin-4	0	1	0	0	0	0	0	0	0	0	0
0.247629	2.65215e-33	4.69671e-32	ERBB2	Receptor tyrosine-protein kinase erbB-2	0	0	0	0	0	0	0	0	0	0	0
0.294741	3.06776e-33	5.39999e-32	THY1	Thy-1 membrane glycoprotein	0	0	0	0	0	1	0	0	0	0	0
0.377754	3.36682e-33	5.89093e-32	LRRC25	Leucine-rich repeat-containing protein 25	0	0	1	0	0	0	0	0	0	0	0
0.405246	4.33667e-33	7.54272e-32	TNFRSF10B	Tumor necrosis factor receptor superfamily member 10B	0	0	0	0	0	0	0	0	0	0	0
0.724939	4.49195e-33	7.76655e-32	C19orf12	Protein C19orf12	0	0	0	0	0	0	1	0	0	0	0
0.434852	5.44025e-33	9.35083e-32	CD79B	B-cell antigen receptor complex-associated protein beta chain	0	0	1	0	0	0	0	0	0	0	0
0.40042	5.92323e-33	1.01215e-31	TNFRSF9	Tumor necrosis factor receptor superfamily member 9	0	0	1	0	0	0	0	0	0	0	0
0.393425	9.90202e-33	1.68219e-31	ANGPTL2	Angiopoietin-related protein 2	0	0	0	0	0	0	0	0	0	0	0
0.272455	1.05498e-32	1.78189e-31	NELL2	Protein kinase C-binding protein NELL2	0	0	0	0	0	1	0	0	0	0	0
0.310103	1.55399e-32	2.60963e-31	VTCN1	V-set domain-containing T-cell activation inhibitor 1	0	0	0	1	0	0	0	0	0	0	0
0.296796	2.61367e-32	4.36408e-31	EPS8L2	Epidermal growth factor receptor kinase substrate 8-like protein 2	0	0	0	0	0	0	0	0	0	0	1
0.34516	3.96988e-32	6.5909e-31	CD300C	CMRF35-like molecule 6	0	0	1	0	0	0	0	0	0	0	0
0.198298	5.29142e-32	8.73533e-31	BSG	Basigin	0	0	0	0	0	0	0	0	0	0	0
0.291917	1.03982e-31	1.70695e-30	ADAM15	Disintegrin and metalloproteinase domain-containing protein 15	0	0	0	0	0	0	0	0	0	0	0
0.211201	1.52527e-31	2.48985e-30	PTPRC	Receptor-type tyrosine-protein phosphatase C	0	0	1	0	0	0	0	0	0	0	0
0.424973	1.83553e-31	2.97968e-30	HIP1R	Huntingtin-interacting protein 1-related protein	0	0	0	0	0	0	0	0	0	0	0
0.569219	2.33674e-31	3.77236e-30	RBP5	Retinol-binding protein 5	1	0	0	0	0	0	0	0	0	0	0
0.421262	2.69753e-31	4.33087e-30	ITGB7	Integrin beta-7	0	0	1	0	0	0	0	0	0	0	0
0.305888	4.05292e-31	6.47139e-30	PRCP	Lysosomal Pro-X carboxypeptidase	0	0	0	0	0	0	0	0	0	0	0
0.409827	4.22951e-31	6.71665e-30	TNFRSF8	Tumor necrosis factor receptor superfamily member 8	0	0	0	0	0	0	1	0	0	0	0
0.467154	5.28416e-31	8.34612e-30	MMP7	Matrilysin	0	0	0	0	0	0	0	0	0	0	0
0.354064	6.85206e-31	1.07644e-29	ANGPT2	Angiopoietin-2	0	0	0	0	0	0	0	0	0	0	0
0.286918	7.42596e-31	1.16036e-29	AOC3	Membrane primary amine oxidase	0	0	0	0	0	0	1	0	0	0	0
0.395025	1.04728e-30	1.62774e-29	CD72	B-cell differentiation antigen CD72	0	0	1	0	0	0	0	0	0	0	0
0.268026	1.31741e-30	2.03676e-29	NRP2	Neuropilin-2	0	1	0	0	0	0	0	0	0	0	0
0.333609	1.42926e-30	2.19805e-29	QSOX1	Sulfhydryl oxidase 1	0	0	0	0	0	0	0	0	0	0	0
0.24655	1.87426e-30	2.86732e-29	PKD1	Polycystin-1	0	0	0	0	0	1	0	0	0	0	0
0.392706	2.2064e-30	3.35786e-29	PILRA	Paired immunoglobulin-like type 2 receptor alpha	0	0	0	0	0	0	0	0	0	0	0
0.302915	2.9434e-30	4.45627e-29	CTSZ	Cathepsin Z	0	0	0	0	0	0	0	0	0	0	0
0.220267	3.17911e-30	4.78834e-29	BMPER	BMP-binding endothelial regulator protein	0	0	0	0	0	0	0	0	0	0	0
-0.2169	3.83447e-30	5.7458e-29	MENT	Protein MENT	0	0	0	0	0	0	0	0	0	0	0
0.462265	3.93117e-30	5.86065e-29	SCLY	Selenocysteine lyase	1	0	0	0	0	0	0	0	0	0	0
0.599795	4.00421e-30	5.93924e-29	SDHB	Succinate dehydrogenase	0	0	0	0	0	0	0	1	0	0	0
0.235403	4.49227e-30	6.6295e-29	EPHB4	Ephrin type-B receptor 4	0	0	0	0	0	0	0	0	0	0	0
-0.268002	5.92548e-30	8.70063e-29	APOM	Apolipoprotein M	1	0	0	0	0	0	0	0	0	0	0
0.298548	6.52759e-30	9.5368e-29	LGALS3BP	Galectin-3-binding protein	0	0	0	0	0	0	0	0	0	0	0
0.361909	7.59402e-30	1.10397e-28	KLRB1	Killer cell lectin-like receptor subfamily B member 1	0	0	1	0	0	0	0	0	0	0	0
0.183483	9.50433e-30	1.37483e-28	OSMR	Oncostatin-M-specific receptor subunit beta	0	0	0	0	0	0	0	0	0	0	0
0.503569	1.33409e-29	1.9203e-28	TREM2	Triggering receptor expressed on myeloid cells 2	0	0	0	0	0	1	0	0	0	0	0
0.293508	1.43108e-29	2.04982e-28	NHLRC3	NHL repeat-containing protein 3	0	0	0	0	0	0	0	0	0	0	0
0.342102	1.52818e-29	2.17821e-28	COL6A3	Collagen alpha-3(VI) chain	0	0	0	0	0	0	0	0	0	0	0
0.293681	1.64395e-29	2.33186e-28	CD302	CD302 antigen	1	0	0	0	0	0	0	0	0	0	0
0.321526	1.76274e-29	2.48827e-28	MAMDC2	MAM domain-containing protein 2	0	0	0	0	0	0	0	0	0	0	0
0.868153	1.81168e-29	2.54506e-28	FABP1	Fatty acid-binding protein, liver	1	1	0	0	0	0	0	0	0	0	0
0.341539	1.98679e-29	2.7777e-28	TFPI2	Tissue factor pathway inhibitor 2	0	0	0	0	0	0	0	0	0	0	0
0.481222	3.03192e-29	4.2187e-28	CBS	Cystathionine beta-synthase	1	0	0	1	0	1	0	0	0	0	0
0.406604	4.40051e-29	6.09397e-28	IMMT	MICOS complex subunit MIC60	0	0	0	0	0	0	0	0	0	0	0
0.231495	5.12057e-29	7.05769e-28	ICAM3	Intercellular adhesion molecule 3	0	0	1	0	0	0	0	0	0	0	0
0.381257	5.31996e-29	7.29808e-28	PDCD1	Programmed cell death protein 1	0	0	1	0	0	0	0	0	0	0	0
0.466953	5.99678e-29	8.18813e-28	MILR1	Allergin-1	0	0	1	0	0	0	0	0	0	0	0
0.21687	1.0997e-28	1.49457e-27	SEZ6L2	Seizure 6-like protein 2	0	0	0	0	0	1	0	0	0	0	0
0.304072	1.17575e-28	1.59053e-27	CD274	Programmed cell death 1 ligand 1	0	0	0	0	0	0	0	0	0	0	0
0.297888	2.46651e-28	3.32126e-27	NPC2	NPC intracellular cholesterol transporter 2	0	0	0	0	0	0	0	0	0	0	0
0.372129	2.50932e-28	3.36341e-27	CD27	CD27 antigen	0	0	1	0	0	0	0	0	0	0	0
0.478002	2.98741e-28	3.98595e-27	CHRDL2	Chordin-like protein 2	0	0	1	0	0	0	0	0	0	0	0
0.567894	3.51328e-28	4.66627e-27	SUOX	Sulfite oxidase, mitochondrial	0	0	0	0	0	0	0	0	0	0	0
0.224761	3.97982e-28	5.262e-27	MERTK	Tyrosine-protein kinase Mer	0	0	0	0	0	0	0	0	0	0	0
0.61117	4.69498e-28	6.17961e-27	BAIAP2	Brain-specific angiogenesis inhibitor 1-associated protein 2	0	0	0	0	0	0	0	0	0	0	0
0.197707	5.4827e-28	7.18406e-27	PTPRK	Receptor-type tyrosine-protein phosphatase kappa	0	0	0	0	0	0	0	0	0	0	0
0.42028	7.04247e-28	9.18666e-27	SIGLEC8	Sialic acid-binding Ig-like lectin 8	0	0	1	0	0	1	0	0	0	0	0
0.320829	8.29459e-28	1.07719e-26	LAYN	Layilin	0	0	0	0	0	0	0	0	0	0	0
0.413117	8.75463e-28	1.1319e-26	FUT3_FUT5	3-galactosyl-N-acetylglucosaminide 4-alpha-L-fucosyltransferase FUT3_4-galactosyl-N-acetylglucosaminide 3-alpha-L-fucosyltransferase FUT5	0	0	0	0	0	0	0	0	0	0	0
0.402516	1.20998e-27	1.55751e-26	C1QTNF1	Complement C1q tumor necrosis factor-related protein 1	0	0	0	0	0	0	1	0	0	0	0
0.256026	1.27064e-27	1.62842e-26	NRCAM	Neuronal cell adhesion molecule	0	0	0	0	0	1	0	0	0	0	0
-0.221996	1.8368e-27	2.34372e-26	PROC	Vitamin K-dependent protein C	1	0	0	0	0	0	0	0	0	0	0
0.362503	2.42462e-27	3.08032e-26	IL2RA	Interleukin-2 receptor subunit alpha	0	0	1	0	0	0	1	0	0	0	0
0.388825	2.71138e-27	3.42972e-26	TPP1	Tripeptidyl-peptidase 1	0	0	0	0	0	0	0	0	0	0	0
0.212434	2.86235e-27	3.60508e-26	CTSL	Cathepsin L1	0	0	0	0	0	0	0	0	0	0	0
0.797094	3.0978e-27	3.88488e-26	IGSF9	Protein turtle homolog A	1	0	0	0	0	0	0	0	0	0	0
0.517369	3.20251e-27	3.99904e-26	ALDH1A1	Retinal dehydrogenase 1	1	0	0	0	0	0	0	0	0	0	0
0.284424	3.57473e-27	4.44484e-26	LGALS9	Galectin-9	0	1	0	0	0	0	0	0	0	0	0
0.628829	4.37533e-27	5.41725e-26	AKR7L	Aflatoxin B1 aldehyde reductase member 4	1	1	0	0	0	0	0	0	0	0	0
-0.270618	5.22905e-27	6.44695e-26	APCS	Serum amyloid P-component	1	0	0	0	0	0	0	0	0	0	0
0.234429	5.25895e-27	6.45657e-26	SHISA5	Protein shisa-5	0	0	0	0	0	0	0	0	0	0	0
0.497168	5.50781e-27	6.73381e-26	ACY3	N-acyl-aromatic-L-amino acid amidohydrolase	1	1	0	1	0	0	0	0	0	0	0
0.387943	1.51797e-26	1.84812e-25	STC1	Stanniocalcin-1	0	0	0	0	0	0	0	0	0	0	0
0.438916	1.58086e-26	1.91671e-25	HNMT	Histamine N-methyltransferase	1	0	0	0	0	0	0	0	0	0	0
0.307545	1.68603e-26	2.03577e-25	PRSS22	Brain-specific serine protease 4	0	0	0	0	0	0	0	0	0	0	1
0.193014	1.78422e-26	2.14547e-25	C1QA	Complement C1q subcomponent subunit A	0	0	1	0	0	0	0	0	0	0	0
0.315897	2.15483e-26	2.58049e-25	CPM	Carboxypeptidase M	0	0	0	0	0	0	1	0	0	0	0
0.259323	2.27783e-26	2.71666e-25	NECTIN2	Nectin-2	0	0	0	0	0	0	0	0	0	0	0
0.254429	2.37581e-26	2.822e-25	FOLR2	Folate receptor beta	0	0	0	0	0	0	0	0	0	0	0
0.554795	3.56517e-26	4.21758e-25	VSIG2	V-set and immunoglobulin domain-containing protein 2	0	0	0	0	0	0	0	0	0	0	0
0.238113	4.83835e-26	5.70067e-25	AXL	Tyrosine-protein kinase receptor UFO	0	0	0	0	0	0	0	0	0	0	0
0.366689	7.48751e-26	8.78654e-25	CCL21	C-C motif chemokine 21	0	0	1	0	0	0	0	0	0	0	0
-0.217041	8.76361e-26	1.02429e-24	TTR	Transthyretin	0	0	0	0	0	0	0	0	0	0	0
0.28617	9.11227e-26	1.0608e-24	OSCAR	Osteoclast-associated immunoglobulin-like receptor	0	0	1	0	0	0	0	0	0	0	0
0.502206	1.01807e-25	1.18048e-24	SLAMF1	Signaling lymphocytic activation molecule	0	0	1	0	0	0	0	0	0	0	0
0.371038	1.9015e-25	2.19612e-24	KAZALD1	Kazal-type serine protease inhibitor domain-containing protein 1	0	0	1	0	0	0	0	0	0	0	0
0.243586	2.21625e-25	2.54957e-24	ITGB2	Integrin beta-2	0	0	1	0	0	0	0	0	0	0	0
0.294671	2.31145e-25	2.64865e-24	TGFBR2	TGF-beta receptor type-2	0	0	0	0	0	0	0	0	0	0	0
0.351851	2.46891e-25	2.81802e-24	COQ7	5-demethoxyubiquinone hydroxylase, mitochondrial	0	0	0	0	0	0	0	0	0	0	0
0.344494	2.50623e-25	2.84949e-24	CHCHD10	Coiled-coil-helix-coiled-coil-helix domain-containing protein 10, mitochondrial	0	0	0	0	0	0	0	1	0	0	0
0.328506	2.85121e-25	3.22916e-24	RBFOX3	RNA binding protein fox-1 homolog 3	0	1	0	0	0	1	0	0	0	0	0
0.206513	3.1821e-25	3.59e-24	GRN	Progranulin	0	0	0	0	0	0	0	0	0	0	0
0.230964	3.23458e-25	3.63517e-24	LILRB1	Leukocyte immunoglobulin-like receptor subfamily B member 1	0	0	1	0	0	0	0	0	0	0	0
0.130092	4.21721e-25	4.72133e-24	NOTCH1	Neurogenic locus notch homolog protein 1	0	0	0	0	0	0	0	0	0	0	0
0.368598	4.50399e-25	5.02315e-24	IL1RL1	Interleukin-1 receptor-like 1	0	0	0	0	0	0	0	0	0	0	0
0.296568	5.03346e-25	5.5923e-24	AGRN	Agrin	0	0	0	0	0	0	0	0	0	0	0
0.358377	5.95965e-25	6.59625e-24	VSIG4	V-set and immunoglobulin domain-containing protein 4	0	0	0	0	0	0	0	0	0	0	0
0.604331	6.34523e-25	6.99651e-24	IL6	Interleukin-6	0	0	0	0	0	0	1	0	0	0	0
0.384266	8.46045e-25	9.29377e-24	SIRPB1	Signal-regulatory protein beta-1	0	0	1	0	0	0	0	0	0	0	0
0.589686	8.49601e-25	9.29788e-24	SERPINA9	Serpin A9	0	0	1	0	0	0	0	0	0	0	0
0.460155	1.58249e-24	1.72538e-23	MTUS1	Microtubule-associated tumor suppressor 1	0	0	0	0	0	0	0	0	0	0	0
0.386897	2.71029e-24	2.94404e-23	CD5L	CD5 antigen-like	0	0	1	0	0	0	0	0	0	0	0
0.232661	3.44605e-24	3.7294e-23	SIGLEC7	Sialic acid-binding Ig-like lectin 7	0	0	1	0	0	0	0	0	0	0	0
0.372086	3.51819e-24	3.79341e-23	HMOX2	Heme oxygenase 2	0	0	0	0	0	0	0	0	0	0	0
0.263789	3.66423e-24	3.93635e-23	CLEC14A	C-type lectin domain family 14 member A	0	0	0	0	0	0	0	0	0	0	0
0.23949	4.28778e-24	4.58934e-23	SUSD2	Sushi domain-containing protein 2	0	0	0	0	0	0	0	0	0	0	0
0.267541	4.34064e-24	4.62896e-23	RNASE6	Ribonuclease K6	0	0	1	0	0	0	0	0	0	0	0
0.289383	4.9642e-24	5.27469e-23	LY96	Lymphocyte antigen 96	0	0	0	0	0	0	0	0	0	0	0
0.308991	5.10938e-24	5.40928e-23	CREG1	Protein CREG1	0	0	0	0	0	0	0	0	0	0	0
0.274407	6.21047e-24	6.55126e-23	FAS	Tumor necrosis factor receptor superfamily member 6	0	0	0	0	0	0	0	0	0	0	0
0.136047	6.66213e-24	7.00243e-23	INSR	Insulin receptor	0	0	0	0	0	0	0	0	0	0	0
0.282881	1.02953e-23	1.07824e-22	ESM1	Endothelial cell-specific molecule 1	0	0	0	0	0	0	0	0	0	1	0
0.219891	1.08583e-23	1.13314e-22	BTN2A1	Butyrophilin subfamily 2 member A1	0	0	0	0	0	0	0	0	0	0	0
0.269289	1.87412e-23	1.94882e-22	GCNT1	Beta-1,3-galactosyl-O-glycosyl-glycoprotein beta-1,6-N-acetylglucosaminyltransferase	0	1	0	0	0	0	0	0	1	1	0
0.193109	2.33895e-23	2.42355e-22	CNTN4	Contactin-4	0	0	0	0	0	0	0	0	1	0	0
0.396896	2.53002e-23	2.61227e-22	CRTAM	Cytotoxic and regulatory T-cell molecule	0	0	0	0	0	1	0	0	0	0	0
0.286676	2.99354e-23	3.07997e-22	CR1	Complement receptor type 1	0	0	1	0	0	0	1	0	0	0	0
0.751542	3.37113e-23	3.4563e-22	FTCD	Formimidoyltransferase-cyclodeaminase	1	0	0	0	0	0	0	0	0	0	0
0.234076	3.57234e-23	3.64979e-22	YAP1	Transcriptional coactivator YAP1	0	0	0	0	0	0	0	0	0	0	0
0.515597	4.48177e-23	4.56298e-22	CALCA	Calcitonin	0	0	0	0	0	0	0	0	1	1	0
-0.313499	4.88335e-23	4.95457e-22	KITLG	Kit ligand	0	0	0	0	0	0	0	0	0	0	0
0.332226	5.87309e-23	5.93812e-22	CD22	B-cell receptor CD22	0	0	1	0	0	0	0	0	0	0	0
0.377682	6.61826e-23	6.66847e-22	KYNU	Kynureninase	1	0	0	0	0	0	0	0	0	0	0
0.633861	8.32659e-23	8.36093e-22	IL12A_IL12B	Interleukin-12	0	0	0	0	0	0	0	0	0	0	0
0.170502	1.02176e-22	1.02246e-21	ITGB1	Integrin beta-1	0	0	0	0	0	0	0	0	0	0	0
0.180526	1.46367e-22	1.45968e-21	AMIGO2	Amphoterin-induced protein 2	0	0	0	0	0	0	0	0	0	0	0
0.268391	2.50765e-22	2.49229e-21	LILRB2	Leukocyte immunoglobulin-like receptor subfamily B member 2	0	0	1	0	0	0	0	0	0	0	0
0.327889	2.68851e-22	2.66299e-21	CD300E	CMRF35-like molecule 2	0	0	1	0	0	0	0	0	0	0	0
0.21045	2.78603e-22	2.75026e-21	ACVRL1	Serine/threonine-protein kinase receptor R3	0	0	0	0	0	0	0	0	0	0	0
0.776425	3.29988e-22	3.24655e-21	CHGA	Chromogranin-A	0	0	0	0	0	0	0	0	1	0	0
0.339546	3.31673e-22	3.25218e-21	WFDC2	WAP four-disulfide core domain protein 2	0	0	0	0	1	0	0	0	0	0	0
0.405033	4.81326e-22	4.70379e-21	MZB1	Marginal zone B- and B1-cell-specific protein	0	1	1	0	0	0	0	0	0	0	0
0.226764	5.48382e-22	5.34124e-21	PIK3IP1	Phosphoinositide-3-kinase-interacting protein 1	0	0	0	0	0	0	0	0	0	0	0
0.338293	5.68023e-22	5.51417e-21	PRSS8	Prostasin	0	0	0	0	0	0	0	0	0	0	0
0.405874	5.74566e-22	5.55921e-21	RIDA	2-iminobutanoate/2-iminopropanoate deaminase	1	0	0	0	0	0	0	0	0	0	0
-0.351938	7.02462e-22	6.76649e-21	SDC4	Syndecan-4	1	0	0	0	0	0	0	0	0	0	0
-0.219922	7.03974e-22	6.76649e-21	F11	Coagulation factor XI	1	0	0	0	0	0	0	0	0	0	0
0.19931	8.35684e-22	8.00612e-21	PRTG	Protogenin	0	0	0	0	0	0	0	0	0	1	0
0.260006	9.54501e-22	9.11455e-21	ADGRB3	Adhesion G protein-coupled receptor B3	0	0	0	0	0	1	0	0	0	0	0
0.208496	1.46744e-21	1.3967e-20	TXNDC15	Thioredoxin domain-containing protein 15	0	0	0	0	0	0	0	0	0	0	0
0.312679	1.71802e-21	1.62989e-20	LAIR1	Leukocyte-associated immunoglobulin-like receptor 1	0	0	1	0	0	0	0	0	0	0	0
0.231511	1.86293e-21	1.76164e-20	EDN1	Endothelin-1	0	0	0	0	0	0	1	0	0	0	0
0.282888	2.06739e-21	1.94868e-20	B3GNT7	UDP-GlcNAc:betaGal beta-1,3-N-acetylglucosaminyltransferase 7	0	1	0	0	0	0	0	0	0	0	0
0.183646	2.34796e-21	2.20602e-20	CD59	CD59 glycoprotein	0	0	0	0	0	0	0	0	0	0	0
0.157375	2.40317e-21	2.25066e-20	IL1R2	Interleukin-1 receptor type 2	0	0	1	0	0	0	0	0	0	0	0
0.456488	2.4641e-21	2.30035e-20	FGF23	Fibroblast growth factor 23	1	0	0	0	0	0	0	0	0	0	0
0.29448	2.53395e-21	2.35802e-20	NCR1	Natural cytotoxicity triggering receptor 1	0	0	1	0	0	0	0	0	0	0	0
0.246647	2.81418e-21	2.61049e-20	RNF149	E3 ubiquitin-protein ligase RNF149	0	0	0	0	0	0	0	0	0	0	0
0.172245	2.97022e-21	2.74652e-20	GOLM2	Protein GOLM2	0	0	0	0	0	0	0	0	0	0	0
0.571375	7.12044e-21	6.56338e-20	ALDH3A1	Aldehyde dehydrogenase, dimeric NADP-preferring	0	0	0	0	0	0	0	0	0	0	1
1.07721	9.47287e-21	8.70432e-20	GAST	Gastrin	0	0	0	0	0	0	0	0	0	0	0
0.269926	1.41645e-20	1.29745e-19	PON2	Serum paraoxonase/arylesterase 2	0	0	0	0	0	1	0	0	0	0	0
0.40313	1.56582e-20	1.42979e-19	NOS3	Nitric oxide synthase, endothelial	0	0	1	0	0	0	0	0	0	0	0
0.221282	1.67795e-20	1.52741e-19	RELT	Tumor necrosis factor receptor superfamily member 19L	0	0	0	0	0	0	0	0	0	0	0
0.213511	2.0057e-20	1.82008e-19	CHCHD6	MICOS complex subunit MIC25	0	0	0	0	0	1	0	0	0	0	0
0.196092	2.21044e-20	1.99966e-19	CPXM2	Inactive carboxypeptidase-like protein X2	0	0	0	0	0	0	0	0	0	0	0
0.201418	2.25608e-20	2.03465e-19	RNASET2	Ribonuclease T2	0	0	0	0	0	0	0	0	0	0	0
0.41983	2.61822e-20	2.35398e-19	GPD1	Glycerol-3-phosphate dehydrogenase	0	0	0	0	0	0	1	1	0	0	0
-0.184165	2.77358e-20	2.48601e-19	KLKB1	Plasma kallikrein	1	0	0	0	0	0	0	0	0	0	0
0.420348	2.79645e-20	2.49885e-19	LTBP3	Latent-transforming growth factor beta-binding protein 3	0	0	0	0	0	0	0	0	0	0	0
0.436125	3.9226e-20	3.49447e-19	SLAMF7	SLAM family member 7	0	1	1	0	0	0	0	0	0	0	0
0.263921	5.16798e-20	4.58992e-19	HLA-DRA	HLA class II histocompatibility antigen, DR alpha chain	0	0	1	0	0	0	0	0	0	0	0
0.208106	5.53635e-20	4.90218e-19	HSPG2	Basement membrane-specific heparan sulfate proteoglycan core protein	0	0	0	0	0	0	0	0	0	0	0
0.279866	7.21752e-20	6.37148e-19	GDNF	Glial cell line-derived neurotrophic factor	0	1	0	0	0	0	0	1	0	0	0
0.254379	7.38172e-20	6.4968e-19	TNFRSF13B	Tumor necrosis factor receptor superfamily member 13B	0	1	1	0	0	0	0	1	0	0	0
0.178825	8.01164e-20	7.03004e-19	PTPRM	Receptor-type tyrosine-protein phosphatase mu	0	0	0	0	0	0	0	0	0	0	0
0.30623	8.15747e-20	7.13656e-19	TNFRSF11A	Tumor necrosis factor receptor superfamily member 11A	0	1	0	0	0	0	0	0	0	0	0
0.170198	8.27693e-20	7.21946e-19	HYAL1	Hyaluronidase-1	1	0	1	0	0	0	0	0	0	0	0
0.345217	8.67424e-20	7.54349e-19	IGFBP4	Insulin-like growth factor-binding protein 4	0	0	0	0	0	0	0	0	0	0	0
0.408272	1.04566e-19	9.06654e-19	IL12B	Interleukin-12 subunit beta	0	0	1	0	0	0	0	0	0	0	0
0.243996	1.40534e-19	1.21491e-18	SMOC1	SPARC-related modular calcium-binding protein 1	1	0	0	0	0	1	0	0	0	0	0
0.22771	1.41598e-19	1.2205e-18	TNFRSF14	Tumor necrosis factor receptor superfamily member 14	0	0	0	0	0	0	0	0	0	0	0
0.173413	1.47757e-19	1.26984e-18	IGF2R	Cation-independent mannose-6-phosphate receptor	0	0	0	0	0	0	0	1	0	0	0
0.217408	1.83232e-19	1.5701e-18	CDH5	Cadherin-5	0	0	0	0	0	0	0	0	0	0	0
0.188803	1.86861e-19	1.59652e-18	MARCO	Macrophage receptor MARCO	1	0	1	0	0	0	0	0	0	0	0
0.206116	2.21435e-19	1.88639e-18	EPHA4	Ephrin type-A receptor 4	0	0	0	0	0	1	0	0	0	0	0
0.162027	2.27349e-19	1.93115e-18	TINAGL1	Tubulointerstitial nephritis antigen-like	0	0	0	0	0	0	0	0	0	0	0
0.283285	2.75118e-19	2.33013e-18	LTA	Lymphotoxin-alpha	0	1	1	0	0	0	0	0	0	0	0
0.278456	3.60342e-19	3.04312e-18	LY75	Lymphocyte antigen 75	0	0	1	0	0	0	0	0	0	0	0
0.225404	4.11107e-19	3.46183e-18	PTGDS	Prostaglandin-H2 D-isomerase	0	0	0	0	0	1	0	0	0	0	0
0.194435	5.60956e-19	4.6966e-18	CD244	Natural killer cell receptor 2B4	0	0	1	0	0	0	0	0	0	0	0
0.344542	5.59468e-19	4.6966e-18	CLEC11A	C-type lectin domain family 11 member A	0	0	0	0	0	0	0	0	0	0	0
0.233964	5.89143e-19	4.9185e-18	CA12	Carbonic anhydrase 12	0	0	0	0	0	0	0	0	0	0	0
0.221868	6.0296e-19	5.01951e-18	PDCD1LG2	Programmed cell death 1 ligand 2	0	0	1	0	0	0	0	0	0	0	0
0.202627	7.51065e-19	6.23469e-18	PSAP	Prosaposin	0	0	0	0	0	0	0	0	0	0	0
0.232446	1.13533e-18	9.39787e-18	CSPG4	Chondroitin sulfate proteoglycan 4	0	1	0	0	0	0	0	0	0	0	0
0.367821	1.31178e-18	1.08277e-17	SLIT2	Slit homolog 2 protein	0	0	0	0	0	0	0	0	0	0	0
0.851959	1.56506e-18	1.2882e-17	FGF21	Fibroblast growth factor 21	1	0	0	0	0	0	0	0	0	0	0
0.261981	1.70958e-18	1.4032e-17	CDH3	Cadherin-3	0	0	0	0	0	0	0	0	0	0	0
-0.321873	1.96525e-18	1.60567e-17	CNDP1	Beta-Ala-His dipeptidase	0	0	0	0	0	1	0	0	0	0	0
0.309447	1.96725e-18	1.60567e-17	DTNB	Dystrobrevin beta	0	0	0	0	0	1	0	0	0	0	0
0.229	1.98741e-18	1.61761e-17	NECTIN4	Nectin-4	0	0	0	0	0	0	0	0	0	0	1
0.336268	2.1497e-18	1.74484e-17	FCAR	Immunoglobulin alpha Fc receptor	0	0	1	0	0	0	0	0	0	0	0
0.23085	2.54944e-18	2.06356e-17	SIGLEC6	Sialic acid-binding Ig-like lectin 6	0	0	0	0	0	0	0	0	0	0	0
0.205707	2.64893e-18	2.13817e-17	DKK3	Dickkopf-related protein 3	0	0	0	0	0	0	0	0	0	0	0
0.616382	2.8575e-18	2.30017e-17	REN	Renin	0	0	0	0	0	0	0	0	0	0	0
0.332468	3.09774e-18	2.4867e-17	CD160	CD160 antigen	1	1	1	0	0	1	0	0	0	0	0
0.418295	3.46734e-18	2.77577e-17	CXCL13	C-X-C motif chemokine 13	0	0	1	0	0	0	0	0	0	0	0
0.163422	3.74944e-18	2.9934e-17	ROBO2	Roundabout homolog 2	0	0	0	0	0	1	0	0	0	0	0
0.395264	3.77712e-18	3.00729e-17	PILRB	Paired immunoglobulin-like type 2 receptor beta	0	0	0	0	0	0	0	0	0	0	0
0.219943	3.99702e-18	3.17372e-17	CTSO	Cathepsin O	0	0	0	0	0	0	0	0	0	0	0
0.224775	4.72238e-18	3.73951e-17	CHRDL1	Chordin-like protein 1	0	0	0	0	0	0	0	0	0	0	0
0.258024	6.40195e-18	5.05581e-17	LILRA2	Leukocyte immunoglobulin-like receptor subfamily A member 2	0	0	1	0	0	0	0	0	0	0	0
-0.279278	8.04301e-18	6.33468e-17	FCN2	Ficolin-2	1	0	0	0	0	0	0	0	0	0	0
0.316938	8.32735e-18	6.541e-17	CFC1	Cryptic protein	0	0	0	1	0	1	0	0	0	0	0
0.434943	9.60682e-18	7.52577e-17	IL1RN	Interleukin-1 receptor antagonist protein	0	0	0	0	0	0	0	0	0	0	1
0.201418	9.69809e-18	7.57696e-17	CD86	T-lymphocyte activation antigen CD86	0	0	1	0	0	0	0	0	0	0	0
0.20568	1.34913e-17	1.05125e-16	GFRA1	GDNF family receptor alpha-1	0	0	0	0	0	0	0	0	0	0	0
0.421549	1.45373e-17	1.12974e-16	FCRLB	Fc receptor-like B	0	0	1	0	0	0	0	0	0	0	0
0.659093	1.60719e-17	1.24568e-16	CES1	Liver carboxylesterase 1	1	0	0	0	0	0	0	0	0	0	0
0.407843	1.88859e-17	1.45991e-16	FCRL5	Fc receptor-like protein 5	0	0	1	0	0	0	0	0	0	0	0
0.210665	2.11076e-17	1.62735e-16	CD300A	CMRF35-like molecule 8	0	0	1	0	0	0	0	0	0	0	0
0.305254	2.26574e-17	1.74224e-16	ANGPTL4	Angiopoietin-related protein 4	1	0	0	0	0	0	1	0	0	0	0
0.185672	2.28029e-17	1.74882e-16	NBL1	Neuroblastoma suppressor of tumorigenicity 1	0	0	0	0	1	0	0	0	0	0	0
0.318189	2.43133e-17	1.85978e-16	ARSA	Arylsulfatase A	0	0	0	0	0	0	0	0	0	0	0
0.190115	2.74663e-17	2.09547e-16	B4GALT1	Beta-1,4-galactosyltransferase 1	0	0	0	0	0	0	0	0	0	0	0
0.642732	3.00687e-17	2.28804e-16	ECHS1	Enoyl-CoA hydratase, mitochondrial	1	0	0	0	0	0	0	0	0	0	0
0.186801	3.44386e-17	2.61375e-16	PAM	Peptidyl-glycine alpha-amidating monooxygenase	0	0	0	0	0	0	0	0	0	0	0
0.313871	3.5101e-17	2.65713e-16	IDUA	Alpha-L-iduronidase	0	0	0	0	0	0	0	0	0	0	0
0.239624	4.15169e-17	3.13469e-16	IL15RA	Interleukin-15 receptor subunit alpha	0	0	0	0	0	0	0	0	0	0	0
0.381754	4.29804e-17	3.23683e-16	FABP4	Fatty acid-binding protein, adipocyte	0	0	0	0	0	0	1	0	0	0	0
0.442795	4.76778e-17	3.58135e-16	GUSB	Beta-glucuronidase	0	0	0	0	0	0	0	0	0	0	0
0.311111	4.82567e-17	3.61554e-16	SPP1	Osteopontin	0	0	0	0	0	1	0	0	0	0	0
0.272212	5.25188e-17	3.92481e-16	AMOT	Angiomotin	0	0	0	0	0	0	0	0	0	0	0
0.177148	7.45515e-17	5.55713e-16	FRZB	Secreted frizzled-related protein 3	0	0	1	0	0	0	0	0	0	0	0
0.239021	9.89176e-17	7.35464e-16	CCDC80	Coiled-coil domain-containing protein 80	0	0	0	0	0	0	0	0	0	0	0
0.183775	1.17566e-16	8.71902e-16	JAM2	Junctional adhesion molecule B	0	0	0	0	0	0	0	0	0	0	0
-0.163343	1.23805e-16	9.15843e-16	KDR	Vascular endothelial growth factor receptor 2	0	0	0	0	0	0	0	0	0	0	0
0.531286	1.34505e-16	9.92482e-16	EPO	Erythropoietin	1	0	0	0	0	0	0	0	0	0	0
0.265522	1.50751e-16	1.10955e-15	ANGPTL7	Angiopoietin-related protein 7	0	0	0	0	0	0	1	0	0	0	0
0.355295	1.67991e-16	1.23334e-15	INHBB	Inhibin beta B chain	0	0	0	0	0	0	1	0	0	0	0
0.245512	1.72981e-16	1.26679e-15	C1QTNF5	Complement C1q tumor necrosis factor-related protein 5	0	0	0	0	0	0	0	0	0	0	0
0.185104	1.83555e-16	1.34087e-15	DIPK2B	Divergent protein kinase domain 2B	0	0	0	0	0	0	0	0	0	0	0
0.544429	1.95027e-16	1.42112e-15	ADH1B	All-trans-retinol dehydrogenase	1	0	0	0	0	0	1	0	0	0	0
0.19901	2.06096e-16	1.49804e-15	SEZ6	Seizure protein 6 homolog	0	0	0	0	0	1	0	0	0	0	0
0.213986	2.16419e-16	1.56918e-15	C1QTNF6	Complement C1q tumor necrosis factor-related protein 6	0	0	0	0	0	0	0	0	0	0	0
0.334882	2.17473e-16	1.57291e-15	PTN	Pleiotrophin	0	0	0	0	0	0	0	0	1	0	0
0.26897	2.78091e-16	2.00638e-15	GM2A	Ganglioside GM2 activator	0	0	0	0	0	0	0	0	0	0	0
0.586541	2.89739e-16	2.08526e-15	GSTA1	Glutathione S-transferase A1	1	0	0	0	0	0	0	0	0	0	0
0.183454	3.13481e-16	2.25059e-15	MANSC1	MANSC domain-containing protein 1	0	0	0	0	0	0	0	0	0	0	0
0.209044	3.15695e-16	2.26093e-15	CD93	Complement component C1q receptor	0	0	0	0	0	0	0	0	0	0	0
0.248806	3.27985e-16	2.34321e-15	TNF	Tumor necrosis factor	0	0	1	0	0	0	0	0	0	0	0
0.281102	3.32196e-16	2.3675e-15	GALNT3	Polypeptide N-acetylgalactosaminyltransferase 3	0	0	0	0	0	0	0	0	0	0	0
0.308604	4.50477e-16	3.20266e-15	ALDH5A1	Succinate-semialdehyde dehydrogenase, mitochondrial	1	0	0	0	0	0	0	0	0	0	0
0.266419	4.65006e-16	3.29793e-15	ADGRD1	Adhesion G-protein coupled receptor D1	0	0	0	0	0	0	0	0	0	0	0
0.228085	4.91008e-16	3.47391e-15	PCDH9	Protocadherin-9	0	0	0	0	0	1	0	0	0	0	0
0.195852	5.153e-16	3.63697e-15	MATN2	Matrilin-2	0	0	0	0	0	0	0	0	0	0	0
0.26731	5.45059e-16	3.83774e-15	TIE1	Tyrosine-protein kinase receptor Tie-1	0	0	0	0	0	0	0	0	0	0	0
0.322868	5.58127e-16	3.92031e-15	CD8A	T-cell surface glycoprotein CD8 alpha chain	0	0	1	0	0	0	0	0	0	0	0
0.151293	5.88195e-16	4.12159e-15	COL3A1	Collagen alpha-1(III) chain	0	0	0	0	1	0	0	0	0	0	0
0.32561	6.50377e-16	4.54641e-15	FCER2	Low affinity immunoglobulin epsilon Fc receptor	0	0	1	0	0	0	0	0	0	0	0
0.188667	6.60454e-16	4.60584e-15	ATRAID	All-trans retinoic acid-induced differentiation factor	0	0	0	0	0	0	0	0	0	0	0
0.221547	6.84804e-16	4.76428e-15	GZMA	Granzyme A	0	0	1	0	0	0	0	0	0	0	0
0.174327	6.89397e-16	4.78484e-15	ENTPD6	Ectonucleoside triphosphate diphosphohydrolase 6	0	0	0	0	0	0	0	0	0	0	0
0.193516	6.9826e-16	4.83487e-15	CTHRC1	Collagen triple helix repeat-containing protein 1	0	0	0	0	0	0	1	0	0	0	0
0.164072	7.49927e-16	5.16813e-15	PCDH12	Protocadherin-12	0	0	0	0	0	0	0	0	0	0	0
0.242018	7.48929e-16	5.16813e-15	IL12RB1	Interleukin-12 receptor subunit beta-1	0	0	1	0	0	0	0	0	0	0	0
0.253977	7.60305e-16	5.22732e-15	TGFB1	Transforming growth factor beta-1 proprotein	0	0	0	0	0	0	0	0	0	0	0
0.197641	9.16836e-16	6.28872e-15	KLK11	Kallikrein-11	0	0	0	0	0	0	0	0	0	0	1
0.430191	9.99943e-16	6.8427e-15	KRT19	Keratin, type I cytoskeletal 19	0	0	0	0	0	0	0	0	0	0	1
0.289846	1.70279e-15	1.16252e-14	FCRL1	Fc receptor-like protein 1	0	1	1	0	0	0	0	0	0	0	0
0.53342	1.86123e-15	1.26772e-14	MVK	Mevalonate kinase	1	0	0	0	0	0	0	0	0	0	0
0.280765	2.45715e-15	1.66972e-14	CCL15	C-C motif chemokine 15	1	1	0	0	0	0	0	0	0	0	0
0.277771	2.67463e-15	1.81329e-14	CTSC	Dipeptidyl peptidase 1	0	0	0	0	0	0	0	0	0	0	0
0.181512	2.68923e-15	1.81897e-14	ADAM8	Disintegrin and metalloproteinase domain-containing protein 8	0	0	1	0	0	0	0	0	0	0	0
0.609614	3.17759e-15	2.14432e-14	UPB1	Beta-ureidopropionase	1	0	0	0	0	0	0	0	0	0	0
0.333261	3.78435e-15	2.5479e-14	PRG2	Bone marrow proteoglycan	0	0	0	0	0	0	0	0	0	0	0
0.310071	3.88263e-15	2.60806e-14	DDC	Aromatic-L-amino-acid decarboxylase	0	1	0	0	0	0	0	0	0	0	0
0.329251	4.10952e-15	2.75413e-14	PCBD1	Pterin-4-alpha-carbinolamine dehydratase	1	0	0	0	0	0	0	0	0	0	0
0.212986	4.3325e-15	2.89693e-14	NPDC1	Neural proliferation differentiation and control protein 1	0	0	0	0	0	0	0	0	0	0	0
0.190491	5.13959e-15	3.42874e-14	DPP4	Dipeptidyl peptidase 4	0	1	0	0	0	0	0	0	1	0	0
-0.278991	5.38048e-15	3.58127e-14	IL1RAP	Interleukin-1 receptor accessory protein	1	0	0	0	0	0	0	0	0	0	0
-0.224544	5.75452e-15	3.82152e-14	APOF	Apolipoprotein F	1	0	0	0	0	0	0	0	0	0	0
0.193226	6.14316e-15	4.06734e-14	LAMB1	Laminin subunit beta-1	0	0	0	0	0	0	0	0	0	0	0
0.193741	6.15252e-15	4.06734e-14	ASGR1	Asialoglycoprotein receptor 1	1	0	0	0	0	0	0	0	0	0	0
0.186334	6.63499e-15	4.3764e-14	EFNA1	Ephrin-A1	1	0	0	0	0	0	0	0	0	0	0
0.174838	6.81338e-15	4.47587e-14	TYRO3	Tyrosine-protein kinase receptor TYRO3	0	0	0	0	0	1	0	0	0	0	0
0.19595	6.81643e-15	4.47587e-14	B2M	Beta-2-microglobulin	0	0	0	0	0	0	0	0	0	0	0
0.186185	7.40673e-15	4.85257e-14	CST3	Cystatin-C	0	0	0	0	0	1	0	0	0	0	0
0.25095	8.05347e-15	5.26448e-14	PCDHB15	Protocadherin beta-15	0	0	0	0	0	0	0	0	0	0	0
0.151465	8.8385e-15	5.76475e-14	NOMO1	Nodal modulator 1	0	0	0	1	0	0	0	0	0	0	0
0.213593	9.37825e-15	6.10317e-14	CD5	T-cell surface glycoprotein CD5	0	0	1	0	0	0	0	0	0	0	0
0.225069	1.00581e-14	6.53109e-14	CD276	CD276 antigen	0	0	0	0	0	0	0	0	0	0	0
0.182172	1.18319e-14	7.66584e-14	ANGPTL1	Angiopoietin-related protein 1	0	0	0	0	0	0	0	0	0	0	0
0.188318	1.61387e-14	1.0433e-13	TCTN3	Tectonic-3	0	0	0	0	0	0	0	0	0	0	0
0.137191	1.73699e-14	1.12042e-13	NAGPA	N-acetylglucosamine-1-phosphodiester alpha-N-acetylglucosaminidase	0	0	0	0	0	0	0	0	0	0	0
0.280319	1.8885e-14	1.21546e-13	LILRB4	Leukocyte immunoglobulin-like receptor subfamily B member 4	0	0	1	0	0	1	0	0	0	0	0
0.168213	1.95592e-14	1.25609e-13	TNFSF13	Tumor necrosis factor ligand superfamily member 13	0	0	0	0	0	0	0	0	0	0	0
0.258554	2.04592e-14	1.311e-13	VWA1	von Willebrand factor A domain-containing protein 1	0	0	0	0	0	0	0	0	0	0	0
0.175447	2.1152e-14	1.35243e-13	FAP	Prolyl endopeptidase FAP	0	0	0	0	0	0	0	0	0	0	0
0.390372	2.53834e-14	1.61944e-13	GBP1	Guanylate-binding protein 1	1	0	0	0	0	0	0	0	0	0	0
-0.347652	2.56938e-14	1.63567e-13	GPC5	Glypican-5	0	0	0	0	0	1	0	0	0	0	0
0.187702	2.95986e-14	1.88015e-13	DCTPP1	dCTP pyrophosphatase 1	0	0	0	0	0	0	0	0	0	0	0
0.124968	3.06154e-14	1.94053e-13	RECK	Reversion-inducing cysteine-rich protein with Kazal motifs	0	0	0	0	0	0	0	0	0	0	0
0.166118	3.3089e-14	2.09277e-13	SEMA4C	Semaphorin-4C	0	0	0	0	0	0	0	0	0	0	0
0.20556	3.31619e-14	2.09285e-13	CD109	CD109 antigen	0	0	0	0	0	0	0	0	1	0	0
0.465196	3.41508e-14	2.15061e-13	FBP1	Fructose-1,6-bisphosphatase 1	1	1	0	0	0	0	0	0	0	0	0
-0.126906	3.64366e-14	2.28963e-13	LCAT	Phosphatidylcholine-sterol acyltransferase	1	0	0	0	0	0	0	0	0	0	0
0.342784	4.05708e-14	2.54394e-13	PI3	Elafin	0	0	1	0	0	0	0	0	0	0	1
0.198963	4.26249e-14	2.66702e-13	NPTX2	Neuronal pentraxin-2	0	0	0	0	0	0	0	0	0	0	0
0.194146	4.53862e-14	2.83373e-13	IL3RA	Interleukin-3 receptor subunit alpha	0	0	0	0	0	0	0	0	0	0	0
0.413142	4.65834e-14	2.90227e-13	CDH15	Cadherin-15	0	0	0	0	0	1	0	1	0	0	0
0.172514	5.21328e-14	3.24111e-13	GPNMB	Transmembrane glycoprotein NMB	0	0	0	0	0	0	0	0	0	0	0
0.224169	5.33338e-14	3.30873e-13	WARS	Tryptophan--tRNA ligase, cytoplasmic	0	0	0	0	0	0	0	0	0	0	0
0.123113	5.35859e-14	3.31032e-13	CANT1	Soluble calcium-activated nucleotidase 1	0	0	0	0	0	0	0	0	0	0	0
0.174676	5.34777e-14	3.31032e-13	LMNB2	Lamin-B2	0	0	0	0	0	0	0	0	0	0	0
-0.0801249	6.35953e-14	3.92037e-13	SERPINF2	Alpha-2-antiplasmin	1	0	0	0	0	0	0	0	0	0	0
0.182956	6.39735e-14	3.92711e-13	CD4	T-cell surface glycoprotein CD4	1	0	1	0	0	0	0	0	1	0	0
0.239245	6.39263e-14	3.92711e-13	SLITRK2	SLIT and NTRK-like protein 2	0	0	0	0	0	1	0	0	0	0	0
0.184623	6.82445e-14	4.18051e-13	SIGLEC9	Sialic acid-binding Ig-like lectin 9	0	0	1	0	0	0	0	0	0	0	0
0.236717	6.9123e-14	4.22547e-13	CPVL	Probable serine carboxypeptidase CPVL	0	0	1	0	0	0	0	0	0	0	0
0.213874	7.31802e-14	4.46415e-13	NT5C1A	Cytosolic 5'-nucleotidase 1A	0	0	0	0	0	0	0	1	0	0	0
0.215656	8.95295e-14	5.45011e-13	DCBLD2	Discoidin, CUB and LCCL domain-containing protein 2	0	0	0	0	0	0	0	0	0	0	0
0.200151	1.07208e-13	6.51271e-13	RTN4R	Reticulon-4 receptor	0	0	0	0	0	1	0	0	0	0	0
0.146519	1.17395e-13	7.11674e-13	COL18A1	Collagen alpha-1(XVIII) chain	1	0	0	0	0	0	0	0	0	0	0
0.330026	1.18014e-13	7.13945e-13	XCL1	Lymphotactin	0	0	1	0	0	0	0	0	0	0	0
0.261256	1.51034e-13	9.11822e-13	DRAXIN	Draxin	0	0	0	0	0	1	0	0	0	0	0
0.238906	1.57971e-13	9.51737e-13	EGFL7	Epidermal growth factor-like protein 7	0	0	0	0	0	0	0	0	0	0	0
0.392272	1.6523e-13	9.9342e-13	CXCL10	C-X-C motif chemokine 10	0	0	1	0	0	0	0	0	0	0	0
0.246218	1.99228e-13	1.19537e-12	CDH1	Cadherin-1	0	0	0	0	0	0	0	0	1	0	0
-0.756476	2.40923e-13	1.44257e-12	SSC4D	Scavenger receptor cysteine-rich domain-containing group B protein	0	0	0	0	0	0	0	0	1	0	0
0.172317	2.90556e-13	1.73621e-12	HLA-E	HLA class I histocompatibility antigen, alpha chain E	0	0	0	0	0	0	0	0	0	0	0
0.15842	2.92872e-13	1.74647e-12	RNASE1	Ribonuclease pancreatic	0	0	0	1	0	0	0	0	0	0	0
0.374458	3.02826e-13	1.80215e-12	CXCL9	C-X-C motif chemokine 9	0	0	1	0	0	0	0	0	0	0	0
0.160246	3.06029e-13	1.81751e-12	QPCT	Glutaminyl-peptide cyclotransferase	0	0	0	0	0	0	0	0	0	0	0
0.210737	3.10139e-13	1.83819e-12	ABCA2	ATP-binding cassette sub-family A member 2	0	0	0	0	0	1	0	0	0	0	0
0.280955	3.18306e-13	1.88277e-12	PTX3	Pentraxin-related protein PTX3	0	0	0	0	0	0	1	0	0	0	0
0.210933	3.34468e-13	1.97437e-12	DSCAM	Down syndrome cell adhesion molecule	0	0	0	0	0	1	0	0	0	0	0
0.277049	3.39216e-13	1.99837e-12	THBS4	Thrombospondin-4	0	0	0	0	0	0	1	0	0	0	0
-0.0864528	3.60666e-13	2.12046e-12	SERPINC1	Antithrombin-III	1	0	0	0	0	0	0	0	0	0	0
0.429087	4.44583e-13	2.60858e-12	IL19	Interleukin-19	0	0	0	0	1	0	0	0	0	0	0
0.224233	4.49852e-13	2.6342e-12	CRELD1	Protein disulfide isomerase CRELD1	0	0	0	0	0	0	0	0	0	0	0
0.178271	4.75488e-13	2.77875e-12	IGSF8	Immunoglobulin superfamily member 8	0	0	0	0	0	1	0	0	0	0	0
0.239397	4.93382e-13	2.87185e-12	NPTX1	Neuronal pentraxin-1	0	0	0	0	0	1	0	0	0	0	0
0.476452	4.93384e-13	2.87185e-12	TFF1	Trefoil factor 1	0	0	0	0	0	0	0	0	0	0	0
0.202497	4.94934e-13	2.87514e-12	HS6ST1	Heparan-sulfate 6-O-sulfotransferase 1	0	0	0	0	0	0	0	0	0	0	0
0.381652	5.3177e-13	3.083e-12	CCL3	C-C motif chemokine 3	0	0	1	0	0	0	0	0	0	0	0
-0.126023	5.33207e-13	3.08521e-12	SELENOP	Selenoprotein P	1	1	0	0	0	0	0	0	0	0	0
0.23321	5.36884e-13	3.09423e-12	CCN4	CCN family member 4	0	0	0	0	0	0	0	0	0	0	0
0.268795	5.36236e-13	3.09423e-12	CR2	Complement receptor type 2	0	0	1	0	0	0	0	0	0	0	0
0.309152	5.82242e-13	3.34904e-12	MMP12	Macrophage metalloelastase	0	1	1	0	0	0	0	0	0	0	0
0.315309	6.15387e-13	3.53273e-12	PRND	Prion-like protein doppel	0	0	0	0	0	0	0	0	0	0	0
0.114557	6.51039e-13	3.73007e-12	LYVE1	Lymphatic vessel endothelial hyaluronic acid receptor 1	0	0	0	0	0	0	1	0	0	0	0
-0.514254	7.1054e-13	4.06301e-12	EDAR	Tumor necrosis factor receptor superfamily member EDAR	0	0	0	0	0	0	0	0	0	0	1
0.195178	7.45e-13	4.25174e-12	LYPD3	Ly6/PLAUR domain-containing protein 3	0	0	0	0	0	0	0	0	0	0	1
0.18716	7.94216e-13	4.52378e-12	EPHB6	Ephrin type-B receptor 6	0	0	0	0	0	1	0	0	0	0	0
0.319721	8.04162e-13	4.57152e-12	CILP	Cartilage intermediate layer protein 1	0	0	0	0	0	0	0	0	0	0	0
0.214373	8.06157e-13	4.57396e-12	SLAMF6	SLAM family member 6	0	0	1	0	0	0	0	0	0	0	0
0.175728	8.70933e-13	4.93191e-12	SEL1L	Protein sel-1 homolog 1	0	0	0	1	0	0	0	0	0	0	0
0.233679	9.55264e-13	5.399e-12	CEACAM6	Carcinoembryonic antigen-related cell adhesion molecule 6	0	1	0	0	0	0	0	0	0	0	1
0.158619	1.03956e-12	5.86406e-12	COLEC12	Collectin-12	0	0	0	0	1	0	0	0	0	0	0
0.235038	1.10913e-12	6.24448e-12	CD14	Monocyte differentiation antigen CD14	1	0	0	0	0	0	0	0	0	0	0
0.492957	1.11751e-12	6.27952e-12	ADH4	All-trans-retinol dehydrogenase [NAD(+)] ADH4	1	0	0	0	0	0	0	0	0	0	0
0.150832	1.29428e-12	7.25889e-12	TLR1	Toll-like receptor 1	0	0	1	0	0	0	0	0	0	0	0
0.348611	1.43999e-12	8.06065e-12	NFATC3	Nuclear factor of activated T-cells, cytoplasmic 3	0	0	1	0	0	0	0	0	0	0	0
0.222779	1.96525e-12	1.09799e-11	ISM1	Isthmin-1	0	0	0	0	0	0	0	0	0	1	0
0.143753	2.14037e-12	1.19354e-11	CRLF1	Cytokine receptor-like factor 1	0	0	0	0	0	1	0	0	0	0	0
0.192413	2.15426e-12	1.199e-11	FLT3LG	Fms-related tyrosine kinase 3 ligand	0	0	0	0	0	0	0	0	0	0	0
0.234141	2.30057e-12	1.278e-11	BMP6	Bone morphogenetic protein 6	0	0	0	0	0	0	0	0	0	0	0
0.208862	2.44297e-12	1.35453e-11	LRP11	Low-density lipoprotein receptor-related protein 11	0	0	0	0	0	0	0	0	0	0	0
0.192308	2.59348e-12	1.43525e-11	ACHE	Acetylcholinesterase	0	0	0	0	0	1	0	1	0	0	0
0.382172	2.87767e-12	1.58952e-11	FCRL6	Fc receptor-like protein 6	0	0	1	0	0	0	0	0	0	0	0
0.309992	3.06944e-12	1.69225e-11	DCXR	L-xylulose reductase	1	0	0	0	0	0	0	0	0	0	0
-0.14935	3.56012e-12	1.95907e-11	BCHE	Cholinesterase	1	0	0	0	0	0	0	0	0	0	0
0.150923	4.33166e-12	2.37916e-11	SEMA3F	Semaphorin-3F	0	0	0	0	0	0	0	0	0	0	1
0.140588	4.63475e-12	2.54085e-11	DPT	Dermatopontin	0	1	0	0	0	0	0	0	0	0	0
0.268644	5.30018e-12	2.90021e-11	FCRL2	Fc receptor-like protein 2	0	1	1	0	0	0	0	0	0	0	0
0.164774	5.91757e-12	3.23199e-11	GIPC2	PDZ domain-containing protein GIPC2	0	1	1	0	0	0	0	0	0	0	0
0.344708	6.18038e-12	3.36923e-11	GPR15L	Protein GPR15L	0	0	0	0	0	0	0	0	0	0	0
0.151876	6.48133e-12	3.52671e-11	ADM	Pro-adrenomedullin	0	0	0	0	0	0	1	0	0	0	0
0.265954	6.50803e-12	3.53466e-11	CLEC6A	C-type lectin domain family 6 member A	0	0	1	0	0	0	0	0	0	0	0
0.167229	6.79733e-12	3.68493e-11	EGFLAM	Pikachurin	0	0	0	0	0	0	0	0	0	0	0
0.315413	7.23732e-12	3.9162e-11	IL5RA	Interleukin-5 receptor subunit alpha	0	0	0	0	0	0	0	0	0	0	0
0.292797	7.35584e-12	3.97297e-11	RBKS	Ribokinase	1	0	0	0	0	0	0	0	0	0	0
0.247166	7.74178e-12	4.17371e-11	KLRK1	NKG2-D type II integral membrane protein	0	0	1	0	0	0	0	0	0	0	0
-0.427474	9.26484e-12	4.98561e-11	CEACAM16	Carcinoembryonic antigen-related cell adhesion molecule 16	0	0	0	1	0	0	0	0	0	0	0
0.472201	9.73238e-12	5.22758e-11	KIR2DL2	Killer cell immunoglobulin-like receptor 2DL2	0	0	0	0	0	0	0	0	0	0	0
0.598318	1.03633e-11	5.55623e-11	NTproBNP	N-terminal prohormone of brain natriuretic peptide	0	0	0	0	0	0	0	0	0	0	0
0.185554	1.06794e-11	5.71525e-11	CLEC1A	C-type lectin domain family 1 member A	0	0	1	0	0	0	0	0	0	0	0
-0.184941	1.30648e-11	6.97904e-11	PON3	Serum paraoxonase/lactonase 3	1	0	0	0	0	0	0	0	0	0	0
0.429005	1.53408e-11	8.17989e-11	KIR2DL3	Killer cell immunoglobulin-like receptor 2DL3	0	0	1	0	0	0	0	0	0	0	0
0.134105	1.71598e-11	9.13312e-11	CTSS	Cathepsin S	0	0	1	0	0	0	0	0	0	0	0
0.237486	1.76193e-11	9.36066e-11	SFRP1	Secreted frizzled-related protein 1	0	0	0	0	0	0	0	0	0	0	0
0.356242	1.98005e-11	1.05004e-10	CD300LF	CMRF35-like molecule 1	0	0	1	0	0	0	0	0	0	0	0
0.14155	2.00947e-11	1.06371e-10	CD55	Complement decay-accelerating factor	0	0	0	0	0	0	0	0	0	0	0
0.155256	2.03002e-11	1.07071e-10	THBD	Thrombomodulin	0	0	0	0	0	0	0	0	0	0	0
0.182317	2.02987e-11	1.07071e-10	SPINK5	Serine protease inhibitor Kazal-type 5	0	0	0	0	1	0	0	0	0	0	1
0.172015	2.11637e-11	1.11424e-10	ROR1	Inactive tyrosine-protein kinase transmembrane receptor ROR1	0	0	0	0	0	0	0	0	1	0	0
0.184147	2.13454e-11	1.12178e-10	CX3CL1	Fractalkine	0	0	0	0	0	0	0	0	0	0	0
0.172781	2.47453e-11	1.29813e-10	TCOF1	Treacle protein	0	0	0	0	0	0	0	0	0	0	0
0.353025	2.70581e-11	1.41691e-10	CEACAM5	Carcinoembryonic antigen-related cell adhesion molecule 5	0	1	0	0	0	0	0	0	0	0	0
0.204928	2.74566e-11	1.43521e-10	BTN3A2	Butyrophilin subfamily 3 member A2	0	0	1	0	0	0	0	0	0	0	0
-0.116798	2.79327e-11	1.45749e-10	CPB2	Carboxypeptidase B2	1	0	0	0	0	0	0	0	0	0	0
-0.158884	2.85582e-11	1.48747e-10	TNFSF12	Tumor necrosis factor ligand superfamily member 12	0	0	0	0	0	0	0	0	0	0	0
-0.192932	3.76372e-11	1.95687e-10	APOC1	Apolipoprotein C-I	1	0	0	0	0	0	0	0	0	0	0
0.244393	3.85854e-11	2.0026e-10	IL18	Interleukin-18	0	0	0	0	0	0	0	0	0	0	1
0.325672	4.76452e-11	2.46843e-10	FCGR2A	Low affinity immunoglobulin gamma Fc region receptor II-a	0	0	1	0	0	0	0	0	0	0	0
0.166867	5.19598e-11	2.68245e-10	ICAM2	Intercellular adhesion molecule 2	0	0	1	0	0	0	0	0	0	0	0
0.194343	5.19178e-11	2.68245e-10	FAM3B	Protein FAM3B	0	1	0	1	0	0	0	0	0	0	0
0.187814	5.90406e-11	3.04262e-10	IFNLR1	Interferon lambda receptor 1	0	0	0	0	0	0	0	0	0	0	0
0.193711	6.28013e-11	3.23073e-10	KEL	Kell blood group glycoprotein	0	0	0	0	0	0	0	0	0	0	0
0.238852	6.61422e-11	3.39662e-10	KLRD1	Natural killer cells antigen CD94	0	0	1	0	0	0	0	0	0	0	0
0.266506	7.57066e-11	3.88096e-10	ALDH2	Aldehyde dehydrogenase, mitochondrial	1	0	0	0	0	0	0	0	0	0	0
0.143554	8.70307e-11	4.45365e-10	SEZ6L	Seizure 6-like protein	0	0	0	0	0	1	0	0	0	0	0
0.114058	8.7418e-11	4.46565e-10	CLMP	CXADR-like membrane protein	0	0	0	0	0	0	1	0	0	0	0
0.171171	8.90244e-11	4.53978e-10	CEMIP2	Cell surface hyaluronidase	0	0	0	0	0	0	0	0	1	0	0
0.260331	9.01423e-11	4.58878e-10	GCHFR	GTP cyclohydrolase 1 feedback regulatory protein	1	0	0	0	0	0	0	0	0	0	0
0.276089	9.18215e-11	4.66613e-10	IFNGR2	Interferon gamma receptor 2	0	0	0	0	0	0	0	0	0	0	0
0.160307	9.8175e-11	4.98033e-10	FAM3C	Protein FAM3C	0	0	0	0	0	0	0	0	0	0	0
0.355652	1.13281e-10	5.7367e-10	GPR37	Prosaposin receptor GPR37	0	0	0	0	0	1	0	0	0	0	0
-0.138761	1.15561e-10	5.84203e-10	F10	Coagulation factor X	1	0	0	0	0	0	0	0	0	0	0
0.150999	1.22909e-10	6.20275e-10	VCAN	Versican core protein	0	0	1	0	0	0	0	0	0	0	0
0.167451	1.29796e-10	6.53901e-10	ACP5	Tartrate-resistant acid phosphatase type 5	0	0	0	0	0	0	0	0	0	0	0
0.325079	1.36122e-10	6.84594e-10	FDX1	Adrenodoxin, mitochondrial	0	0	0	0	0	0	0	0	0	0	0
0.431923	1.43929e-10	7.22611e-10	ANXA10	Annexin A10	0	0	0	0	0	0	0	0	0	0	0
0.192116	1.52462e-10	7.6414e-10	GLA	Alpha-galactosidase A	0	0	0	0	0	0	0	0	0	0	0
0.4174	1.74642e-10	8.73807e-10	ASS1	Argininosuccinate synthase	1	0	0	0	0	0	0	0	0	0	0
0.17736	1.79607e-10	8.9664e-10	VSIG10	V-set and immunoglobulin domain-containing protein 10	0	0	0	0	0	0	0	0	0	0	0
0.263685	1.79819e-10	8.9664e-10	PLAT	Tissue-type plasminogen activator	0	0	0	0	0	0	0	0	1	0	0
0.259357	1.91683e-10	9.54172e-10	MDK	Midkine	0	0	0	0	0	0	0	0	0	0	0
0.234892	2.02694e-10	1.00726e-09	ADAMTS15	A disintegrin and metalloproteinase with thrombospondin motifs 15	0	0	0	0	0	0	1	0	0	0	0
0.118551	2.06476e-10	1.02432e-09	COL1A1	Collagen alpha-1(I) chain	0	0	0	0	1	0	0	0	0	0	0
0.204708	2.18019e-10	1.07975e-09	ZBTB17	Zinc finger and BTB domain-containing protein 17	0	0	0	0	0	0	0	0	0	0	0
0.0907623	2.20702e-10	1.09119e-09	CD58	Lymphocyte function-associated antigen 3	0	0	0	0	0	0	0	0	0	0	0
0.284032	2.2797e-10	1.12522e-09	PRSS2	Trypsin-2	0	0	0	1	0	0	0	0	0	0	0
0.210073	2.32822e-10	1.14723e-09	GLB1	Beta-galactosidase	0	0	0	0	0	0	0	0	0	0	0
0.177028	2.44783e-10	1.20413e-09	DPP6	Dipeptidyl aminopeptidase-like protein 6	0	0	0	0	0	1	0	0	0	0	0
0.176095	2.79374e-10	1.37198e-09	PDGFRB	Platelet-derived growth factor receptor beta	0	0	0	0	0	0	0	0	0	0	0
0.13336	2.93978e-10	1.44128e-09	TNXB	Tenascin-X	0	0	0	0	0	0	0	0	0	0	0
-0.212662	3.03368e-10	1.48483e-09	CFHR5	Complement factor H-related protein 5	1	0	0	0	0	0	0	0	0	0	0
0.182224	3.23357e-10	1.58001e-09	CCN3	CCN family member 3	0	0	0	0	0	0	0	0	0	0	0
0.0926427	3.31827e-10	1.6187e-09	SERPINA7	Thyroxine-binding globulin	1	0	0	0	0	0	0	0	0	0	0
0.17756	3.46961e-10	1.6897e-09	ADAM12	Disintegrin and metalloproteinase domain-containing protein 12	0	0	0	0	0	0	0	0	0	0	0
0.28296	3.83654e-10	1.86529e-09	SIRPA	Tyrosine-protein phosphatase non-receptor type substrate 1	0	0	0	0	0	1	0	0	0	0	0
-0.0811701	4.65943e-10	2.2616e-09	EGFR	Epidermal growth factor receptor	0	0	0	0	0	0	0	0	0	0	0
0.388332	4.81635e-10	2.33389e-09	CBLIF	Cobalamin binding intrinsic factor	0	0	0	0	0	0	0	0	0	0	0
0.316875	5.22547e-10	2.52795e-09	KHK	Ketohexokinase	1	1	0	0	0	0	0	0	0	0	0
0.230712	5.5473e-10	2.67921e-09	DKK4	Dickkopf-related protein 4	0	1	0	0	0	0	0	0	0	0	1
0.230203	7.22361e-10	3.48307e-09	BMP4	Bone morphogenetic protein 4	0	0	0	0	0	0	0	0	0	0	0
0.295941	7.24267e-10	3.4865e-09	CPB1	Carboxypeptidase B	0	0	0	1	0	0	0	0	0	0	0
0.189181	7.79494e-10	3.74619e-09	ITIH3	Inter-alpha-trypsin inhibitor heavy chain H3	1	0	0	0	0	0	0	0	0	0	0
0.126795	8.11308e-10	3.89268e-09	STC2	Stanniocalcin-2	0	0	0	0	0	0	0	0	0	0	0
0.272553	8.23968e-10	3.94694e-09	SGSH	N-sulphoglucosamine sulphohydrolase	0	0	0	0	0	0	0	0	0	0	0
0.359356	8.70788e-10	4.16439e-09	IL17C	Interleukin-17C	0	0	0	0	0	0	0	0	0	0	0
0.160108	1.0134e-09	4.83848e-09	SEPTIN8	Septin-8	0	0	0	0	0	1	0	0	0	0	0
0.113924	1.06162e-09	5.05543e-09	NOTCH2	Neurogenic locus notch homolog protein 2	0	0	0	0	0	0	0	0	0	0	0
0.135277	1.0623e-09	5.05543e-09	EFCAB14	EF-hand calcium-binding domain-containing protein 14	0	0	0	0	0	0	0	0	1	0	0
0.117693	1.14025e-09	5.41597e-09	ADAMTS13	A disintegrin and metalloproteinase with thrombospondin motifs 13	1	0	0	0	0	0	0	0	0	0	0
0.22825	1.14176e-09	5.41597e-09	SPINK1	Serine protease inhibitor Kazal-type 1	0	0	0	1	0	0	0	0	0	0	0
0.218374	1.29667e-09	6.1408e-09	KCTD5	BTB/POZ domain-containing protein KCTD5	0	0	0	0	0	0	0	0	0	0	0
-0.348155	1.42237e-09	6.72519e-09	DARS1	Aspartate--tRNA ligase, cytoplasmic	0	0	0	0	0	0	0	0	0	0	0
0.257963	1.43611e-09	6.77919e-09	SHBG	Sex hormone-binding globulin	1	0	0	0	0	0	0	0	0	0	0
0.153082	1.45354e-09	6.85038e-09	PTPRZ1	Receptor-type tyrosine-protein phosphatase zeta	0	0	0	0	0	1	0	0	0	0	0
0.176239	1.47236e-09	6.92789e-09	CLEC10A	C-type lectin domain family 10 member A	0	0	1	0	0	0	0	0	0	0	0
0.366869	1.60141e-09	7.52304e-09	SCP2	Non-specific lipid-transfer protein	1	0	0	0	0	0	0	0	0	0	0
0.41524	1.65342e-09	7.7549e-09	PTGR1	Prostaglandin reductase 1	1	1	0	0	0	0	0	0	0	0	0
0.298609	1.77665e-09	8.3195e-09	REG3A	Regenerating islet-derived protein 3-alpha	0	1	0	1	0	0	0	0	0	0	0
0.220742	1.78188e-09	8.33065e-09	TMEM25	Transmembrane protein 25	0	0	0	0	0	0	0	0	0	0	0
0.255787	1.90592e-09	8.89632e-09	LYPD8	Ly6/PLAUR domain-containing protein 8	0	1	0	0	0	0	0	0	0	0	0
0.223625	2.1026e-09	9.7987e-09	NPL	N-acetylneuraminate lyase	0	0	0	0	0	0	0	0	0	0	0
0.16296	2.46739e-09	1.14804e-08	MCAM	Cell surface glycoprotein MUC18	0	0	0	0	0	0	0	0	0	0	0
0.172035	2.53499e-09	1.17575e-08	EDIL3	EGF-like repeat and discoidin I-like domain-containing protein 3	0	0	0	0	0	1	0	0	0	0	0
0.252694	2.533e-09	1.17575e-08	FABP3	Fatty acid-binding protein, heart	0	0	0	0	0	0	0	1	0	0	0
-0.169183	2.56556e-09	1.18805e-08	CLEC4A	C-type lectin domain family 4 member A	0	0	1	0	0	0	0	0	0	0	0
0.581014	2.58773e-09	1.19642e-08	SIGLEC5	Sialic acid-binding Ig-like lectin 5	0	0	1	0	0	0	0	0	0	0	0
0.200449	2.60454e-09	1.20229e-08	PHYKPL	5-phosphohydroxy-L-lysine phospho-lyase	0	0	0	0	0	0	0	0	0	0	0
0.169144	2.62495e-09	1.2098e-08	ECE1	Endothelin-converting enzyme 1	0	0	0	0	0	0	0	0	0	0	0
0.213117	2.99348e-09	1.37747e-08	ACTA2	Actin, aortic smooth muscle	0	0	0	0	0	0	0	0	0	0	0
0.134517	3.04033e-09	1.39683e-08	PRUNE2	Protein prune homolog 2	0	1	0	0	0	0	0	0	0	0	0
0.111029	3.19951e-09	1.46766e-08	IGLC2	Immunoglobulin lambda constant 2	0	1	1	0	0	0	0	0	0	0	0
0.16103	3.22293e-09	1.47608e-08	SCG3	Secretogranin-3	0	0	0	0	0	1	0	0	0	0	0
0.106567	3.58653e-09	1.64004e-08	GSR	Glutathione reductase, mitochondrial	0	0	0	0	0	0	0	0	0	0	0
0.161667	4.07602e-09	1.86096e-08	GGH	Gamma-glutamyl hydrolase	1	0	0	0	0	0	0	0	0	0	0
0.206111	4.72395e-09	2.15341e-08	TFF3	Trefoil factor 3	0	1	0	0	1	0	0	0	0	1	0
0.176021	5.18367e-09	2.3593e-08	SDK2	Protein sidekick-2	0	0	0	0	1	0	0	0	0	0	0
0.211133	5.28482e-09	2.40159e-08	BST1	ADP-ribosyl cyclase/cyclic ADP-ribose hydrolase 2	0	1	0	0	0	0	0	0	0	0	0
0.343473	5.39399e-09	2.4474e-08	VWF	von Willebrand factor	0	0	0	0	0	0	0	0	0	0	0
0.359835	5.87089e-09	2.65965e-08	RBP2	Retinol-binding protein 2	0	1	0	0	0	0	0	0	0	0	0
0.22201	5.9702e-09	2.70045e-08	HMOX1	Heme oxygenase 1	0	0	1	0	0	0	0	0	0	0	0
0.294113	6.34216e-09	2.86426e-08	ENTR1	Endosome-associated-trafficking regulator 1	0	0	0	0	0	0	0	0	0	0	0
0.197321	6.48091e-09	2.92241e-08	SSC5D	Soluble scavenger receptor cysteine-rich domain-containing protein SSC5D	0	0	0	0	0	0	0	0	0	0	0
-0.287542	6.95018e-09	3.12919e-08	APOL1	Apolipoprotein L1	1	0	0	0	0	0	0	0	0	0	0
0.366051	7.13743e-09	3.20855e-08	CXCL11	C-X-C motif chemokine 11	0	0	1	0	0	0	0	0	0	0	0
0.108197	8.19711e-09	3.67926e-08	BOC	Brother of CDO	0	0	0	0	0	0	0	0	0	0	0
0.165458	8.5775e-09	3.84409e-08	KLK8	Kallikrein-8	0	0	0	0	0	0	0	0	0	0	1
0.184873	8.72951e-09	3.90622e-08	SMOC2	SPARC-related modular calcium-binding protein 2	0	0	0	0	0	0	0	0	0	0	0
0.146122	8.99088e-09	4.01703e-08	THOP1	Thimet oligopeptidase	0	0	0	0	0	0	0	0	0	0	0
0.19272	9.5566e-09	4.26326e-08	HEPACAM2	HEPACAM family member 2	0	1	0	0	0	0	0	0	0	0	0
-0.177953	9.73354e-09	4.33558e-08	HPGDS	Hematopoietic prostaglandin D synthase	0	0	0	0	0	0	0	0	0	0	0
0.158922	9.76737e-09	4.34403e-08	VSIG10L	V-set and immunoglobulin domain-containing protein 10-like	0	0	0	0	1	0	0	0	0	0	1
0.126684	9.83019e-09	4.36532e-08	PLXDC2	Plexin domain-containing protein 2	0	0	0	0	0	0	0	0	0	0	0
0.230574	1.05037e-08	4.65733e-08	PTP4A3	Protein tyrosine phosphatase type IVA 3	0	0	0	0	0	0	0	1	0	0	0
0.214248	1.13728e-08	5.03506e-08	ASAH1	Acid ceramidase	0	0	0	0	0	0	0	0	0	0	0
0.136532	1.26084e-08	5.57363e-08	L1CAM	Neural cell adhesion molecule L1	0	1	0	0	0	1	0	0	0	0	0
0.232534	1.31694e-08	5.81283e-08	GAS2	Growth arrest-specific protein 2	1	0	0	0	0	0	0	0	0	0	0
0.27822	1.36289e-08	6.00659e-08	FGL1	Fibrinogen-like protein 1	1	0	0	0	0	0	0	0	0	0	0
0.291787	1.48227e-08	6.52289e-08	WFDC12	WAP four-disulfide core domain protein 12	0	0	0	0	0	0	0	0	0	0	0
0.56494	1.51993e-08	6.67854e-08	CCL19	C-C motif chemokine 19	0	0	1	0	0	0	0	0	0	0	0
0.125157	1.53116e-08	6.71778e-08	ASPN	Asporin	0	0	0	0	0	0	0	0	0	0	0
0.153781	1.61882e-08	7.09176e-08	LAMA4	Laminin subunit alpha-4	0	0	0	0	0	0	0	0	0	0	0
0.0934544	1.80323e-08	7.88779e-08	PCDH1	Protocadherin-1	0	0	0	0	0	0	0	0	0	0	0
-0.232687	1.81531e-08	7.92875e-08	ITGA6	Integrin alpha-6	0	0	0	0	0	0	0	0	0	0	0
-0.272944	1.91757e-08	8.36287e-08	TNFSF11	Tumor necrosis factor ligand superfamily member 11	1	0	1	0	0	0	0	0	0	0	0
-0.122269	1.92962e-08	8.40292e-08	PON1	Serum paraoxonase/arylesterase 1	1	0	0	0	0	0	0	0	0	0	0
0.260338	1.93477e-08	8.41281e-08	CKB	Creatine kinase B-type	0	0	0	0	0	1	0	0	0	0	0
-0.282445	1.95416e-08	8.48448e-08	CA6	Carbonic anhydrase 6	0	0	0	0	0	0	0	0	0	0	0
0.238573	1.97822e-08	8.57619e-08	LEFTY2	Left-right determination factor 2	0	0	0	0	1	0	0	0	0	0	0
0.281206	2.05493e-08	8.89555e-08	TLR3	Toll-like receptor 3	0	0	0	0	0	0	0	0	0	0	0
0.150287	2.33515e-08	1.00937e-07	TNFRSF19	Tumor necrosis factor receptor superfamily member 19	0	0	0	0	0	0	0	0	0	0	0
0.128077	2.40705e-08	1.03891e-07	CD46	Membrane cofactor protein	0	0	0	0	0	0	0	0	0	0	0
-0.175622	2.44245e-08	1.05263e-07	THPO	Thrombopoietin	1	0	0	0	0	0	0	0	0	0	0
0.130455	2.53714e-08	1.09183e-07	VEGFB	Vascular endothelial growth factor B	0	0	0	0	0	0	0	0	0	0	0
0.213987	2.71516e-08	1.16672e-07	CCL25	C-C motif chemokine 25	0	1	1	0	0	0	0	0	0	0	0
0.233036	2.862e-08	1.22801e-07	AKR1C4	Aldo-keto reductase family 1 member C4	1	0	0	0	0	0	0	0	0	0	0
-0.408194	3.05597e-08	1.30932e-07	GYS1	Glycogen [starch] synthase, muscle	0	0	0	0	0	0	0	1	0	0	0
-0.22377	3.12728e-08	1.33791e-07	CHAD	Chondroadherin	1	0	0	1	0	1	0	0	0	0	0
0.266997	3.22413e-08	1.37733e-07	JCHAIN	Immunoglobulin J chain	0	1	0	0	0	0	0	0	0	0	0
0.5467	3.47252e-08	1.48127e-07	IGFBP1	Insulin-like growth factor-binding protein 1	1	0	0	0	0	0	0	0	0	0	0
0.187934	3.48059e-08	1.48255e-07	CD70	CD70 antigen	0	0	1	0	0	0	0	0	0	0	0
0.324486	4.32191e-08	1.83823e-07	VNN1	Pantetheinase	1	1	0	0	0	0	0	0	0	0	0
0.152096	4.57597e-08	1.94346e-07	TIGIT	T-cell immunoreceptor with Ig and ITIM domains	0	0	1	0	0	0	0	0	0	0	0
0.230365	4.71681e-08	2.00037e-07	UXS1	UDP-glucuronic acid decarboxylase 1	0	0	0	0	0	0	0	0	0	0	0
0.222809	5.3663e-08	2.27251e-07	MAD1L1	Mitotic spindle assembly checkpoint protein MAD1	0	0	0	0	0	0	0	0	0	0	0
0.0885251	5.37661e-08	2.27358e-07	GFRA2	GDNF family receptor alpha-2	0	0	0	0	0	0	0	0	0	1	0
0.0822744	5.4537e-08	2.30285e-07	ICOSLG	ICOS ligand	0	0	0	0	0	0	0	0	0	0	0
0.155104	5.71687e-08	2.41049e-07	LGMN	Legumain	0	0	0	0	0	0	0	0	0	0	0
0.196194	5.81338e-08	2.44765e-07	VNN2	Vascular non-inflammatory molecule 2	0	0	1	0	0	0	0	0	0	0	0
0.374302	6.06482e-08	2.54984e-07	GSTA3	Glutathione S-transferase A3	0	0	0	0	0	0	0	0	0	0	0
0.132955	6.33875e-08	2.66118e-07	SPESP1	Sperm equatorial segment protein 1	0	0	0	0	0	0	0	0	0	0	0
0.17054	6.62429e-08	2.77707e-07	HSPB6	Heat shock protein beta-6	0	0	0	0	0	0	0	1	0	0	0
0.373315	6.82891e-08	2.85875e-07	MYBPC2	Myosin-binding protein C, fast-type	0	0	0	0	0	0	0	1	0	0	0
-0.084848	6.9426e-08	2.90219e-07	VAT1	Synaptic vesicle membrane protein VAT-1 homolog	0	0	0	0	0	0	0	0	0	0	0
0.191181	7.20973e-08	3.00955e-07	OGN	Mimecan	0	0	0	0	1	0	0	0	0	0	0
0.0997055	7.87815e-08	3.28034e-07	DCN	Decorin	0	0	0	0	0	0	0	0	0	0	0
0.202957	7.8809e-08	3.28034e-07	ICAM5	Intercellular adhesion molecule 5	0	0	0	0	0	1	0	0	0	0	0
0.193558	8.82516e-08	3.66815e-07	TIMD4	T-cell immunoglobulin and mucin domain-containing protein 4	0	0	1	0	0	0	0	0	0	0	0
0.185451	9.58911e-08	3.98003e-07	CGREF1	Cell growth regulator with EF hand domain protein 1	0	0	0	0	0	1	0	0	0	0	0
-0.171552	9.68198e-08	4.01287e-07	C4BPB	C4b-binding protein beta chain	1	0	0	0	0	0	0	0	0	0	0
0.131653	9.89459e-08	4.09518e-07	BAMBI	BMP and activin membrane-bound inhibitor homolog	0	0	0	0	0	0	0	0	0	0	0
0.086952	9.98861e-08	4.12825e-07	MEGF9	Multiple epidermal growth factor-like domains protein 9	0	0	0	0	0	0	0	0	0	0	0
0.200779	1.15445e-07	4.76453e-07	MFGE8	Lactadherin	0	0	0	0	0	0	0	0	0	0	0
0.182808	1.21011e-07	4.98723e-07	SUSD4	Sushi domain-containing protein 4	0	0	0	0	0	1	0	0	0	0	1
0.152548	1.25737e-07	5.17468e-07	USP28	Ubiquitin carboxyl-terminal hydrolase 28	0	0	0	0	0	0	0	1	0	0	0
0.314528	1.30894e-07	5.37935e-07	LILRA6	Leukocyte immunoglobulin-like receptor subfamily A member 6	0	0	1	0	0	0	0	0	0	0	0
0.19547	1.36078e-07	5.58455e-07	MPO	Myeloperoxidase	0	0	0	0	0	0	0	0	0	0	0
0.138023	1.40488e-07	5.75743e-07	PPL	Periplakin	0	0	0	0	0	0	0	0	0	0	1
0.100278	1.59232e-07	6.51645e-07	MASP1	Mannan-binding lectin serine protease 1	1	0	0	0	1	0	0	0	0	0	0
0.205617	1.67397e-07	6.84103e-07	FCGR3B	Low affinity immunoglobulin gamma Fc region receptor III-B	0	0	1	0	0	0	0	0	0	0	0
0.229237	1.83391e-07	7.48419e-07	LAMP3	Lysosome-associated membrane glycoprotein 3	0	0	0	0	0	0	0	0	0	0	0
-0.355554	1.89842e-07	7.73667e-07	NT5C3A	Cytosolic 5'-nucleotidase 3A	0	0	0	0	0	0	0	1	0	0	0
0.361957	2.07453e-07	8.4426e-07	CEACAM21	Carcinoembryonic antigen-related cell adhesion molecule 21	0	0	1	0	0	0	0	0	0	0	0
0.0932247	2.22992e-07	9.06235e-07	PEAR1	Platelet endothelial aggregation receptor 1	0	0	0	0	0	0	0	0	0	0	0
0.249468	2.24031e-07	9.09194e-07	CSF2RA	Granulocyte-macrophage colony-stimulating factor receptor subunit alpha	0	0	0	0	0	0	0	0	0	0	0
0.167253	2.43507e-07	9.8686e-07	KLK10	Kallikrein-10	0	0	0	0	1	0	0	0	0	0	1
-0.273592	2.61588e-07	1.05867e-06	BID	BH3-interacting domain death agonist	0	0	0	0	0	0	0	0	0	0	0
-0.196628	2.63776e-07	1.06605e-06	SUSD1	Sushi domain-containing protein 1	0	0	0	0	0	0	0	0	0	0	0
0.198337	2.6483e-07	1.06883e-06	CEACAM3	Carcinoembryonic antigen-related cell adhesion molecule 3	0	0	0	0	0	0	0	0	0	0	0
-0.22922	2.69988e-07	1.08815e-06	S100A4	Protein S100-A4	0	0	0	0	0	0	0	0	0	0	0
-0.374334	2.78917e-07	1.12258e-06	FYB1	FYN-binding protein 1	0	0	1	0	0	0	0	0	0	0	0
0.257007	2.87468e-07	1.15541e-06	CPA1	Carboxypeptidase A1	0	0	0	1	0	0	0	0	0	0	0
-0.106715	3.01299e-07	1.20933e-06	TNFSF10	Tumor necrosis factor ligand superfamily member 10	0	0	0	0	0	0	0	0	0	0	0
0.130798	3.05991e-07	1.22648e-06	TGFBR3	Transforming growth factor beta receptor type 3	0	0	0	0	0	0	0	0	0	0	0
0.25909	3.07082e-07	1.22917e-06	KLK4	Kallikrein-4	0	0	0	0	0	0	0	0	0	0	0
0.0716588	3.07864e-07	1.23061e-06	ROBO4	Roundabout homolog 4	0	0	0	0	0	0	0	0	0	0	0
0.164704	3.09958e-07	1.23729e-06	CD248	Endosialin	0	0	0	0	0	0	1	0	0	0	0
-0.0753189	3.38385e-07	1.34728e-06	SERPING1	Plasma protease C1 inhibitor	1	0	0	0	0	0	0	0	0	0	0
0.162482	3.38434e-07	1.34728e-06	VSNL1	Visinin-like protein 1	0	0	0	0	0	1	0	0	0	0	0
-0.288096	3.40654e-07	1.35243e-06	ADD1	Alpha-adducin	0	0	0	0	0	0	0	0	0	0	0
0.154136	3.40517e-07	1.35243e-06	SORT1	Sortilin	0	0	0	0	0	1	0	0	0	0	0
0.181281	3.44022e-07	1.36395e-06	CNTN2	Contactin-2	0	0	0	0	0	1	0	0	0	0	0
-0.480348	3.52207e-07	1.39451e-06	SRC	Proto-oncogene tyrosine-protein kinase Src	0	0	0	0	0	0	0	0	0	0	0
0.276624	3.63617e-07	1.43774e-06	CDH17	Cadherin-17	0	1	0	0	0	0	0	0	0	0	0
0.262945	3.64286e-07	1.43844e-06	IGFBP2	Insulin-like growth factor-binding protein 2	0	0	0	1	0	0	0	0	0	0	0
0.109265	3.76115e-07	1.48314e-06	CD164	Sialomucin core protein 24	0	0	0	0	0	0	0	0	0	0	0
-0.113681	4.04239e-07	1.5919e-06	SERPIND1	Heparin cofactor 2	1	0	0	0	0	0	0	0	0	0	0
0.138985	4.08041e-07	1.6047e-06	DSG3	Desmoglein-3	0	0	0	0	0	0	0	0	0	0	1
0.427269	4.17847e-07	1.64106e-06	PYY	Peptide YY	0	1	0	0	0	0	0	0	0	0	0
0.125402	4.3438e-07	1.7037e-06	SCARA5	Scavenger receptor class A member 5	0	0	0	0	0	0	0	0	0	0	0
0.181171	4.794e-07	1.87776e-06	DDAH1	N(G),N(G)-dimethylarginine dimethylaminohydrolase 1	0	0	0	0	0	0	0	0	0	0	0
-0.400472	4.8388e-07	1.89277e-06	ERBIN	Erbin	0	0	0	0	0	0	0	0	0	0	0
-0.156425	5.36436e-07	2.09554e-06	APOD	Apolipoprotein D	0	0	0	0	0	0	0	0	0	0	0
0.269055	5.74279e-07	2.24038e-06	SPINK4	Serine protease inhibitor Kazal-type 4	0	1	0	0	0	0	0	0	0	0	0
0.182323	6.0728e-07	2.36596e-06	DAG1	Dystroglycan	0	0	0	0	0	0	0	0	0	0	0
0.110109	6.19215e-07	2.40925e-06	HEPH	Hephaestin	0	1	0	0	0	0	0	0	0	0	0
0.150978	6.26807e-07	2.43555e-06	SORCS2	VPS10 domain-containing receptor SorCS2	0	0	0	0	0	1	0	0	0	0	0
0.17154	6.60134e-07	2.56163e-06	CDSN	Corneodesmosin	0	0	0	0	0	0	0	0	0	0	0
0.179277	6.82599e-07	2.6453e-06	POF1B	Protein POF1B	0	1	0	0	0	0	0	0	0	0	0
-0.396111	6.84576e-07	2.64945e-06	MAP3K5	Mitogen-activated protein kinase kinase kinase 5	0	0	0	0	0	0	0	0	0	0	0
0.177789	6.95535e-07	2.6883e-06	OMD	Osteomodulin	0	0	0	0	0	0	0	0	0	0	0
-0.338557	7.12281e-07	2.74576e-06	MGLL	Monoglyceride lipase	0	0	0	0	0	0	0	0	0	0	0
0.119068	7.11342e-07	2.74576e-06	PHOSPHO1	Phosphoethanolamine/phosphocholine phosphatase	0	0	0	0	0	0	0	0	0	0	0
0.152705	7.36064e-07	2.8337e-06	IL2RG	Cytokine receptor common subunit gamma	0	1	1	0	0	0	0	0	0	0	0
-0.219206	7.53113e-07	2.89552e-06	CHMP6	Charged multivesicular body protein 6	0	0	0	0	0	0	0	0	0	0	0
0.12035	7.66232e-07	2.94209e-06	FLT3	Receptor-type tyrosine-protein kinase FLT3	0	0	1	0	0	1	0	0	0	0	0
-0.211171	7.81654e-07	2.99736e-06	HCLS1	Hematopoietic lineage cell-specific protein	0	0	1	0	0	0	0	0	0	0	0
0.105249	8.02165e-07	3.07199e-06	TGOLN2	Trans-Golgi network integral membrane protein 2	0	0	0	0	0	0	0	0	0	0	0
0.140522	8.05487e-07	3.08067e-06	EFHD1	EF-hand domain-containing protein D1	0	0	0	0	0	0	0	0	0	0	0
0.235028	8.28159e-07	3.16324e-06	MAN2B2	Epididymis-specific alpha-mannosidase	0	0	0	0	0	0	0	0	0	0	0
0.106174	8.40452e-07	3.20601e-06	NCAM2	Neural cell adhesion molecule 2	0	0	0	0	0	1	0	0	0	0	0
0.26153	8.4379e-07	3.21454e-06	IL36G	Interleukin-36 gamma	0	0	1	0	0	0	0	0	0	0	1
0.148342	8.6639e-07	3.29634e-06	PLTP	Phospholipid transfer protein	0	0	0	0	0	0	0	0	0	0	0
0.225563	8.73543e-07	3.31923e-06	MMP10	Stromelysin-2	0	0	0	0	0	0	0	0	0	0	0
0.162692	8.82494e-07	3.34889e-06	HSD11B1	Corticosteroid 11-beta-dehydrogenase isozyme 1	1	0	0	0	0	0	0	0	0	0	0
0.208187	8.97805e-07	3.40258e-06	NPPC	C-type natriuretic peptide	0	0	0	0	0	1	0	0	0	0	0
0.07732	9.35593e-07	3.54119e-06	LAMP2	Lysosome-associated membrane glycoprotein 2	0	0	0	0	0	0	0	0	0	0	0
0.135151	9.82238e-07	3.71294e-06	TREML2	Trem-like transcript 2 protein	0	0	1	0	0	0	0	0	0	0	0
-0.192062	9.91326e-07	3.73762e-06	GMPR	GMP reductase 1	0	0	0	0	0	0	0	1	0	0	0
0.115242	9.90335e-07	3.73762e-06	FOLR1	Folate receptor alpha	0	0	0	0	0	0	0	0	0	0	0
0.126379	1.00157e-06	3.77137e-06	CSF3R	Granulocyte colony-stimulating factor receptor	0	0	1	0	0	0	0	0	0	0	0
0.217366	1.02725e-06	3.86309e-06	CES2	Cocaine esterase	1	1	0	0	0	0	0	0	0	0	0
0.302042	1.08937e-06	4.09143e-06	PGA4	Pepsin A-4	0	0	0	0	0	0	0	0	0	0	0
-0.399616	1.09988e-06	4.12561e-06	SKAP2	Src kinase-associated phosphoprotein 2	0	0	0	0	0	0	0	0	0	0	0
-0.443396	1.11172e-06	4.16467e-06	TACC3	Transforming acidic coiled-coil-containing protein 3	0	0	1	0	0	0	0	0	0	0	0
0.0780324	1.23976e-06	4.6384e-06	CD99	CD99 antigen	0	0	0	0	0	0	0	0	0	0	0
0.084375	1.25355e-06	4.684e-06	FLT1	Vascular endothelial growth factor receptor 1	0	0	0	0	0	0	0	0	0	0	0
-0.129532	1.31759e-06	4.91698e-06	CLEC4G	C-type lectin domain family 4 member G	1	0	0	0	0	1	0	0	0	0	0
0.102549	1.32337e-06	4.93226e-06	LRP1	Prolow-density lipoprotein receptor-related protein 1	0	0	0	0	0	0	1	0	0	0	0
0.127154	1.34476e-06	5.00558e-06	IL15	Interleukin-15	0	0	0	0	0	0	0	0	0	0	0
0.146593	1.40091e-06	5.20797e-06	CPQ	Carboxypeptidase Q	0	0	0	0	0	0	0	0	0	1	0
0.0952083	1.49434e-06	5.54824e-06	ERBB4	Receptor tyrosine-protein kinase erbB-4	0	0	0	0	0	1	0	0	0	0	0
0.105334	1.56131e-06	5.78954e-06	RGMB	RGM domain family member B	0	0	0	0	0	0	0	0	0	0	0
0.151202	1.56698e-06	5.80317e-06	CD207	C-type lectin domain family 4 member K	0	0	0	0	0	0	0	0	0	0	0
0.162315	1.59979e-06	5.91718e-06	CSTB	Cystatin-B	0	0	0	0	0	0	0	0	0	0	1
-0.288035	1.60932e-06	5.94491e-06	PFKFB2	6-phosphofructo-2-kinase/fructose-2,6-bisphosphatase 2	0	0	0	0	0	0	0	0	0	0	0
0.211265	1.63617e-06	6.03648e-06	FCRL3	Fc receptor-like protein 3	0	0	1	0	0	0	0	0	0	0	0
-0.360347	1.70542e-06	6.28404e-06	PPP1R9B	Neurabin-2	0	0	0	0	0	1	0	0	0	0	0
0.148605	1.70798e-06	6.28555e-06	PTK7	Inactive tyrosine-protein kinase 7	0	0	0	0	0	0	0	0	0	0	0
0.167232	1.76425e-06	6.48444e-06	IL17A	Interleukin-17A	0	0	1	0	0	0	0	0	0	0	0
0.238813	1.82876e-06	6.7131e-06	LCN15	Lipocalin-15	0	1	0	0	0	0	0	0	0	0	0
0.196529	1.86971e-06	6.85481e-06	LIF	Leukemia inhibitory factor	0	0	0	0	0	0	0	0	0	0	0
-0.395073	1.96062e-06	7.17912e-06	CALCOCO1	Calcium-binding and coiled-coil domain-containing protein 1	0	0	0	0	0	0	0	0	0	0	0
-0.276147	2.11017e-06	7.71704e-06	HBEGF	Proheparin-binding EGF-like growth factor	0	0	0	0	0	0	0	0	0	0	0
-0.322494	2.19046e-06	8.00064e-06	THTPA	Thiamine-triphosphatase	0	0	0	0	0	0	0	0	0	0	0
0.122928	2.26638e-06	8.26763e-06	LILRA5	Leukocyte immunoglobulin-like receptor subfamily A member 5	0	0	1	0	0	0	0	0	0	0	0
0.184822	2.28724e-06	8.33332e-06	TGFA	Protransforming growth factor alpha	0	0	0	0	0	0	0	0	0	0	1
-0.309591	2.41103e-06	8.7734e-06	PPP1CC	Serine/threonine-protein phosphatase PP1-gamma catalytic subunit	0	0	0	0	0	0	0	0	0	0	0
0.137508	2.54339e-06	9.24353e-06	IL34	Interleukin-34	0	0	1	0	0	0	0	0	0	0	0
0.142912	2.68219e-06	9.73586e-06	VEGFD	Vascular endothelial growth factor D	0	0	0	0	0	0	0	0	0	0	0
-0.365994	2.70344e-06	9.80081e-06	MAP2K6	Dual specificity mitogen-activated protein kinase kinase 6	0	1	0	0	0	0	0	1	0	0	0
-0.0710476	2.71383e-06	9.82627e-06	GSN	Gelsolin	0	0	0	0	0	0	0	0	0	0	0
-0.289329	2.83105e-06	1.0238e-05	VPS53	Vacuolar protein sorting-associated protein 53 homolog	0	0	0	0	0	0	0	0	0	0	0
-0.316069	2.96226e-06	1.06993e-05	SNAP23	Synaptosomal-associated protein 23	0	0	0	0	0	0	0	0	0	0	0
0.0945499	2.99019e-06	1.07868e-05	MAN1A2	Mannosyl-oligosaccharide 1,2-alpha-mannosidase IB	0	0	0	0	0	0	0	0	0	0	0
-0.304715	3.0759e-06	1.10824e-05	LYN	Tyrosine-protein kinase Lyn	0	0	1	0	0	0	0	0	0	0	0
0.102913	3.25156e-06	1.17008e-05	DSG2	Desmoglein-2	0	0	0	0	0	0	0	0	1	0	0
-0.412098	3.25668e-06	1.17048e-05	APPL2	DCC-interacting protein 13-beta	0	0	0	0	0	0	0	0	0	0	0
0.222449	3.36876e-06	1.20928e-05	DPP7	Dipeptidyl peptidase 2	0	0	0	0	0	0	0	0	0	0	0
0.274996	3.4177e-06	1.22534e-05	MDGA1	MAM domain-containing glycosylphosphatidylinositol anchor protein 1	0	0	0	0	0	1	0	0	0	0	0
0.153087	3.6812e-06	1.31819e-05	SPINT2	Kunitz-type protease inhibitor 2	0	0	0	0	0	0	0	0	0	0	0
0.291137	3.753e-06	1.34226e-05	CD33	Myeloid cell surface antigen CD33	0	0	1	0	0	0	0	0	0	0	0
-0.262901	3.78521e-06	1.35213e-05	RNF5	E3 ubiquitin-protein ligase RNF5	0	0	0	0	0	0	0	0	0	0	0
0.119058	3.82763e-06	1.36561e-05	ITGAM	Integrin alpha-M	0	0	0	0	0	0	0	0	0	0	0
0.0810657	3.86269e-06	1.37644e-05	IGF1R	Insulin-like growth factor 1 receptor	0	0	0	0	0	0	0	0	0	0	0
-0.41233	4.04677e-06	1.44028e-05	CLIP2	CAP-Gly domain-containing linker protein 2	0	0	0	0	0	1	0	0	0	0	0
0.192851	4.20669e-06	1.49537e-05	NINJ1	Ninjurin-1	0	0	0	0	0	0	0	0	0	0	0
0.106399	4.21333e-06	1.49591e-05	CRHBP	Corticotropin-releasing factor-binding protein	1	0	0	0	0	1	0	0	0	0	0
0.153631	4.22797e-06	1.49929e-05	CD7	T-cell antigen CD7	0	0	1	0	0	0	0	0	0	0	0
0.102065	4.27966e-06	1.51578e-05	COL15A1	Collagen alpha-1(XV) chain	0	0	0	0	0	0	0	0	0	0	0
0.297976	4.35807e-06	1.54168e-05	FUCA1	Tissue alpha-L-fucosidase	0	0	0	0	0	0	0	0	0	0	0
-0.204376	4.67686e-06	1.65245e-05	ST13	Hsc70-interacting protein	0	0	0	0	0	0	0	0	0	0	0
0.08427	4.79008e-06	1.69041e-05	NME3	Nucleoside diphosphate kinase 3	0	0	0	0	0	0	0	0	0	0	0
0.305638	4.89507e-06	1.72538e-05	FAM3D	Protein FAM3D	0	1	0	0	0	0	0	0	0	0	1
0.147723	5.04252e-06	1.77521e-05	DHPS	Deoxyhypusine synthase	0	0	0	0	0	0	0	0	0	0	0
-0.174517	5.10207e-06	1.79401e-05	RAB6A	Ras-related protein Rab-6A	0	0	0	0	0	0	0	0	0	0	0
0.186923	5.12769e-06	1.80085e-05	RCC1	Regulator of chromosome condensation	0	0	0	0	0	0	0	0	0	0	0
0.134421	5.17301e-06	1.81459e-05	CSF2	Granulocyte-macrophage colony-stimulating factor	0	0	0	0	0	0	0	0	0	0	0
-0.292117	5.20305e-06	1.82076e-05	DNAJA2	DnaJ homolog subfamily A member 2	0	0	0	0	0	0	0	0	0	0	0
0.0892384	5.19687e-06	1.82076e-05	DTX3	Probable E3 ubiquitin-protein ligase DTX3	0	0	0	0	0	0	0	0	0	0	0
-0.347735	5.2508e-06	1.83527e-05	AXIN1	Axin-1	0	0	0	0	0	0	0	0	0	0	0
0.169065	5.27619e-06	1.84194e-05	MYOC	Myocilin	0	0	0	0	0	0	0	0	0	0	0
0.13639	5.46798e-06	1.90661e-05	TAFA5	Chemokine-like protein TAFA-5	0	0	0	0	0	1	0	0	0	0	0
0.106539	5.48867e-06	1.91155e-05	GPC1	Glypican-1	0	0	0	0	0	0	0	0	0	0	0
0.196258	5.55715e-06	1.93309e-05	GNLY	Granulysin	0	0	1	0	0	0	0	0	0	0	0
0.236606	5.91389e-06	2.05474e-05	GFER	FAD-linked sulfhydryl oxidase ALR	0	0	0	0	0	0	0	0	0	0	0
-0.404684	6.25805e-06	2.17174e-05	PRTFDC1	Phosphoribosyltransferase domain-containing protein 1	0	0	0	0	0	0	0	0	0	0	0
0.310138	6.68593e-06	2.31747e-05	ELAVL4	ELAV-like protein 4	0	0	0	0	0	1	0	0	0	0	0
0.432789	6.72095e-06	2.32685e-05	BGN	Biglycan	0	0	0	0	0	0	0	0	0	0	0
-0.411016	6.92821e-06	2.39577e-05	SNCA	Alpha-synuclein	0	0	0	0	0	1	0	0	0	0	0
0.172265	7.29914e-06	2.52105e-05	ENAH	Protein enabled homolog	0	0	0	0	0	0	0	0	0	0	0
-0.231019	7.32372e-06	2.52655e-05	DCTN1	Dynactin subunit 1	0	0	0	0	0	0	0	0	0	0	0
-0.347497	7.37503e-06	2.54126e-05	INPPL1	Phosphatidylinositol 3,4,5-trisphosphate 5-phosphatase 2	0	0	0	0	0	0	0	0	0	0	0
-0.2915	7.67506e-06	2.64152e-05	DAAM1	Disheveled-associated activator of morphogenesis 1	0	0	0	0	0	0	0	0	0	0	0
0.133239	7.78736e-06	2.67702e-05	PPP1R14D	Protein phosphatase 1 regulatory subunit 14D	0	1	0	0	0	0	0	0	0	0	0
-0.231723	7.81923e-06	2.68482e-05	ENO2	Gamma-enolase	0	0	0	0	0	1	0	0	0	0	0
-0.28243	8.25814e-06	2.83219e-05	PLXNA4	Plexin-A4	0	0	0	0	0	0	1	0	0	0	0
0.124626	8.78034e-06	3.00423e-05	RSPO1	R-spondin-1	0	0	0	0	1	0	0	0	0	0	0
0.236774	8.77846e-06	3.00423e-05	SAT2	Thialysine N-epsilon-acetyltransferase	0	0	0	0	0	0	0	0	0	0	0
0.120876	8.80813e-06	3.01022e-05	CD200R1	Cell surface glycoprotein CD200 receptor 1	0	0	1	0	0	0	0	0	0	0	0
-0.41932	9.17261e-06	3.13112e-05	DAPP1	Dual adapter for phosphotyrosine and 3-phosphotyrosine and 3-phosphoinositide	0	0	1	0	0	0	0	0	0	0	1
-0.315121	9.31484e-06	3.17596e-05	TBC1D23	TBC1 domain family member 23	0	0	0	0	0	0	0	0	0	0	0
-0.130107	9.79623e-06	3.3362e-05	GNPDA2	Glucosamine-6-phosphate isomerase 2	0	0	0	0	0	0	0	0	0	0	0
0.137709	1.0299e-05	3.50334e-05	LY6D	Lymphocyte antigen 6D	0	0	0	0	0	0	0	0	0	0	1
0.14467	1.07053e-05	3.6373e-05	TNFRSF17	Tumor necrosis factor receptor superfamily member 17	0	1	1	0	0	0	0	0	0	0	0
0.105561	1.10297e-05	3.74318e-05	TCN2	Transcobalamin-2	0	0	0	0	0	0	0	0	0	0	0
0.255367	1.15776e-05	3.92e-05	KCNH2	Potassium voltage-gated channel subfamily H member 2	0	0	0	0	0	0	0	0	0	0	0
0.48415	1.15741e-05	3.92e-05	OXT	Oxytocin-neurophysin 1	0	0	0	0	0	1	0	0	0	0	0
0.0853141	1.17489e-05	3.96881e-05	IFNAR1	Interferon alpha/beta receptor 1	0	0	0	0	0	0	0	0	0	0	0
0.103629	1.17458e-05	3.96881e-05	ST6GAL1	Beta-galactoside alpha-2,6-sialyltransferase 1	1	0	1	0	0	0	0	0	0	0	0
-0.361989	1.18012e-05	3.98188e-05	ARHGEF12	Rho guanine nucleotide exchange factor 12	0	0	0	0	0	0	0	0	0	0	0
-0.333723	1.18441e-05	3.99176e-05	PPP1R12A	Protein phosphatase 1 regulatory subunit 12A	0	0	0	0	0	0	0	0	0	0	0
0.0529315	1.21046e-05	4.07483e-05	PODXL	Podocalyxin	0	0	0	0	0	0	0	0	0	0	0
-0.242718	1.21472e-05	4.08449e-05	ANXA3	Annexin A3	0	0	0	0	0	0	0	0	0	0	0
0.159873	1.23973e-05	4.16379e-05	IFNL1	Interferon lambda-1	0	0	0	0	0	0	0	0	0	0	0
0.202806	1.26824e-05	4.25466e-05	SLC16A1	Monocarboxylate transporter 1	0	0	0	0	0	0	0	0	0	0	0
0.139124	1.2848e-05	4.30527e-05	PRRT3	Proline-rich transmembrane protein 3	0	0	0	0	0	1	0	0	1	0	0
-0.222554	1.30209e-05	4.35818e-05	YOD1	Ubiquitin thioesterase OTU1	0	0	0	0	0	0	0	0	0	0	0
0.14303	1.31181e-05	4.38572e-05	TFRC	Transferrin receptor protein 1	0	0	0	0	0	0	0	0	0	0	0
0.211403	1.32323e-05	4.41883e-05	LEP	Leptin	0	0	0	0	0	0	1	0	0	0	0
-0.120791	1.38871e-05	4.63221e-05	GP5	Platelet glycoprotein V	0	0	1	0	0	0	0	0	0	0	0
0.0699925	1.43944e-05	4.79595e-05	AFM	Afamin	1	0	0	0	0	0	0	0	0	0	0
0.1367	1.45616e-05	4.84613e-05	PRAP1	Proline-rich acidic protein 1	1	1	0	0	0	0	0	0	0	0	0
0.169937	1.48406e-05	4.93335e-05	TNC	Tenascin	0	0	1	0	0	0	0	0	0	0	0
0.152607	1.49563e-05	4.96618e-05	CPA4	Carboxypeptidase A4	0	0	0	0	0	0	0	0	0	0	1
-0.330408	1.51176e-05	5.01403e-05	MITD1	MIT domain-containing protein 1	0	0	0	0	0	0	0	0	0	0	0
0.246259	1.52425e-05	5.04972e-05	PDCD6	Programmed cell death protein 6	0	0	0	0	0	0	0	0	0	0	0
0.213635	1.5338e-05	5.07561e-05	EPHX2	Bifunctional epoxide hydrolase 2	1	0	0	0	0	0	0	0	0	0	0
0.256901	1.54992e-05	5.12316e-05	TREH	Trehalase	0	1	0	0	0	0	0	0	0	0	0
-0.315053	1.56737e-05	5.17498e-05	CDKN2D	Cyclin-dependent kinase 4 inhibitor D	0	0	1	0	0	1	0	0	0	0	0
-0.273335	1.58869e-05	5.23947e-05	VPS37A	Vacuolar protein sorting-associated protein 37A	0	0	0	0	0	0	0	0	0	0	0
-0.188227	1.63025e-05	5.37044e-05	NUDT2	Bis(5'-nucleosyl)-tetraphosphatase [asymmetrical]	0	0	0	0	0	0	0	0	0	0	0
0.215595	1.69045e-05	5.5625e-05	SMPDL3A	Acid sphingomyelinase-like phosphodiesterase 3a	0	0	0	0	0	0	0	0	0	0	0
-0.260866	1.719e-05	5.65007e-05	MED18	Mediator of RNA polymerase II transcription subunit 18	0	0	0	0	0	0	0	0	0	0	0
-0.199755	1.79431e-05	5.89097e-05	PTRHD1	Putative peptidyl-tRNA hydrolase PTRHD1	0	0	0	0	0	0	0	0	0	0	0
0.170741	1.82238e-05	5.97644e-05	MYLPF	Myosin regulatory light chain 2, skeletal muscle isoform	0	0	0	0	0	0	0	0	0	0	0
-0.254394	1.91198e-05	6.25623e-05	CRADD	Death domain-containing protein CRADD	0	0	0	0	0	0	0	0	0	0	0
0.0839869	1.91105e-05	6.25623e-05	CD99L2	CD99 antigen-like protein 2	0	0	0	0	0	0	0	1	0	0	0
-0.455487	1.95795e-05	6.39946e-05	STAT5B	Signal transducer and activator of transcription 5B	0	0	0	0	0	0	0	0	0	0	0
0.0945533	2.02321e-05	6.60539e-05	STAB2	Stabilin-2	0	0	1	0	0	0	0	0	0	0	0
0.200877	2.05427e-05	6.6993e-05	CLEC7A	C-type lectin domain family 7 member A	0	0	1	0	0	0	0	0	0	0	0
0.181412	2.05903e-05	6.70735e-05	TGFB2	Transforming growth factor beta-2 proprotein	0	0	0	0	0	0	0	0	0	0	0
-0.366888	2.09025e-05	6.80146e-05	DIABLO	Diablo homolog, mitochondrial	0	0	0	0	0	0	0	0	0	0	0
0.164669	2.13612e-05	6.94298e-05	RNASE10	Inactive ribonuclease-like protein 10	0	0	0	0	0	0	0	0	0	0	0
0.149037	2.16092e-05	7.01577e-05	IL17RA	Interleukin-17 receptor A	0	0	0	0	0	0	0	0	0	0	0
0.13169	2.21866e-05	7.19527e-05	CEACAM19	Carcinoembryonic antigen-related cell adhesion molecule 19	0	0	0	0	0	0	0	0	0	0	0
0.156373	2.24159e-05	7.26155e-05	SIAE	Sialate O-acetylesterase	0	1	0	0	0	0	0	0	0	0	0
-0.240619	2.27467e-05	7.36057e-05	CFHR4	Complement factor H-related protein 4	1	0	0	0	0	0	0	0	0	0	0
-0.0725636	2.33195e-05	7.53757e-05	CLEC3B	Tetranectin	0	0	0	0	0	0	1	0	0	0	0
0.101179	2.35833e-05	7.60602e-05	CLEC5A	C-type lectin domain family 5 member A	0	0	0	0	0	0	0	0	0	0	0
0.25922	2.35625e-05	7.60602e-05	PRL	Prolactin	0	0	0	0	0	0	0	0	0	0	0
0.14976	2.36314e-05	7.6131e-05	KLRF1	Killer cell lectin-like receptor subfamily F member 1	0	0	1	0	0	0	0	0	0	0	0
-0.362023	2.36752e-05	7.61884e-05	CNST	Consortin	0	0	0	0	0	0	0	0	0	0	0
-0.304868	2.4443e-05	7.85725e-05	BIN2	Bridging integrator 2	0	0	1	0	0	0	0	0	0	0	0
0.111756	2.49114e-05	7.99903e-05	EPHA1	Ephrin type-A receptor 1	0	0	0	0	0	0	0	0	1	0	1
-0.278984	2.54998e-05	8.17896e-05	TJAP1	Tight junction-associated protein 1	0	0	0	0	0	0	0	0	0	0	0
0.107112	2.58254e-05	8.27431e-05	PALM	Paralemmin-1	0	0	0	0	0	1	0	0	0	0	0
0.0993195	2.69219e-05	8.6162e-05	WNT9A	Protein Wnt-9a	0	1	0	0	0	0	0	1	0	0	0
-0.266896	2.73954e-05	8.75813e-05	TBCC	Tubulin-specific chaperone C	0	0	0	0	0	0	0	0	0	0	0
-0.30335	2.77905e-05	8.87472e-05	IKBKG	NF-kappa-B essential modulator	0	0	0	0	0	0	0	0	0	0	0
0.144608	2.79397e-05	8.91265e-05	TNN	Tenascin-N	0	0	0	0	0	0	1	0	0	0	0
-0.189794	2.81363e-05	8.95935e-05	EIF4B	Eukaryotic translation initiation factor 4B	0	0	0	0	0	0	0	0	0	0	0
0.192454	2.81474e-05	8.95935e-05	SERPINI2	Serpin I2	0	0	0	1	0	0	0	0	0	0	0
-0.324963	2.82212e-05	8.97304e-05	NFATC1	Nuclear factor of activated T-cells, cytoplasmic 1	0	0	0	0	0	0	0	0	0	0	0
0.107647	2.96129e-05	9.40531e-05	HLA-A	HLA class I histocompatibility antigen, A alpha chain	0	0	0	0	0	0	0	0	0	0	0
-0.179883	3.02647e-05	9.60189e-05	DNAJB2	DnaJ homolog subfamily B member 2	0	0	0	0	0	1	0	0	0	0	0
-0.262735	3.07335e-05	9.74004e-05	CNP	2',3'-cyclic-nucleotide 3'-phosphodiesterase	0	0	0	0	0	1	0	0	0	0	0
0.208092	3.10745e-05	9.83744e-05	IDO1	Indoleamine 2,3-dioxygenase 1	0	0	1	0	0	0	0	0	0	0	0
0.464314	3.1926e-05	0.000100961	NPPB	Natriuretic peptides B	0	0	0	0	0	0	0	0	0	0	0
-0.267348	3.21721e-05	0.000101629	SUGT1	Protein SGT1 homolog	0	0	0	0	0	0	0	0	0	0	0
0.158532	3.26795e-05	0.00010312	TNFRSF10C	Tumor necrosis factor receptor superfamily member 10C	0	0	1	0	0	0	0	0	0	0	0
-0.270927	3.36574e-05	0.000106092	ARHGAP45	Rho GTPase-activating protein 45	0	1	1	0	0	0	0	0	0	0	0
0.117571	3.37822e-05	0.00010637	SLITRK6	SLIT and NTRK-like protein 6	0	0	0	0	0	0	0	0	0	0	0
0.1245	3.40462e-05	0.000107086	CD300LG	CMRF35-like molecule 9	0	0	0	0	0	0	1	0	0	0	0
-0.368004	3.44993e-05	0.000108395	MTSS1	Protein MTSS 1	0	0	0	0	0	0	0	0	0	0	0
-0.243212	3.49689e-05	0.000109752	LAT	Linker for activation of T-cells family member 1	0	0	1	0	0	0	0	0	0	0	0
-0.287478	3.61892e-05	0.00011346	CRACR2A	EF-hand calcium-binding domain-containing protein 4B	0	1	0	0	0	0	0	0	0	0	0
-0.20016	3.64691e-05	0.000114215	IMPA1	Inositol monophosphatase 1	0	0	0	0	0	0	0	0	0	0	0
0.140688	3.66673e-05	0.000114713	SEMA3G	Semaphorin-3G	0	0	0	0	0	0	1	0	0	0	0
-0.215835	3.70399e-05	0.000115755	GMPR2	GMP reductase 2	0	0	0	0	0	0	0	0	0	0	0
0.118259	3.72713e-05	0.000116353	LMOD1	Leiomodin-1	0	1	0	0	0	0	0	0	0	0	0
0.100785	3.85068e-05	0.000120082	LEPR	Leptin receptor	1	0	0	0	0	0	0	0	0	0	0
0.100521	3.86741e-05	0.000120475	ANXA5	Annexin A5	0	0	0	0	0	0	0	0	0	0	0
0.194934	3.90747e-05	0.000121593	VSTM2L	V-set and transmembrane domain-containing protein 2-like protein	0	0	1	0	0	1	0	0	0	0	0
0.171202	4.00277e-05	0.000124427	LETM1	Mitochondrial proton/calcium exchanger protein	0	0	0	0	0	0	0	0	0	0	0
0.0678099	4.17038e-05	0.000129499	CFD	Complement factor D	0	0	0	0	0	0	1	0	0	0	0
-0.174002	4.17606e-05	0.000129538	WWP2	NEDD4-like E3 ubiquitin-protein ligase WWP2	0	0	0	0	0	0	0	0	0	0	0
0.245571	4.34393e-05	0.000134602	GZMH	Granzyme H	0	0	1	0	0	0	0	0	0	0	0
-0.349877	4.44732e-05	0.00013766	TRIM25	E3 ubiquitin/ISG15 ligase TRIM25	0	0	0	0	0	0	0	0	0	0	0
-0.0639516	4.52107e-05	0.000139794	ORM1	Alpha-1-acid glycoprotein 1	1	0	0	0	0	0	0	0	0	0	0
0.12247	4.52726e-05	0.000139838	NOS2	Nitric oxide synthase, inducible	0	1	1	0	0	0	0	0	0	0	0
-0.220106	4.57242e-05	0.000141084	GP1BB	Platelet glycoprotein Ib beta chain	0	0	0	0	0	1	0	0	0	0	0
-0.313661	4.61017e-05	0.000142098	GIT1	ARF GTPase-activating protein GIT1	0	0	0	0	0	1	0	0	0	0	0
0.240774	4.7037e-05	0.000144828	CGA	Glycoprotein hormones alpha chain	0	0	0	0	0	0	0	0	0	0	0
0.187714	4.76517e-05	0.000146567	UBQLN3	Ubiquilin-3	0	0	0	0	0	0	0	0	0	0	0
-0.251957	4.82441e-05	0.000148233	RABEP1	Rab GTPase-binding effector protein 1	0	0	0	0	0	0	0	0	0	0	0
0.109867	4.90551e-05	0.000150566	ADAMTS16	A disintegrin and metalloproteinase with thrombospondin motifs 16	0	0	0	0	0	1	0	0	0	0	0
0.0384725	4.94076e-05	0.000151489	NGF	Beta-nerve growth factor	0	0	0	0	0	0	0	0	0	0	0
-0.230851	4.99272e-05	0.000152922	FRMD4B	FERM domain-containing protein 4B	0	0	0	0	0	0	0	0	0	0	0
-0.208283	5.01669e-05	0.000153495	ANXA11	Annexin A11	0	0	0	0	0	0	0	0	0	0	0
0.138317	5.32806e-05	0.000162851	CEACAM20	Carcinoembryonic antigen-related cell adhesion molecule 20	0	1	0	0	0	0	0	0	0	0	0
-0.337274	5.48038e-05	0.000167332	BANK1	B-cell scaffold protein with ankyrin repeats	0	1	1	0	0	0	0	0	0	0	0
0.171729	5.50255e-05	0.000167825	RRM2	Ribonucleoside-diphosphate reductase subunit M2	0	1	1	0	0	0	0	0	0	0	1
0.182973	5.50802e-05	0.000167825	PLA2G2A	Phospholipase A2, membrane associated	0	1	0	0	0	0	1	0	0	0	0
-0.0471247	5.53407e-05	0.000168443	F2	Prothrombin	1	0	0	0	0	0	0	0	0	0	0
-0.27485	5.59491e-05	0.000170118	DNAJB1	DnaJ homolog subfamily B member 1	0	0	0	0	0	0	0	0	0	0	0
0.106031	5.66857e-05	0.000172178	ESAM	Endothelial cell-selective adhesion molecule	0	0	0	0	0	0	0	0	0	0	0
0.246483	5.71361e-05	0.000173366	CXCL6	C-X-C motif chemokine 6	0	0	1	0	0	0	0	0	0	0	0
-0.132589	5.78988e-05	0.000175498	BLOC1S3	Biogenesis of lysosome-related organelles complex 1 subunit 3	0	0	0	0	0	0	0	0	0	0	0
0.483599	5.86035e-05	0.00017745	MICB_MICA	MHC class I polypeptide-related sequence A_MHC class I polypeptide-related sequence B	0	0	0	0	0	0	0	0	0	0	0
-0.149392	5.91248e-05	0.00017874	GGCT	Gamma-glutamylcyclotransferase	0	0	0	0	0	0	0	0	0	0	0
0.126739	5.91519e-05	0.00017874	ATP6AP2	Renin receptor	0	0	0	0	0	0	0	0	1	0	0
0.102719	6.04151e-05	0.000182369	CD38	ADP-ribosyl cyclase/cyclic ADP-ribose hydrolase 1	0	0	1	0	0	0	0	0	0	0	0
0.160296	6.26202e-05	0.00018883	APOA2	Apolipoprotein A-II	1	0	0	0	0	0	0	0	0	0	0
-0.23369	6.42651e-05	0.00019359	BTC	Probetacellulin	0	1	0	0	0	0	0	0	0	0	0
0.155718	6.55264e-05	0.000197187	CXCL17	C-X-C motif chemokine 17	0	0	0	0	0	0	0	0	0	0	1
-0.274458	6.61845e-05	0.000198962	WASF3	Wiskott-Aldrich syndrome protein family member 3	0	0	0	0	0	1	0	0	0	0	0
0.0785711	6.65808e-05	0.000199742	EZR	Ezrin	0	0	0	0	0	0	0	0	0	0	0
0.160708	6.65217e-05	0.000199742	REG1A	Lithostathine-1-alpha	0	0	0	1	0	0	0	0	0	0	0
0.223081	6.67358e-05	0.000199834	SNCG	Gamma-synuclein	0	0	0	0	0	1	0	0	0	0	0
0.347779	6.67483e-05	0.000199834	NENF	Neudesin	0	0	0	0	0	0	0	0	0	0	0
-0.253786	7.04817e-05	0.000210796	GTPBP2	GTP-binding protein 2	0	0	0	0	0	0	0	0	0	0	0
0.0893141	7.09616e-05	0.000212014	PODXL2	Podocalyxin-like protein 2	0	0	0	0	0	1	0	0	0	0	0
0.0818168	7.20919e-05	0.000214952	TIMP2	Metalloproteinase inhibitor 2	0	0	0	0	0	0	0	0	0	0	0
0.133223	7.20555e-05	0.000214952	CD2	T-cell surface antigen CD2	0	0	1	0	0	0	0	0	0	0	0
0.0895371	7.25303e-05	0.000216038	GALNT5	Polypeptide N-acetylgalactosaminyltransferase 5	0	1	0	0	0	0	0	0	0	0	0
-0.161311	7.36367e-05	0.000219111	SMAD3	Mothers against decapentaplegic homolog 3	0	0	0	0	0	0	0	0	0	0	0
-0.337543	7.3843e-05	0.000219278	CAMSAP1	Calmodulin-regulated spectrin-associated protein 1	0	0	0	0	0	0	0	0	0	0	0
0.0844497	7.38375e-05	0.000219278	GALNT2	Polypeptide N-acetylgalactosaminyltransferase 2	0	0	0	0	0	0	0	0	0	0	0
-0.396435	7.39308e-05	0.000219316	PDLIM7	PDZ and LIM domain protein 7	0	1	0	0	0	0	0	1	0	0	0
0.147253	7.46178e-05	0.000221129	PAPPA	Pappalysin-1	0	0	0	0	0	0	0	0	0	0	0
-0.173566	7.65416e-05	0.0002266	UMOD	Uromodulin	0	0	0	0	0	0	0	0	0	0	0
-0.21699	7.7515e-05	0.000229018	CETN2	Centrin-2	0	0	0	0	0	0	0	0	0	0	0
0.16511	7.74847e-05	0.000229018	MYOM2	Myomesin-2	0	0	0	0	0	0	0	1	0	0	0
-0.396992	7.94984e-05	0.000234404	GRAP2	GRB2-related adapter protein 2	0	0	1	0	0	0	0	0	0	0	0
-0.25709	7.94711e-05	0.000234404	NUB1	NEDD8 ultimate buster 1	0	0	0	0	0	0	0	0	0	0	0
0.111062	8.07034e-05	0.000237717	PCDH7	Protocadherin-7	0	0	0	0	0	0	0	0	0	0	0
0.185643	8.10318e-05	0.000238444	LBP	Lipopolysaccharide-binding protein	1	0	0	0	0	0	0	0	0	0	0
0.126817	8.1596e-05	0.000239863	TIMP4	Metalloproteinase inhibitor 4	0	0	0	0	0	0	1	0	0	0	0
0.328992	8.20632e-05	0.000240994	LAIR2	Leukocyte-associated immunoglobulin-like receptor 2	0	0	1	0	0	0	0	0	0	0	0
0.22526	8.24424e-05	0.000241864	CEACAM18	Carcinoembryonic antigen-related cell adhesion molecule 18	0	1	0	0	0	0	0	0	0	0	0
-0.328859	8.28132e-05	0.000242708	KAZN	Kazrin	0	0	1	0	0	1	0	0	0	0	0
-0.194649	8.50068e-05	0.000248888	TNFAIP8L2	Tumor necrosis factor alpha-induced protein 8-like protein 2	0	0	1	0	0	0	0	0	0	0	0
-0.279615	8.81985e-05	0.000257974	SNAP29	Synaptosomal-associated protein 29	0	0	0	0	0	0	0	0	0	0	0
0.163199	8.89696e-05	0.000259969	ITGAX	Integrin alpha-X	0	0	1	0	0	0	0	0	0	0	0
-0.232116	9.08067e-05	0.000265072	NFKB1	Nuclear factor NF-kappa-B p105 subunit	0	0	0	0	0	0	0	0	0	0	0
-0.138813	9.1746e-05	0.000267547	NIT1	Deaminated glutathione amidase	0	0	0	0	0	0	0	0	0	0	0
0.0890065	9.42657e-05	0.000274621	LEO1	RNA polymerase-associated protein LEO1	0	0	0	0	0	0	0	0	0	0	0
0.130315	9.58951e-05	0.000279089	SERPINA11	Serpin A11	1	0	0	0	0	0	0	0	0	0	0
-0.181817	9.62266e-05	0.000279645	AKT3	RAC-gamma serine/threonine-protein kinase	0	0	0	0	0	0	0	0	0	0	0
0.0841034	9.62773e-05	0.000279645	CNTN1	Contactin-1	0	0	0	0	0	1	0	0	0	0	0
-0.205986	9.6612e-05	0.000280338	FAM13A	Protein FAM13A	0	0	0	0	0	0	0	0	0	0	0
-0.217837	0.000100415	0.000291084	ANXA4	Annexin A4	0	0	0	1	0	0	0	0	0	0	0
-0.245994	0.000102715	0.000297162	ICA1	Islet cell autoantigen 1	0	0	0	0	0	0	0	0	0	0	0
0.39978	0.000102665	0.000297162	KLK1	Kallikrein-1	0	0	0	1	0	0	0	0	0	0	0
-0.138099	0.000103254	0.000298425	GASK1A	Golgi-associated kinase 1A	0	0	0	0	0	0	0	0	0	0	0
0.157602	0.000104312	0.000301184	MANEAL	Glycoprotein endo-alpha-1,2-mannosidase-like protein	0	0	0	0	0	1	0	0	0	0	0
0.0915888	0.000105352	0.000303889	PREB	Prolactin regulatory element-binding protein	0	0	0	0	0	0	0	0	0	0	0
-0.21428	0.000110805	0.000319303	LZTFL1	Leucine zipper transcription factor-like protein 1	0	0	0	0	0	0	0	0	0	0	0
0.179339	0.00011219	0.000322973	SERPINB8	Serpin B8	0	0	0	0	0	0	0	0	0	0	0
-0.323374	0.000113241	0.000325678	NCK2	Cytoplasmic protein NCK2	0	0	0	0	0	0	0	0	0	0	0
0.178939	0.000114244	0.00032824	REG1B	Lithostathine-1-beta	0	0	0	1	0	0	0	0	0	0	0
0.237685	0.000114625	0.000329012	GATD3	Glutamine amidotransferase-like class 1 domain-containing protein 3B, mitochondrial	0	0	0	0	0	0	0	0	0	0	0
-0.199632	0.000115197	0.00033033	PRDX5	Peroxiredoxin-5, mitochondrial	0	0	0	0	0	0	0	0	0	0	0
-0.203402	0.000122186	0.000350027	PLPBP	Pyridoxal phosphate homeostasis protein	0	0	0	0	0	0	0	0	0	0	0
-0.244018	0.000124401	0.000356025	ANKMY2	Ankyrin repeat and MYND domain-containing protein 2	0	0	0	0	0	0	0	0	0	0	0
-0.145058	0.0001311	0.000374828	SCT	Secretin	0	1	0	0	0	0	0	0	0	0	0
0.115318	0.000133534	0.000381413	CNTN5	Contactin-5	0	0	0	0	0	1	0	0	0	1	0
0.102626	0.000133874	0.000382012	MEGF11	Multiple epidermal growth factor-like domains protein 11	0	0	0	0	0	1	0	0	0	0	0
-0.260178	0.000134903	0.000384573	GHRL	Appetite-regulating hormone	0	0	0	0	0	0	0	0	0	0	0
-0.246714	0.000135408	0.000385635	VASH1	Tubulinyl-Tyr carboxypeptidase 1	0	0	0	0	0	0	0	0	0	0	0
-0.212128	0.000136915	0.000389548	PLEKHO1	Pleckstrin homology domain-containing family O member 1	0	1	0	0	0	0	0	0	0	0	0
0.301938	0.000143509	0.000407912	INSL5	Insulin-like peptide INSL5	0	1	0	0	0	0	0	0	0	0	0
-0.225729	0.000146271	0.000415359	FHIT	Bis(5'-adenosyl)-triphosphatase	0	0	0	0	0	0	0	0	0	0	0
0.314368	0.000149484	0.000424071	AIFM1	Apoptosis-inducing factor 1, mitochondrial	0	0	0	0	0	0	0	0	0	0	0
0.122912	0.000150807	0.00042741	CGN	Cingulin	0	1	0	0	0	0	0	0	0	0	0
-0.189809	0.000160809	0.000455313	PACS2	Phosphofurin acidic cluster sorting protein 2	0	0	0	0	0	1	0	1	0	0	0
0.104316	0.000166349	0.000470543	POLR2F	DNA-directed RNA polymerases I, II, and III subunit RPABC2	0	0	0	0	0	0	0	0	0	0	0
-0.273574	0.0001671	0.00047221	DBNL	Drebrin-like protein	0	0	0	0	0	0	0	0	0	0	0
-0.370208	0.000169037	0.000477223	LAT2	Linker for activation of T-cells family member 2	0	0	1	0	0	0	0	0	0	0	0
-0.373719	0.000169844	0.000479039	AKT2	RAC-beta serine/threonine-protein kinase	0	0	0	0	0	0	0	0	0	0	0
-0.25503	0.000171503	0.000483252	CD69	Early activation antigen CD69	0	0	1	0	0	0	0	0	0	0	0
-0.258252	0.000172648	0.000486009	DTD1	D-aminoacyl-tRNA deacylase 1	0	0	0	0	0	0	0	0	0	0	0
0.098232	0.000173701	0.000488503	CBLN4	Cerebellin-4	0	0	0	0	0	1	0	0	0	0	0
0.168332	0.000178951	0.000502782	MAMDC4	Apical endosomal glycoprotein	1	0	0	0	0	1	0	0	0	0	0
-0.107569	0.000183497	0.000515061	BCAN	Brevican core protein	0	0	0	0	0	1	0	0	0	0	0
0.0600117	0.000185428	0.000519982	CLEC12A	C-type lectin domain family 12 member A	0	0	1	0	0	0	0	0	0	0	0
0.0843336	0.000187619	0.000525622	BMP10	Bone morphogenetic protein 10	0	0	0	0	0	0	0	0	0	0	0
-0.32342	0.000188924	0.00052877	BRAP	BRCA1-associated protein	0	0	0	0	0	0	0	0	0	0	0
-0.280859	0.000192971	0.000539581	USP8	Ubiquitin carboxyl-terminal hydrolase 8	0	0	0	0	0	0	0	0	0	0	0
-0.297623	0.000195024	0.000544278	GOPC	Golgi-associated PDZ and coiled-coil motif-containing protein	0	0	0	0	0	0	0	0	0	0	0
0.0842993	0.000194994	0.000544278	LAMP1	Lysosome-associated membrane glycoprotein 1	0	0	0	0	0	0	0	0	0	0	0
0.126062	0.000197488	0.000550628	HJV	Hemojuvelin	1	0	0	0	0	0	0	1	0	0	0
-0.209274	0.000198102	0.000551815	SAMD9L	Sterile alpha motif domain-containing protein 9-like	0	0	1	0	0	0	0	0	0	0	0
-0.207133	0.000201678	0.00056124	TRAF2	TNF receptor-associated factor 2	0	0	0	0	0	0	0	0	0	0	0
0.130781	0.000203287	0.000565181	SCN4B	Sodium channel subunit beta-4	0	0	0	0	0	1	0	0	0	0	0
-0.329234	0.000207636	0.000576175	MAP4K5	Mitogen-activated protein kinase kinase kinase kinase 5	0	0	0	0	0	0	0	0	0	0	0
-0.207503	0.000207472	0.000576175	NFX1	Transcriptional repressor NF-X1	0	0	0	0	0	0	0	0	0	0	0
0.200864	0.000207901	0.000576363	IL22	Interleukin-22	0	0	0	0	0	0	0	0	0	0	0
-0.260166	0.000209881	0.000581302	TNIP1	TNFAIP3-interacting protein 1	0	0	0	0	0	0	0	0	0	0	0
-0.355761	0.00021243	0.000587805	DOK2	Docking protein 2	0	0	1	0	0	0	0	0	0	0	0
0.0978809	0.000219644	0.000607191	SNED1	Sushi, nidogen and EGF-like domain-containing protein 1	0	0	0	0	0	0	0	0	0	0	0
0.0667751	0.000222639	0.000614888	SELL	L-selectin	0	0	1	0	0	0	0	0	0	0	0
-0.22401	0.000223805	0.000617523	STXBP1	Syntaxin-binding protein 1	0	0	0	0	0	1	0	0	0	0	0
0.127628	0.000225741	0.000622278	RETN	Resistin	0	0	0	0	0	0	0	0	0	0	0
-0.145951	0.000229128	0.00063102	LRRFIP1	Leucine-rich repeat flightless-interacting protein 1	0	0	0	0	0	0	0	0	0	0	0
-0.342383	0.000231714	0.00063754	RHOC	Rho-related GTP-binding protein RhoC	0	0	0	0	0	0	0	0	0	0	0
-0.296276	0.000232404	0.000638838	VAV3	Guanine nucleotide exchange factor VAV3	0	0	0	0	0	0	0	0	0	0	0
-0.331238	0.000237595	0.000652493	SDCCAG8	Serologically defined colon cancer antigen 8	0	0	0	0	0	0	0	0	0	0	0
-0.3227	0.000242529	0.000665419	FKBP1B	Peptidyl-prolyl cis-trans isomerase FKBP1B	0	0	0	0	0	1	0	0	0	0	0
-0.101862	0.000244678	0.000670683	ITGA2	Integrin alpha-2	0	0	0	0	0	0	0	0	0	0	0
-0.290445	0.000245985	0.000673635	ASRGL1	Isoaspartyl peptidase/L-asparaginase	0	0	0	0	1	1	0	0	0	0	0
0.211644	0.000246845	0.000675357	PALM3	Paralemmin-3	1	0	0	0	0	0	0	0	0	0	0
-0.378823	0.000249799	0.000682799	GPA33	Cell surface A33 antigen	0	1	0	0	0	0	0	0	0	0	0
0.0233079	0.000262723	0.000717455	SERPINA1	Alpha-1-antitrypsin	1	0	0	0	0	0	0	0	0	0	0
0.0823444	0.000265345	0.000723938	FAM20A	Pseudokinase FAM20A	1	0	0	0	0	0	0	0	0	0	0
-0.240322	0.000266679	0.000726899	CDC37	Hsp90 co-chaperone Cdc37	0	0	0	0	0	0	0	0	0	0	0
-0.150247	0.000268004	0.00072983	PZP	Pregnancy zone protein	1	0	0	0	0	0	0	0	0	0	0
-0.189085	0.000269866	0.000734217	ACYP1	Acylphosphatase-1	0	0	0	0	0	0	0	0	0	0	0
0.126896	0.000274016	0.000744814	PGLYRP1	Peptidoglycan recognition protein 1	0	0	0	0	0	0	0	0	0	0	0
-0.308773	0.000276247	0.000750179	MINDY1	Ubiquitin carboxyl-terminal hydrolase MINDY-1	0	0	0	0	0	0	0	0	0	0	0
-0.262775	0.000279182	0.000756335	BCR	Breakpoint cluster region protein	0	0	0	0	0	0	0	0	0	0	0
0.0920655	0.000278968	0.000756335	SIL1	Nucleotide exchange factor SIL1	0	0	0	0	0	0	0	0	0	0	0
0.114493	0.00027929	0.000756335	PRSS27	Serine protease 27	0	0	0	0	1	0	0	0	0	0	1
0.235146	0.000281449	0.000761477	VWA5A	von Willebrand factor A domain-containing protein 5A	0	0	0	0	0	0	0	0	0	0	0
-0.270217	0.000284146	0.000768062	SPRY2	Protein sprouty homolog 2	0	0	0	0	0	0	0	0	0	0	0
0.17365	0.000287691	0.000776924	DPY30	Protein dpy-30 homolog	0	0	0	0	0	0	0	0	0	0	0
-0.218086	0.000289148	0.00078014	CC2D1A	Coiled-coil and C2 domain-containing protein 1A	0	0	0	0	0	0	0	0	0	0	0
-0.0742094	0.000294473	0.000793773	ITIH4	Inter-alpha-trypsin inhibitor heavy chain H4	1	0	0	0	0	0	0	0	0	0	0
0.167107	0.000299482	0.000806531	DLK1	Protein delta homolog 1	0	0	0	0	0	0	0	0	0	0	0
0.120822	0.000309734	0.000833372	ATP1B4	Protein ATP1B4	0	0	0	0	0	0	0	1	0	0	0
0.0767734	0.000310158	0.000833746	CD200	OX-2 membrane glycoprotein	0	0	0	0	0	1	0	0	0	0	0
0.109726	0.000311291	0.000836022	NID1	Nidogen-1	0	0	0	0	0	0	0	0	0	0	0
-0.201177	0.000315105	0.00084549	SMAD2	Mothers against decapentaplegic homolog 2	0	0	0	0	0	0	0	0	0	0	0
0.112053	0.000315716	0.000846351	BTNL10	Butyrophilin-like protein 10	0	0	0	0	0	0	0	0	0	0	0
-0.0552691	0.000319167	0.000854818	SMAD5	Mothers against decapentaplegic homolog 5	0	0	0	0	0	0	0	0	0	0	0
-0.0789404	0.000323545	0.00086575	HGFAC	Hepatocyte growth factor activator	1	0	0	0	0	0	0	0	0	0	0
-0.229446	0.000326073	0.000871716	RAB27B	Ras-related protein Rab-27B	0	0	0	0	0	0	0	0	0	0	0
0.181966	0.000333019	0.000889472	AFP	Alpha-fetoprotein	1	0	0	0	0	0	0	0	0	0	0
-0.313182	0.00033386	0.000890903	EIF2AK2	Interferon-induced, double-stranded RNA-activated protein kinase	0	0	0	0	0	0	0	0	0	0	0
-0.265424	0.000334725	0.000892397	DCTN2	Dynactin subunit 2	0	0	0	0	0	0	0	0	0	0	0
-0.383714	0.000335912	0.000894746	DOK1	Docking protein 1	0	0	0	0	0	0	0	0	0	0	0
0.123317	0.000338613	0.000901119	LGALS7_LGALS7B	Galectin-7	0	0	0	0	0	0	0	0	0	0	0
0.118883	0.000341597	0.000908231	SCARF1	Scavenger receptor class F member 1	0	0	1	0	0	0	0	0	0	0	0
-0.276285	0.000346938	0.000921593	IST1	IST1 homolog	0	0	0	0	0	0	0	0	0	0	0
-0.193428	0.000348605	0.000925179	DTYMK	Thymidylate kinase	0	0	0	0	0	0	0	0	0	0	0
0.317369	0.000355124	0.000941627	IFNG	Interferon gamma	0	0	1	0	0	0	0	0	0	0	0
-0.210168	0.000360552	0.000955152	FADD	FAS-associated death domain protein	0	0	0	0	0	0	0	0	0	0	0
-0.242686	0.000362679	0.000959917	SMAD1	Mothers against decapentaplegic homolog 1	0	0	0	0	0	0	0	0	0	0	0
-0.0863846	0.000363368	0.000960869	CRTAC1	Cartilage acidic protein 1	0	0	0	0	0	0	0	0	0	0	0
-0.228121	0.000366596	0.00096853	KIFBP	KIF-binding protein	0	0	0	0	0	0	0	0	0	0	0
0.0911908	0.000367905	0.000971111	CALB2	Calretinin	0	0	0	0	0	1	1	0	0	0	0
-0.302212	0.000370197	0.000974519	PSTPIP2	Proline-serine-threonine phosphatase-interacting protein 2	0	0	1	0	0	0	0	1	0	0	0
-0.209889	0.000369783	0.000974519	SF3B4	Splicing factor 3B subunit 4	0	0	0	0	0	0	0	0	0	0	0
0.0989701	0.000369902	0.000974519	TCN1	Transcobalamin-1	0	0	0	0	0	0	0	0	0	0	0
-0.239767	0.000371936	0.000978215	SRPK2	SRSF protein kinase 2	0	0	0	0	0	0	0	0	0	0	0
-0.172183	0.000377752	0.000992618	FAM172A	Cotranscriptional regulator FAM172A	0	0	0	0	0	0	0	0	0	0	0
0.0970704	0.000385318	0.00101159	HRC	Sarcoplasmic reticulum histidine-rich calcium-binding protein	0	0	0	0	0	0	0	1	0	0	0
-0.294953	0.000392556	0.00102967	CDC42BPB	Serine/threonine-protein kinase MRCK beta	0	0	0	0	0	0	0	0	0	0	0
-0.190641	0.000406909	0.00106636	AKT1S1	Proline-rich AKT1 substrate 1	0	0	0	0	0	0	0	0	0	0	0
-0.0720815	0.000414419	0.00108506	F13B	Coagulation factor XIII B chain	1	0	0	0	0	0	0	0	0	0	0
0.134752	0.000425774	0.0011138	HSDL2	Hydroxysteroid dehydrogenase-like protein 2	0	0	0	0	0	0	0	0	0	0	0
-0.289129	0.000426424	0.0011145	SLA2	Src-like-adapter 2	0	0	1	0	0	0	0	0	0	0	0
0.190243	0.000433586	0.00113221	RBP1	Retinol-binding protein 1	0	0	0	0	0	0	0	0	0	0	0
-0.288686	0.000434858	0.00113451	PDE5A	cGMP-specific 3',5'-cyclic phosphodiesterase	0	0	0	0	0	0	0	0	0	0	0
0.0470683	0.000441898	0.00115185	ATRN	Attractin, Isoform 2	0	0	0	0	0	0	0	0	0	0	0
0.151735	0.000443742	0.00115563	TP53I3	Quinone oxidoreductase PIG3	0	0	0	0	0	0	0	0	0	0	1
0.0986516	0.000444169	0.00115571	SCG2	Secretogranin-2	0	0	0	0	0	1	0	0	0	0	0
-0.237765	0.000456711	0.00118729	AFAP1	Actin filament-associated protein 1	0	0	0	0	0	0	0	0	0	0	0
0.11036	0.000470163	0.00122117	SORBS1	Sorbin and SH3 domain-containing protein 1	0	0	0	0	0	0	0	0	0	0	0
0.157335	0.000478311	0.00124123	NOS1	Nitric oxide synthase, brain	0	0	0	0	0	0	0	1	0	0	0
-0.206575	0.000480478	0.00124575	ZBTB16	Zinc finger and BTB domain-containing protein 16	0	0	0	0	0	0	0	0	0	0	0
-0.299066	0.000487906	0.00126388	ATP5IF1	ATPase inhibitor, mitochondrial	0	0	0	0	0	0	0	0	0	0	0
0.308478	0.000490312	0.00126899	PSG1	Pregnancy-specific beta-1-glycoprotein 1	0	0	0	0	0	0	0	0	0	0	0
-0.273586	0.000495067	0.00128016	TBCB	Tubulin-folding cofactor B	0	0	0	0	0	1	0	0	0	0	0
0.111632	0.000499053	0.00128933	ATP1B3	Sodium/potassium-transporting ATPase subunit beta-3	0	0	0	0	0	0	0	0	0	0	0
-0.295762	0.000499732	0.00128995	ARF6	ADP-ribosylation factor 6	0	0	0	0	0	0	0	0	0	0	0
0.140671	0.00050294	0.00129708	SCPEP1	Retinoid-inducible serine carboxypeptidase	0	0	0	0	0	0	0	0	1	0	0
-0.172808	0.000505145	0.00130162	ATXN3	Ataxin-3	0	0	0	0	0	0	0	0	0	0	0
0.0617105	0.000506639	0.00130432	TLR2	Toll-like receptor 2	0	0	1	0	0	0	0	0	0	0	0
-0.216228	0.000517118	0.00133012	PADI4	Protein-arginine deiminase type-4	0	0	1	0	0	0	0	0	0	0	0
-0.240761	0.000529806	0.00136154	PTPN6	Tyrosine-protein phosphatase non-receptor type 6	0	0	1	0	0	0	0	0	0	0	0
0.124076	0.000530264	0.00136154	CLGN	Calmegin	0	0	0	0	0	0	0	0	0	0	0
-0.221014	0.000531843	0.00136439	FGD3	FYVE, RhoGEF and PH domain-containing protein 3	0	0	1	0	0	0	0	0	0	0	0
-0.202448	0.000533813	0.00136825	MPIG6B	Megakaryocyte and platelet inhibitory receptor G6b	0	0	1	0	0	0	0	0	0	0	0
-0.235006	0.000539209	0.00138087	STK4	Serine/threonine-protein kinase 4	0	0	1	0	0	0	0	0	0	0	0
-0.307139	0.000547633	0.00140121	DNM1	Dynamin-1	0	0	0	0	0	1	0	0	0	0	0
0.0995833	0.000550452	0.00140719	ELN	Elastin	0	0	0	0	0	0	0	0	0	0	0
-0.242358	0.000553576	0.00141375	NDUFB7	NADH dehydrogenase [ubiquinone] 1 beta subcomplex subunit 7	0	0	0	0	0	0	0	0	0	0	0
-0.182516	0.000553983	0.00141375	MYO9B	Unconventional myosin-IXb	0	0	1	0	0	0	0	0	0	0	0
0.142992	0.000556198	0.00141816	SUMF2	Inactive C-alpha-formylglycine-generating enzyme 2	0	0	0	0	0	0	0	0	0	0	0
0.0848189	0.000557467	0.00142015	HRG	Histidine-rich glycoprotein	1	0	0	0	0	0	0	0	0	0	0
-0.224242	0.000562429	0.00143155	NUMB	Protein numb homolog	0	0	0	0	0	0	0	0	0	0	0
-0.284687	0.000563914	0.00143408	CRKL	Crk-like protein	0	0	0	0	0	0	0	0	0	0	0
-0.349828	0.000565314	0.00143639	SULT1A1	Sulfotransferase 1A1	1	0	0	0	0	0	0	0	0	0	0
0.207284	0.000570735	0.0014489	SEPTIN3	Neuronal-specific septin-3	0	0	0	0	0	1	0	0	0	0	0
0.148221	0.000573318	0.0014542	CCL2	C-C motif chemokine 2	0	0	0	0	0	0	0	0	0	0	0
-0.308924	0.000575488	0.00145844	FLI1	Friend leukemia integration 1 transcription factor	0	0	1	0	0	0	0	0	0	0	0
-0.21502	0.00057726	0.00146166	TBC1D5	TBC1 domain family member 5	0	0	0	0	0	0	0	0	0	0	0
-0.255013	0.000590218	0.00149318	DCTD	Deoxycytidylate deaminase	0	0	0	0	0	0	0	0	0	0	0
-0.185779	0.000617845	0.00156171	UROD	Uroporphyrinogen decarboxylase	0	0	0	0	0	0	0	0	0	0	0
-0.220282	0.000635734	0.00160554	PRKAR1A	cAMP-dependent protein kinase type I-alpha regulatory subunit	0	0	0	0	0	0	0	0	0	0	0
0.138374	0.000636538	0.00160619	PRG3	Proteoglycan 3	0	0	0	0	0	0	0	0	0	0	0
-0.196396	0.000639034	0.00160784	VASP	Vasodilator-stimulated phosphoprotein	0	0	0	0	0	0	0	0	0	0	0
0.0967286	0.000639004	0.00160784	SBSN	Suprabasin	0	0	0	0	0	0	0	0	0	0	1
0.165657	0.000639393	0.00160784	FUT1	Galactoside alpha-(1,2)-fucosyltransferase 1	0	0	0	1	0	0	0	0	0	0	0
0.184639	0.000638056	0.00160784	VMO1	Vitelline membrane outer layer protein 1 homolog	0	0	1	0	0	0	0	0	0	0	0
0.0625482	0.000640331	0.00160881	C2	Complement C2	1	0	0	0	0	0	0	0	0	0	0
-0.182628	0.000646117	0.00162195	EIF4G3	Eukaryotic translation initiation factor 4 gamma 3	0	0	0	0	0	0	0	0	0	0	0
0.137195	0.000654028	0.0016404	SLC9A3R2	Na(+)/H(+) exchange regulatory cofactor NHE-RF2	0	0	0	0	0	0	0	0	0	0	0
-0.18123	0.000655664	0.0016431	LPP	Lipoma-preferred partner	0	0	0	0	0	0	0	0	0	0	0
0.204549	0.000657108	0.0016453	IL17F	Interleukin-17F	0	0	1	0	0	0	0	0	0	0	0
0.22126	0.000671588	0.00168012	IL10	Interleukin-10	0	0	1	0	0	0	1	0	0	0	0
-0.323738	0.00067771	0.00169399	NAA80	N-alpha-acetyltransferase 80	0	0	0	0	0	0	0	0	0	0	0
-0.0666901	0.000705176	0.00176113	PROS1	Vitamin K-dependent protein S	1	0	0	0	0	0	0	0	0	0	0
-0.190439	0.000705967	0.0017616	GMFG	Glia maturation factor gamma	0	0	1	0	0	0	0	0	0	0	0
-0.25452	0.000706916	0.00176246	CLEC1B	C-type lectin domain family 1 member B	1	0	0	0	0	0	0	0	0	0	0
0.0765088	0.000712935	0.00177596	RNASE4	Ribonuclease 4	1	0	0	0	0	0	0	0	0	0	0
-0.158025	0.000722051	0.00179713	RGS10	Regulator of G-protein signaling 10	0	0	1	0	0	0	0	0	0	0	0
-0.0569949	0.000723111	0.00179824	CFP	Properdin	0	0	1	0	0	0	0	0	0	0	0
-0.24404	0.000739582	0.00183763	MINK1	Misshapen-like kinase 1	0	0	0	0	0	0	0	0	0	0	0
0.092819	0.000745316	0.00185031	ADA	Adenosine deaminase	0	1	1	0	0	0	0	0	0	0	0
-0.188022	0.00074864	0.00185698	TANK	TRAF family member-associated NF-kappa-B activator	0	0	0	0	0	0	0	0	0	0	0
-0.129298	0.000751745	0.0018631	NEDD4L	E3 ubiquitin-protein ligase NEDD4-like	0	0	0	0	0	0	0	0	0	0	0
-0.144431	0.00077275	0.00191354	DGKA	Diacylglycerol kinase alpha	0	0	1	0	0	0	0	0	0	0	1
-0.301569	0.0007967	0.00197118	PHACTR2	Phosphatase and actin regulator 2	0	0	0	0	0	0	0	0	0	0	0
-0.143337	0.000798859	0.00197335	BOLA2_BOLA2B	BolA-like protein 2	0	0	0	0	0	0	0	0	0	0	0
0.0931573	0.000798931	0.00197335	LTB	Lymphotoxin-beta	0	1	1	0	0	0	0	0	0	0	0
0.199616	0.000846947	0.00209019	IGFL4	Insulin growth factor-like family member 4	0	0	0	0	0	0	0	0	0	0	0
-0.310131	0.000851303	0.00209916	ERP29	Endoplasmic reticulum resident protein 29	0	0	0	0	0	0	0	0	0	0	0
-0.151332	0.000875612	0.00215571	AZI2	5-azacytidine-induced protein 2	0	0	0	0	0	0	0	0	0	0	0
0.338362	0.000875712	0.00215571	GCG	Pro-glucagon	0	0	0	1	0	0	0	0	0	0	0
0.0592755	0.000898269	0.00220938	IL13RA1	Interleukin-13 receptor subunit alpha-1	0	0	0	0	0	0	0	0	0	0	0
-0.174296	0.000903924	0.00222142	NSFL1C	NSFL1 cofactor p47	0	0	0	0	0	0	0	0	0	0	0
-0.234825	0.000905116	0.00222248	IPCEF1	Interactor protein for cytohesin exchange factors 1	0	0	1	0	0	1	0	0	0	1	0
-0.258419	0.0009229	0.00226236	MTSS2	Protein MTSS 2	0	0	0	0	0	1	0	0	0	0	0
0.124615	0.000922906	0.00226236	PRTN3	Myeloblastin	0	0	0	0	0	0	0	0	0	0	0
-0.0764524	0.000927276	0.00227116	PDGFC	Platelet-derived growth factor C	0	0	0	0	0	0	0	0	1	0	0
0.191639	0.000938711	0.00229725	MYBPC1	Myosin-binding protein C, slow-type	0	0	0	0	0	0	0	1	0	0	0
-0.174706	0.000955269	0.00233581	ASPSCR1	Tether containing UBX domain for GLUT4	0	0	0	0	0	0	0	0	0	0	0
-0.131039	0.000984719	0.00240581	DBN1	Drebrin	0	0	0	0	0	0	0	0	0	0	0
-0.117537	0.00101007	0.00246568	PLA2G1B	Phospholipase A2	0	0	0	1	0	0	0	0	0	0	0
-0.284051	0.00102888	0.00249959	OPHN1	Oligophrenin-1	0	0	0	0	0	0	0	0	0	0	0
-0.275083	0.00102483	0.00249959	TPD52L2	Tumor protein D54	0	0	0	0	0	0	0	0	0	0	0
-0.232992	0.0010263	0.00249959	SERPINB1	Leukocyte elastase inhibitor	0	0	0	0	0	0	0	0	0	0	1
-0.229419	0.00102866	0.00249959	CORO1A	Coronin-1A	0	0	1	0	0	0	0	0	0	0	0
-0.181185	0.00102909	0.00249959	IRAK1	Interleukin-1 receptor-associated kinase 1	0	0	0	0	0	0	0	0	0	0	0
0.159699	0.00102673	0.00249959	CDC123	Cell division cycle protein 123 homolog	0	0	0	0	0	0	0	0	0	0	0
-0.184963	0.00103997	0.00252392	MSRA	Mitochondrial peptide methionine sulfoxide reductase	1	0	0	0	0	0	0	0	0	0	0
-0.135812	0.00105244	0.00255191	FGFR4	Fibroblast growth factor receptor 4	1	0	0	0	0	0	0	0	0	0	0
0.11853	0.00105325	0.00255191	PCSK7	Proprotein convertase subtilisin/kexin type 7	0	0	0	0	0	0	0	0	0	0	0
0.0710965	0.00105843	0.00256232	FAM171B	Protein FAM171B	0	0	0	0	0	1	0	0	0	0	0
0.171662	0.00109568	0.00265032	CKMT1A_CKMT1B	Creatine kinase U-type, mitochondrial	0	1	0	0	0	1	0	0	0	0	1
0.0582814	0.00112432	0.00271734	DDX39A	ATP-dependent RNA helicase DDX39A	0	0	0	0	0	0	0	0	0	0	0
-0.178985	0.00113952	0.00275181	CDC26	Anaphase-promoting complex subunit CDC26	0	0	0	0	0	0	0	0	0	0	0
-0.187022	0.00116119	0.0027972	MAPKAPK2	MAP kinase-activated protein kinase 2	0	0	0	0	0	0	0	0	0	0	0
0.095682	0.00116109	0.0027972	CUZD1	CUB and zona pellucida-like domain-containing protein 1	0	0	0	1	0	0	0	0	0	0	0
0.116513	0.00116059	0.0027972	CIT	Citron Rho-interacting kinase	0	0	0	0	0	1	0	0	0	0	0
-0.250404	0.00118612	0.00285489	GIPC3	PDZ domain-containing protein GIPC3	0	0	0	0	0	0	0	0	0	0	0
-0.320685	0.00118911	0.00285973	PRKG1	cGMP-dependent protein kinase 1	0	0	0	0	0	0	0	0	0	0	0
-0.294626	0.00129345	0.00310556	BPIFA2	BPI fold-containing family A member 2	0	0	0	0	0	0	0	0	0	0	0
-0.22443	0.00129252	0.00310556	CRH	Corticoliberin	0	0	0	0	0	1	0	0	0	0	0
-0.259765	0.00130218	0.00312396	EGF	Pro-epidermal growth factor	0	0	0	1	0	0	0	1	0	0	0
-0.111356	0.00130753	0.00313421	NELL1	Protein kinase C-binding protein NELL1	0	0	0	0	0	1	0	0	0	0	0
-0.194193	0.00131171	0.00314165	SPART	Spartin	0	0	0	0	0	0	0	0	0	0	0
0.085381	0.00134832	0.00322669	CA11	Carbonic anhydrase-related protein 11	0	0	0	0	0	1	0	0	0	0	0
0.126777	0.00135638	0.00324333	DPEP1	Dipeptidase 1	0	1	0	1	0	0	0	0	0	0	0
0.103242	0.00139485	0.00333259	CXCL12	Stromal cell-derived factor 1	0	0	0	0	0	0	0	0	0	0	0
0.0563659	0.00140149	0.0033457	NEO1	Neogenin	0	0	0	0	0	0	0	0	0	0	0
-0.21568	0.00140661	0.0033552	TBL1X	F-box-like/WD repeat-containing protein TBL1X	0	0	0	0	0	0	0	0	0	0	0
-0.29884	0.00141914	0.00338233	MGMT	Methylated-DNA--protein-cysteine methyltransferase	1	0	0	0	0	0	0	0	0	0	0
0.0786518	0.00142626	0.00339652	NECTIN1	Nectin-1	0	0	0	0	0	0	0	0	0	0	1
0.103545	0.00142925	0.00340087	TDO2	Tryptophan 2,3-dioxygenase	1	0	0	0	0	0	0	0	0	0	0
-0.227857	0.00143955	0.00342258	NRGN	Neurogranin	0	0	0	0	0	1	0	0	0	0	0
-0.25913	0.00144857	0.00344125	IRAK4	Interleukin-1 receptor-associated kinase 4	0	0	0	0	0	0	0	0	0	0	0
0.157867	0.00146004	0.00346566	DCDC2C	Doublecortin domain-containing protein 2C	0	0	0	0	0	0	0	0	0	0	0
-0.269918	0.00147961	0.00350927	GCC1	GRIP and coiled-coil domain-containing protein 1	0	0	0	0	0	0	0	0	0	0	0
0.149735	0.00148608	0.00352176	CCL7	C-C motif chemokine 7	0	0	0	0	0	0	0	0	0	0	0
0.0931601	0.00148881	0.00352536	NPTXR	Neuronal pentraxin receptor	0	0	0	0	0	1	0	0	0	0	0
0.136947	0.0014989	0.00354638	CCL16	C-C motif chemokine 16	1	0	0	0	0	0	0	0	0	0	0
0.10276	0.00150324	0.00355379	CCN5	CCN family member 5	0	0	0	0	1	0	1	0	0	0	0
-0.217598	0.00150607	0.00355758	CASP3	Caspase-3	0	0	0	0	0	0	0	0	0	0	0
-0.234624	0.00152538	0.00360029	MAVS	Mitochondrial antiviral-signaling protein	0	0	0	0	0	0	0	0	0	0	0
0.143595	0.00153198	0.00361295	FDX2	Ferredoxin-2, mitochondrial	0	0	0	0	0	0	0	0	0	0	0
-0.185331	0.00153788	0.00362395	YWHAQ	14-3-3 protein theta	0	0	0	0	0	0	0	0	0	0	0
-0.183965	0.00156123	0.00367599	ATXN10	Ataxin-10	0	0	0	0	0	0	0	0	0	0	0
0.0590301	0.00156974	0.00369307	FCER1A	High affinity immunoglobulin epsilon receptor subunit alpha	0	0	0	0	0	0	0	0	0	0	0
-0.260845	0.00165015	0.00387911	TAB2	TGF-beta-activated kinase 1 and MAP3K7-binding protein 2	0	0	0	0	0	0	0	0	0	0	0
0.142985	0.00165373	0.00388439	VEGFA	Vascular endothelial growth factor A	0	0	0	0	0	0	0	0	0	0	0
-0.277988	0.00165758	0.00388721	PMVK	Phosphomevalonate kinase	0	0	0	0	0	0	0	0	0	0	0
0.109485	0.00165759	0.00388721	BCL2L11	Bcl-2-like protein 11, Isoform BimL	0	0	0	0	0	0	0	0	0	0	0
-0.208706	0.00168021	0.00393711	CMIP	C-Maf-inducing protein	0	0	0	0	0	0	0	0	0	0	0
-0.191155	0.00170193	0.00398481	DNAJC9	DnaJ homolog subfamily C member 9	0	0	0	0	0	0	0	0	0	0	0
-0.172729	0.00170623	0.00399168	NEXN	Nexilin	0	0	0	0	0	0	0	1	0	0	0
0.10084	0.00170981	0.00399686	LCN2	Neutrophil gelatinase-associated lipocalin	0	0	0	0	0	0	0	0	0	0	0
-0.168095	0.00171653	0.00400935	ABL1	Tyrosine-protein kinase ABL1	0	0	0	0	0	0	0	0	0	0	0
-0.200773	0.00171794	0.00400945	TARBP2	RISC-loading complex subunit TARBP2	0	0	0	0	0	0	0	0	0	0	0
-0.1928	0.00174863	0.00407781	PPP1R2	Protein phosphatase inhibitor 2	0	0	0	0	0	0	0	0	0	0	0
-0.265407	0.00176974	0.00412374	MAX	Protein max	0	0	0	0	0	0	0	0	0	0	0
0.107526	0.00177118	0.00412382	CSF2RB	Cytokine receptor common subunit beta	0	0	1	0	0	0	0	0	0	0	0
-0.207804	0.00180859	0.00420757	DNAJB6	DnaJ homolog subfamily B member 6	0	0	0	0	0	0	0	0	0	0	0
-0.0993635	0.00182724	0.00424419	COMMD9	COMM domain-containing protein 9	0	0	0	0	0	0	0	0	0	0	0
0.149169	0.001827	0.00424419	ZCCHC8	Zinc finger CCHC domain-containing protein 8	0	0	0	0	0	0	0	0	0	0	0
0.132628	0.00183479	0.00425835	AGRP	Agouti-related protein	0	0	0	0	0	1	0	0	0	0	0
-0.234643	0.00184158	0.00427072	WASF1	Wiskott-Aldrich syndrome protein family member 1	0	0	0	0	0	1	0	0	0	0	0
-0.130073	0.00186209	0.00431391	MZT1	Mitotic-spindle organizing protein 1	0	0	0	0	0	0	0	0	0	0	0
0.0680496	0.00186316	0.00431391	CPOX	Oxygen-dependent coproporphyrinogen-III oxidase, mitochondrial	0	0	0	0	0	0	0	0	0	0	0
0.0789151	0.0018763	0.0043409	C1GALT1C1	C1GALT1-specific chaperone 1	0	0	0	0	0	0	0	0	0	0	0
-0.164495	0.00188319	0.00435339	CEP85	Centrosomal protein of 85 kDa	0	0	0	0	0	0	0	1	0	0	0
-0.13675	0.00189256	0.00437159	PIKFYVE	1-phosphatidylinositol 3-phosphate 5-kinase	0	0	0	0	0	0	0	0	0	0	0
-0.161271	0.00189581	0.00437563	CD2AP	CD2-associated protein	0	0	0	0	0	0	0	0	0	0	0
0.142552	0.00190618	0.0043961	IL10RA	Interleukin-10 receptor subunit alpha	0	0	1	0	0	0	0	0	0	0	0
-0.183309	0.00195134	0.00449671	SEC31A	Protein transport protein Sec31A	0	0	0	0	0	0	0	0	0	0	0
0.0759852	0.00200682	0.00462089	KLK6	Kallikrein-6	0	0	0	0	0	1	0	0	0	0	0
-0.209675	0.0020583	0.0047357	TRIM5	Tripartite motif-containing protein 5	0	0	0	0	0	0	0	0	0	0	0
-0.183683	0.00206239	0.0047414	EHBP1	EH domain-binding protein 1	0	0	0	0	0	0	0	0	0	0	0
0.101451	0.00207448	0.00476544	CD101	Immunoglobulin superfamily member 2	0	1	0	0	0	0	0	0	0	0	0
-0.173377	0.00208257	0.00478025	DLG4	Disks large homolog 4	0	0	0	0	0	1	0	0	0	0	0
0.0736781	0.00210792	0.00483464	PTPRB	Receptor-type tyrosine-protein phosphatase beta	0	0	0	0	0	0	0	0	0	0	0
-0.160658	0.00211692	0.00485149	DDHD2	Phospholipase DDHD2	0	0	0	0	0	0	0	0	0	0	0
-0.178414	0.00214836	0.00491969	S100A12	Protein S100-A12	0	0	0	0	0	0	0	0	0	0	0
0.104253	0.00215154	0.0049231	SFRP4	Secreted frizzled-related protein 4	0	0	0	0	1	0	0	0	0	0	0
0.221011	0.00216385	0.0049474	MYL6B	Myosin light chain 6B	0	0	0	0	0	0	0	1	0	0	0
0.0771766	0.00216671	0.00495007	RGMA	Repulsive guidance molecule A	0	0	0	0	0	0	0	1	0	0	0
0.0892606	0.00216898	0.00495137	APOH	Beta-2-glycoprotein 1	1	0	0	0	0	0	0	0	0	0	0
0.164226	0.00222154	0.00506741	CLEC4D	C-type lectin domain family 4 member D	0	0	0	0	0	0	0	0	0	0	0
-0.214005	0.00222578	0.0050731	USO1	General vesicular transport factor p115	0	0	0	0	0	0	0	1	0	0	0
-0.187133	0.00224606	0.00511135	PIBF1	Progesterone-induced-blocking factor 1, Isoform 4	0	0	0	0	0	0	0	0	0	0	0
-0.141771	0.00224533	0.00511135	OTUD6B	Deubiquitinase OTUD6B	0	0	0	0	0	0	0	0	0	0	0
-0.155468	0.00224815	0.00511213	STAMBP	STAM-binding protein	0	0	0	0	0	0	0	0	0	0	0
-0.186475	0.00225412	0.00512016	CHMP1A	Charged multivesicular body protein 1a	0	0	0	0	0	0	0	0	0	0	0
0.0912722	0.00225518	0.00512016	STX3	Syntaxin-3	0	0	0	0	0	0	0	0	0	0	0
-0.220128	0.00226094	0.00512923	CMC1	COX assembly mitochondrial protein homolog	0	0	0	0	0	0	0	0	0	0	0
-0.171468	0.00233802	0.00530001	VTA1	Vacuolar protein sorting-associated protein VTA1 homolog	0	0	0	0	0	0	0	0	0	0	0
0.0861563	0.00234639	0.00531485	ADAM23	Disintegrin and metalloproteinase domain-containing protein 23	0	0	0	0	0	1	0	0	1	0	0
0.182652	0.00236917	0.0053623	BPIFB2	BPI fold-containing family B member 2	0	0	0	0	0	0	0	0	0	0	0
0.402093	0.00239003	0.00540531	CASP4	Caspase-4	0	0	0	0	0	0	0	0	0	0	0
0.136386	0.00239269	0.00540714	DEFB118	Beta-defensin 118	0	0	0	0	0	0	0	0	0	0	0
0.0856535	0.00244716	0.00552597	GUCA2A	Guanylin	0	1	0	0	0	0	0	0	0	0	0
-0.212704	0.00245729	0.00554455	TXLNA	Alpha-taxilin	0	0	0	0	0	0	0	0	0	0	0
-0.247532	0.00246898	0.00556664	TMED8	Protein TMED8	0	0	0	0	0	0	0	0	0	0	0
-0.177703	0.00247155	0.00556813	SYTL4	Synaptotagmin-like protein 4	0	0	0	0	0	0	0	0	0	0	0
-0.0972956	0.00251576	0.00565902	NAP1L4	Nucleosome assembly protein 1-like 4	0	0	0	0	0	0	0	0	0	0	0
0.110735	0.00251501	0.00565902	NEFL	Neurofilament light polypeptide	0	0	0	0	0	1	0	0	0	0	0
-0.130351	0.00254098	0.00571135	SNX15	Sorting nexin-15	0	0	0	0	0	0	0	0	0	0	0
-0.0920107	0.00254674	0.00571988	HS3ST3B1	Heparan sulfate glucosamine 3-O-sulfotransferase 3B1	1	0	0	0	0	0	0	0	0	0	0
0.094088	0.0025673	0.00576163	MRPL24	39S ribosomal protein L24, mitochondrial	0	0	0	0	0	0	0	0	0	0	0
0.171019	0.00257423	0.00577275	SORD	Sorbitol dehydrogenase	1	0	0	0	1	0	0	0	0	0	0
0.152747	0.00258652	0.00579586	AMFR	E3 ubiquitin-protein ligase AMFR	0	0	0	0	0	0	0	0	0	0	0
-0.106672	0.00260416	0.00583092	DYNLT3	Dynein light chain Tctex-type 3	0	0	0	0	0	0	0	0	0	0	0
0.121149	0.00260745	0.00583383	CD40	Tumor necrosis factor receptor superfamily member 5	0	0	0	0	0	0	0	0	0	0	0
-0.137887	0.00261557	0.00584752	SYAP1	Synapse-associated protein 1	0	0	0	0	0	0	0	0	0	0	0
0.0723641	0.00262335	0.00586041	ADAMTS1	A disintegrin and metalloproteinase with thrombospondin motifs 1	0	0	0	0	0	0	0	0	0	0	0
0.141486	0.00263216	0.00587561	RNF43	E3 ubiquitin-protein ligase RNF43	0	1	0	0	0	0	0	0	0	0	0
0.0826804	0.0026386	0.00588548	COMP	Cartilage oligomeric matrix protein	0	0	0	0	0	0	1	0	0	0	0
-0.148236	0.00265091	0.00590843	PAK4	Serine/threonine-protein kinase PAK 4	0	0	0	0	0	0	0	0	0	0	0
-0.226307	0.00265923	0.00591796	EBAG9	Receptor-binding cancer antigen expressed on SiSo cells	0	0	0	0	0	0	0	0	0	0	0
-0.13803	0.00265864	0.00591796	STX16	Syntaxin-16	0	0	0	0	0	0	0	0	0	0	0
-0.20761	0.00266525	0.00592684	PLA2G4A	Cytosolic phospholipase A2	0	0	0	0	0	0	0	0	1	0	0
-0.0883251	0.00266738	0.00592706	CDHR5	Cadherin-related family member 5	1	1	0	0	0	0	0	0	0	0	0
-0.15049	0.00267978	0.0059501	STK24	Serine/threonine-protein kinase 24	0	0	0	0	0	0	0	0	0	0	0
-0.240369	0.00268502	0.00595719	CACYBP	Calcyclin-binding protein	0	0	0	0	0	0	0	0	0	0	0
0.163959	0.00269891	0.00598347	ACADM	Medium-chain specific acyl-CoA dehydrogenase, mitochondrial	1	0	0	0	0	0	0	1	0	0	0
-0.106132	0.00272284	0.00603194	FOXJ3	Forkhead box protein J3	0	0	0	0	0	0	0	0	0	0	0
0.127627	0.00273411	0.00605233	CCL22	C-C motif chemokine 22	0	0	1	0	0	0	0	0	0	0	0
-0.105929	0.00274441	0.00607052	CSNK2A1	Casein kinase II subunit alpha	0	0	0	0	0	0	0	0	0	0	0
-0.11933	0.00275196	0.00608262	FGFBP2	Fibroblast growth factor-binding protein 2	0	0	0	0	0	0	1	0	0	0	0
-0.0611754	0.00276815	0.00611378	GC	Vitamin D-binding protein	1	0	0	0	0	0	0	0	0	0	0
-0.220821	0.00278798	0.00615292	VPS4B	Vacuolar protein sorting-associated protein 4B	0	0	0	0	0	0	0	0	0	0	0
0.234462	0.00279027	0.00615333	CSRP3	Cysteine and glycine-rich protein 3	0	0	0	0	0	0	0	1	0	0	0
0.120098	0.00285102	0.00628256	DMD	Dystrophin	0	0	0	0	0	0	0	0	0	0	0
0.233271	0.00286195	0.00630189	FOLH1	Glutamate carboxypeptidase 2	0	1	0	0	0	0	0	0	0	0	0
0.260179	0.00289362	0.00636683	LYPLA2	Acyl-protein thioesterase 2	0	0	0	0	0	0	0	0	0	0	0
-0.213091	0.00290531	0.00638774	CRYZL1	Quinone oxidoreductase-like protein 1	0	0	0	0	0	0	0	0	0	0	0
-0.160113	0.00294245	0.00646454	ITPA	Inosine triphosphate pyrophosphatase	0	0	0	0	0	0	0	0	0	0	0
-0.197284	0.00296189	0.00650237	TWF2	Twinfilin-2	0	0	0	0	0	0	0	1	0	0	0
-0.0405527	0.00297125	0.00651801	C1R	Complement C1r subcomponent	1	0	0	0	0	0	0	0	0	0	0
0.209667	0.00299782	0.00657136	DNLZ	DNL-type zinc finger protein	0	0	0	0	0	0	0	0	0	0	0
0.18131	0.00303157	0.00664038	KIF20B	Kinesin-like protein KIF20B	0	0	1	0	0	0	0	0	0	0	0
0.128974	0.00306098	0.00669977	WFDC1	WAP four-disulfide core domain protein 1	0	0	0	0	0	0	0	0	0	0	0
-0.0947173	0.00307628	0.00672821	TSNAX	Translin-associated protein X	0	0	0	0	0	0	0	0	0	0	0
0.112448	0.00309294	0.00675959	GABARAP	Gamma-aminobutyric acid receptor-associated protein	0	0	0	0	0	0	0	0	0	0	0
-0.25851	0.00310623	0.00678357	DAB2	Disabled homolog 2	0	0	0	0	0	0	0	0	0	0	0
-0.149176	0.00311807	0.00680432	BIRC2	Baculoviral IAP repeat-containing protein 2	0	0	0	0	0	0	0	0	0	0	0
-0.178379	0.00312603	0.00681661	CALCOCO2	Calcium-binding and coiled-coil domain-containing protein 2	0	0	0	0	0	0	0	0	0	0	0
0.0980901	0.00322023	0.00701678	CCL14	C-C motif chemokine 14	0	0	1	0	0	0	0	0	0	0	0
0.101659	0.00322638	0.00702494	ITGAL	Integrin alpha-L	0	0	1	0	0	0	0	0	0	0	0
-0.0771454	0.00324482	0.00705983	GP1BA	Platelet glycoprotein Ib alpha chain	0	0	1	0	0	0	0	0	0	0	0
-0.240688	0.00325318	0.00707275	CA13	Carbonic anhydrase 13	0	1	0	0	0	0	0	0	0	0	0
0.0744729	0.00326186	0.00708635	IGFBP6	Insulin-like growth factor-binding protein 6	0	0	0	0	0	0	0	0	0	0	0
-0.226946	0.00331264	0.00719134	BCL2L1	Bcl-2-like protein 1	0	0	0	0	0	0	0	0	0	0	0
-0.264732	0.00331608	0.00719346	YES1	Tyrosine-protein kinase Yes	0	0	0	0	0	0	0	0	0	0	0
-0.260325	0.00332634	0.00721035	MTHFSD	Methenyltetrahydrofolate synthase domain-containing protein	0	0	0	0	0	0	0	0	0	0	0
-0.0930205	0.00335391	0.00725936	NCAN	Neurocan core protein	0	0	0	0	0	1	0	0	0	0	0
0.120134	0.00335249	0.00725936	ATP1B1	Sodium/potassium-transporting ATPase subunit beta-1	0	0	0	0	0	0	0	0	0	0	0
0.0885577	0.00336999	0.00728666	CCL11	Eotaxin	0	1	1	0	0	0	0	0	0	0	0
0.205851	0.00337151	0.00728666	TMPRSS15	Enteropeptidase	0	1	0	0	0	0	0	0	0	0	0
0.0625164	0.00340553	0.00735059	ACE	Angiotensin-converting enzyme	0	1	0	0	0	0	0	0	0	0	0
0.109404	0.00340613	0.00735059	LCP1	Plastin-2	0	0	1	0	0	0	0	0	0	0	0
0.115458	0.0034128	0.00735956	PMS1	PMS1 protein homolog 1	0	0	0	0	0	0	0	0	0	0	0
-0.245603	0.00345184	0.0074359	CDKN1A	Cyclin-dependent kinase inhibitor 1	0	0	0	0	0	0	0	0	0	0	0
-0.227686	0.00345515	0.0074359	LDLRAP1	Low density lipoprotein receptor adapter protein 1	0	0	0	0	0	1	0	0	0	0	0
0.0658431	0.00345584	0.0074359	SCRG1	Scrapie-responsive protein 1	0	0	0	0	0	1	0	0	0	0	0
-0.103332	0.00345885	0.0074369	TXN	Thioredoxin	0	0	0	0	0	0	0	0	0	0	1
-0.1989	0.0035068	0.00753447	SIRT2	NAD-dependent protein deacetylase sirtuin-2	0	0	0	0	0	1	0	1	0	0	0
0.105147	0.00352125	0.00755996	ERMAP	Erythroid membrane-associated protein	0	0	0	0	0	0	0	0	0	0	0
0.150617	0.0035483	0.00761244	CCL4	C-C motif chemokine 4	0	0	0	0	0	0	0	0	0	0	0
-0.176244	0.00355721	0.00762035	CEP170	Centrosomal protein of 170 kDa	0	0	0	0	0	1	0	0	0	0	0
-0.162092	0.00355618	0.00762035	LRCH4	Leucine-rich repeat and calponin homology domain-containing protein 4	0	0	0	0	0	0	0	0	0	0	0
0.175233	0.00357805	0.00765938	CTSH	Pro-cathepsin H	0	0	0	0	0	0	0	0	0	0	0
0.0645982	0.00359785	0.00769614	ADGRF5	Adhesion G protein-coupled receptor F5	0	0	0	0	0	0	0	0	0	0	0
0.17712	0.00360498	0.00770573	CRYM	Ketimine reductase mu-crystallin	0	0	0	0	0	1	0	0	0	0	0
0.269806	0.00365284	0.00780233	ALPP	Alkaline phosphatase, placental type	0	0	0	0	1	0	0	0	0	0	0
0.109103	0.00366074	0.0078135	TXNRD1	Thioredoxin reductase 1, cytoplasmic	0	0	0	0	0	0	0	0	0	0	0
-0.0490276	0.00366855	0.00782445	PLG	Plasminogen	1	0	0	0	0	0	0	0	0	0	0
0.0501277	0.00368034	0.00784387	TF	Serotransferrin	1	0	0	0	0	1	0	0	0	0	0
-0.176981	0.00368862	0.00784889	HARS1	Histidine--tRNA ligase, cytoplasmic	0	0	0	0	0	0	0	0	0	0	0
-0.157514	0.00368566	0.00784889	CASP2	Caspase-2	0	0	0	0	0	0	0	0	0	0	0
0.11703	0.00369075	0.00784889	LILRA4	Leukocyte immunoglobulin-like receptor subfamily A member 4	0	0	1	0	0	1	0	0	0	0	0
-0.230423	0.00370595	0.00787549	SH2B3	SH2B adapter protein 3	0	0	0	0	0	0	0	0	0	0	0
-0.252975	0.00371714	0.00789351	SARG	Specifically androgen-regulated gene protein	0	0	0	0	0	0	0	0	0	0	0
0.100589	0.00373867	0.00793348	TK1	Thymidine kinase, cytosolic	0	0	0	0	0	0	0	0	0	0	0
-0.170422	0.00375782	0.00796831	NFE2	Transcription factor NF-E2 45 kDa subunit	0	0	1	0	0	0	0	0	0	0	0
-0.196376	0.0037673	0.00798263	YTHDF3	YTH domain-containing family protein 3	0	0	0	0	0	0	0	0	0	0	0
0.136936	0.00379775	0.00804132	ITM2A	Integral membrane protein 2A	0	0	1	0	0	0	0	0	0	0	0
-0.174456	0.0038032	0.00804702	TRIM21	E3 ubiquitin-protein ligase TRIM21	0	0	0	0	0	0	0	0	0	0	0
0.235191	0.00381402	0.00806408	AGR2	Anterior gradient protein 2 homolog	0	1	0	0	1	0	0	0	0	0	0
-0.140221	0.00384704	0.00812801	IGBP1	Immunoglobulin-binding protein 1	0	0	0	0	0	0	0	0	0	0	0
-0.0728552	0.00389305	0.00821929	SERPINA5	Plasma serine protease inhibitor	1	0	0	0	0	0	0	0	0	0	0
0.0768234	0.00390055	0.00822917	CNTN3	Contactin-3	0	0	0	0	0	0	0	0	0	0	0
-0.105918	0.00392162	0.00826767	PLXNB3	Plexin-B3	0	1	0	0	0	1	0	0	0	0	0
-0.0591318	0.00393779	0.00829576	ERP44	Endoplasmic reticulum resident protein 44	0	0	0	0	0	0	0	0	0	0	0
-0.202914	0.00399494	0.00841011	ZFYVE19	Abscission/NoCut checkpoint regulator	0	0	0	0	0	0	0	0	0	0	0
-0.176442	0.00401517	0.0084466	ENO1	Alpha-enolase	0	0	0	0	0	0	0	0	0	0	0
0.145245	0.00402197	0.00845482	GFRAL	GDNF family receptor alpha-like	0	0	0	0	0	0	0	0	0	0	0
-0.173537	0.00403159	0.00846894	STAT2	Signal transducer and activator of transcription 2	0	0	0	0	0	0	0	0	0	0	0
-0.314609	0.00405911	0.00852064	UFD1	Ubiquitin recognition factor in ER-associated degradation protein 1	0	0	0	0	0	0	0	0	0	0	0
-0.248168	0.00414731	0.00869952	RAB11FIP3	Rab11 family-interacting protein 3	0	0	0	0	0	0	0	0	0	0	0
0.170843	0.00420347	0.00881101	ARHGEF5	Rho guanine nucleotide exchange factor 5	0	0	0	0	0	0	0	0	0	0	0
-0.253658	0.00422159	0.00884264	MYH9	Myosin-9	0	0	0	0	0	0	0	0	0	0	0
-0.202264	0.00422899	0.00885179	EIF4E	Eukaryotic translation initiation factor 4E	0	0	0	0	0	0	0	0	0	0	0
0.118557	0.004243	0.00887476	TPR	Nucleoprotein TPR	0	0	0	0	0	0	0	0	0	0	0
-0.261689	0.00425491	0.0088933	EHD3	EH domain-containing protein 3	0	0	0	0	0	1	0	0	0	0	1
0.17014	0.00438359	0.00915571	ACRV1	Acrosomal protein SP-10	0	0	0	0	0	0	0	0	0	0	0
-0.233881	0.00444995	0.00928768	RBPMS2	RNA-binding protein with multiple splicing 2	0	1	0	0	0	0	0	0	0	0	0
-0.188034	0.00445842	0.0092921	SLC9A3R1	Na(+)/H(+) exchange regulatory cofactor NHE-RF1	0	0	0	0	0	0	0	0	0	0	1
0.130122	0.00445532	0.0092921	FABP6	Gastrotropin	0	1	0	0	0	0	0	0	0	0	0
-0.118544	0.00446846	0.00930638	AAMDC	Mth938 domain-containing protein	0	0	0	0	0	0	0	1	0	0	0
-0.141565	0.0044806	0.009325	FGR	Tyrosine-protein kinase Fgr	0	0	1	0	0	0	0	0	0	0	0
-0.16429	0.00449469	0.00934767	NT5C	5'(3')-deoxyribonucleotidase, cytosolic type	0	0	0	0	0	0	0	0	0	0	0
-0.108675	0.00450861	0.00936996	CCS	Copper chaperone for superoxide dismutase	0	0	0	0	0	0	0	0	0	0	0
-0.149741	0.00451861	0.00938407	STIP1	Stress-induced-phosphoprotein 1	0	0	0	0	0	0	0	0	0	0	0
-0.164662	0.00454005	0.00941777	DCTN6	Dynactin subunit 6	0	0	0	0	0	0	0	0	0	0	0
0.380598	0.00454129	0.00941777	GH1	Somatotropin	0	0	0	0	0	0	0	0	0	0	0
0.0655716	0.00458037	0.00949209	RSPO3	R-spondin-3	0	0	0	0	0	0	0	0	0	0	0
-0.212124	0.00463821	0.00960514	ARHGEF10	Rho guanine nucleotide exchange factor 10	0	0	0	0	0	0	0	0	0	0	0
-0.095757	0.0046913	0.00970821	SPRED2	Sprouty-related, EVH1 domain-containing protein 2	0	0	0	0	0	0	0	0	0	0	0
0.193037	0.00472283	0.00976654	SHD	SH2 domain-containing adapter protein D	0	0	0	0	0	1	0	0	0	0	0
0.134922	0.00474318	0.00980168	ACTN2	Alpha-actinin-2	0	0	0	0	0	0	0	1	0	0	0
-0.145843	0.00476315	0.00983599	FXYD5	FXYD domain-containing ion transport regulator 5	0	0	0	0	0	0	0	0	0	0	0
-0.169709	0.00479056	0.0098856	WASHC3	WASH complex subunit 3	0	0	0	0	0	0	0	0	0	0	0
-0.1511	0.00486993	0.0100423	SNX9	Sorting nexin-9	0	0	0	0	0	0	0	0	0	0	0
0.144916	0.00490042	0.010098	LPO	Lactoperoxidase	0	0	0	0	0	0	0	0	0	0	0
0.125632	0.00494222	0.010177	GRIN2B	Glutamate receptor ionotropic, NMDA 2B	0	0	0	0	0	1	0	0	0	0	0
0.189422	0.00504655	0.0103845	KIR3DL2	Killer cell immunoglobulin-like receptor 3DL2	0	0	1	0	0	0	0	0	0	0	0
-0.118907	0.00511358	0.010515	PRKAB1	5'-AMP-activated protein kinase subunit beta-1	0	0	0	0	0	0	0	0	0	0	0
-0.159155	0.00519118	0.0106671	PCBP2	Poly(rC)-binding protein 2	0	0	0	0	0	0	0	0	0	0	0
0.0918995	0.00520117	0.0106801	KIRREL2	Kin of IRRE-like protein 2	0	0	0	1	0	0	0	0	0	0	0
0.193799	0.00522949	0.0107307	LONP1	Lon protease homolog, mitochondrial	0	0	0	0	0	0	0	0	0	0	0
-0.178109	0.00527791	0.0108225	AP1G2	AP-1 complex subunit gamma-like 2	0	0	0	0	0	0	0	0	0	0	0
-0.0663702	0.00528466	0.0108287	C8B	Complement component C8 beta chain	1	0	0	0	0	0	0	0	0	0	0
-0.159449	0.00534208	0.0109387	HPCAL1	Hippocalcin-like protein 1	0	0	0	0	0	1	0	0	0	0	0
-0.122917	0.00540977	0.0110696	DRG2	Developmentally-regulated GTP-binding protein 2	0	0	0	0	0	0	0	0	0	0	0
0.243059	0.005429	0.0111011	NOP56	Nucleolar protein 56	0	0	0	0	0	0	0	0	0	0	0
-0.21451	0.0054924	0.0112229	RILPL2	RILP-like protein 2	0	0	0	0	0	0	0	0	0	0	0
-0.12783	0.00558019	0.0113944	INPP5D	Phosphatidylinositol 3,4,5-trisphosphate 5-phosphatase 1	0	1	1	0	0	0	0	0	0	0	0
0.0543837	0.00567215	0.011574	ADAMTSL4	ADAMTS-like protein 4	0	0	0	0	0	0	0	0	0	0	0
0.27584	0.00570721	0.0116375	PAEP	Glycodelin	0	0	0	0	1	0	0	0	0	0	0
-0.120306	0.00575874	0.0117343	DAPK2	Death-associated protein kinase 2	0	0	0	0	0	0	0	1	0	1	0
-0.157758	0.00576619	0.0117413	CASP10	Caspase-10	0	0	0	0	0	0	0	0	0	0	0
0.0863373	0.00577169	0.0117443	IL33	Interleukin-33	0	0	0	0	0	0	0	0	0	0	0
-0.134165	0.00581774	0.0118298	RABGAP1L	Rab GTPase-activating protein 1-like	0	0	0	0	0	0	0	0	0	0	0
0.0521089	0.0058578	0.011903	PRELP	Prolargin	0	0	0	0	0	0	0	0	0	0	0
-0.182941	0.00587645	0.0119326	TBCA	Tubulin-specific chaperone A	0	0	0	0	0	0	0	0	0	0	0
0.0500604	0.00594529	0.012064	NGRN	Neugrin	0	0	0	0	0	0	0	1	0	0	0
0.172543	0.00600349	0.0121736	NDUFS6	NADH dehydrogenase [ubiquinone] iron-sulfur protein 6, mitochondrial	0	0	0	0	0	0	0	1	0	0	0
-0.135593	0.00612854	0.0124186	PRDX6	Peroxiredoxin-6	0	0	0	0	0	0	0	0	0	0	0
-0.118155	0.00620087	0.0125564	NADK	NAD kinase	0	0	0	0	0	0	0	0	0	0	0
-0.174942	0.00620955	0.0125653	HEXIM1	Protein HEXIM1	0	0	0	0	0	0	0	0	0	0	0
-0.0967109	0.0062195	0.0125767	HDDC2	5'-deoxynucleotidase HDDC2	0	0	0	0	0	0	0	0	0	0	0
0.148249	0.00627026	0.0126706	CENPJ	Centromere protein J	0	0	0	0	0	0	0	0	0	0	0
-0.13812	0.00634824	0.0128193	PSIP1	PC4 and SFRS1-interacting protein	0	0	0	0	0	0	0	0	0	0	0
-0.113051	0.00636779	0.012841	TREML1	Trem-like transcript 1 protein	0	0	1	0	0	1	0	0	0	0	0
0.109062	0.00636686	0.012841	MMP15	Matrix metalloproteinase-15	0	0	0	0	0	0	0	0	0	0	0
-0.136156	0.00652609	0.0131512	RWDD1	RWD domain-containing protein 1	0	0	0	0	0	0	0	0	0	0	0
-0.179186	0.0065871	0.0132632	FOXO1	Forkhead box protein O1	0	0	0	0	0	0	0	1	0	0	0
-0.140648	0.00659075	0.0132632	SESTD1	SEC14 domain and spectrin repeat-containing protein 1	0	0	0	0	0	0	0	0	0	0	0
0.119342	0.00660285	0.0132784	CNGB3	Cyclic nucleotide-gated cation channel beta-3	0	0	0	0	0	0	0	0	0	0	0
0.0772324	0.00666769	0.013383	ADAMTS4	A disintegrin and metalloproteinase with thrombospondin motifs 4	0	0	0	0	0	0	1	0	0	0	0
0.108159	0.00665967	0.013383	FHIP2A	FHF complex subunit HOOK interacting protein 2A	0	0	0	0	0	0	0	0	0	0	0
0.11736	0.00666862	0.013383	IL17RB	Interleukin-17 receptor B	1	0	0	0	1	1	0	0	0	0	0
-0.112902	0.00669674	0.0134302	RAPGEF2	Rap guanine nucleotide exchange factor 2	0	0	0	0	0	0	0	0	0	0	0
0.100998	0.00674051	0.0135088	GPHA2	Glycoprotein hormone alpha-2	0	0	0	1	0	0	0	0	0	0	0
-0.179082	0.00683088	0.0136711	ELAC1	Zinc phosphodiesterase ELAC protein 1	0	0	0	0	0	0	0	0	0	0	0
-0.0564241	0.00682881	0.0136711	MEPE	Matrix extracellular phosphoglycoprotein	0	0	0	0	0	1	0	0	0	0	0
0.127763	0.00684642	0.0136928	CAPG	Macrophage-capping protein	0	0	0	0	0	0	0	0	0	0	0
-0.190683	0.00685293	0.0136965	IRAG2	Inositol 1,4,5-triphosphate receptor associated 2	0	0	1	0	0	0	0	0	0	0	0
-0.261088	0.00697667	0.0139343	MESD	LRP chaperone MESD	0	0	0	0	0	0	0	0	0	0	0
-0.188384	0.00698818	0.0139477	ARHGEF1	Rho guanine nucleotide exchange factor 1	0	0	1	0	0	0	0	0	0	0	0
-0.158142	0.0070545	0.0140705	STK11	Serine/threonine-protein kinase STK11	0	0	0	0	0	0	0	0	0	0	0
0.108897	0.007214	0.0143788	PSAPL1	Proactivator polypeptide-like 1	0	0	0	0	0	0	0	0	0	0	0
-0.0673322	0.00723747	0.0144059	F7	Coagulation factor VII	1	0	0	0	0	0	0	0	0	0	0
0.168743	0.00723637	0.0144059	MORN4	MORN repeat-containing protein 4	0	0	0	0	0	0	0	0	0	0	0
0.05665	0.00740197	0.0147233	SOX9	Transcription factor SOX-9	0	0	0	0	0	0	0	0	0	0	0
-0.248524	0.00750121	0.0149106	PDLIM5	PDZ and LIM domain protein 5	0	0	0	0	0	0	0	1	0	0	0
-0.126782	0.00754616	0.0149897	RAB2B	Ras-related protein Rab-2B	0	0	0	0	0	0	0	0	0	0	0
-0.117578	0.00756189	0.0150108	IMPACT	Protein IMPACT	0	0	0	0	0	0	0	0	0	0	0
-0.1785	0.00760392	0.0150839	LATS1	Serine/threonine-protein kinase LATS1	0	0	0	0	0	0	0	0	0	0	0
0.142384	0.00763575	0.0151368	C1QBP	Complement component 1 Q subcomponent-binding protein, mitochondrial	0	0	0	0	0	0	0	0	0	0	0
-0.0870526	0.00769405	0.015242	ARL2BP	ADP-ribosylation factor-like protein 2-binding protein	0	0	0	0	0	0	0	0	0	0	0
-0.221867	0.00774224	0.0153271	HBZ	Hemoglobin subunit zeta	0	0	0	0	0	0	0	0	0	0	0
-0.177816	0.00776771	0.0153671	MARS1	Methionine--tRNA ligase, cytoplasmic	0	0	0	0	0	0	0	0	0	0	0
0.118799	0.00798027	0.0157577	PBLD	Phenazine biosynthesis-like domain-containing protein	1	1	0	0	0	0	0	0	0	0	0
0.14216	0.00798007	0.0157577	CPA2	Carboxypeptidase A2	0	0	0	1	0	0	0	0	0	0	0
0.189263	0.00798132	0.0157577	SCRIB	Protein scribble homolog	0	0	0	0	0	0	0	0	0	0	0
0.0924555	0.00799892	0.0157818	TNFRSF13C	Tumor necrosis factor receptor superfamily member 13C	0	1	1	0	0	0	0	0	0	0	0
-0.196593	0.00800497	0.0157831	PPIB	Peptidyl-prolyl cis-trans isomerase B	0	0	0	0	0	0	0	0	0	0	0
-0.177137	0.00802294	0.0158078	CTF1	Cardiotrophin-1	0	0	0	0	0	0	0	0	0	0	0
-0.127625	0.00805885	0.0158679	CHM	Rab proteins geranylgeranyltransferase component A 1	0	0	0	0	0	0	0	0	0	0	0
-0.175145	0.0081632	0.0160625	ANGPT1	Angiopoietin-1	0	0	0	0	0	0	0	0	0	0	0
0.182197	0.00835979	0.0164383	BTLA	B- and T-lymphocyte attenuator	0	0	1	0	0	0	0	0	0	0	0
0.13955	0.00838139	0.0164697	MANSC4	MANSC domain-containing protein 4	0	0	0	0	0	1	0	0	0	0	0
0.0944569	0.00848485	0.0166591	LUZP2	Leucine zipper protein 2	0	0	0	0	0	1	0	0	0	0	0
0.14802	0.00848916	0.0166591	CHP1	Calcineurin B homologous protein 1	0	0	0	0	0	0	0	0	0	0	0
-0.0854479	0.00851628	0.0167011	WFIKKN1	WAP, Kazal, immunoglobulin, Kunitz and NTR domain-containing protein 1	0	0	0	0	0	1	0	0	0	0	0
0.0564925	0.0085398	0.0167359	SERPINF1	Pigment epithelium-derived factor	0	0	0	0	0	0	0	0	0	0	0
-0.157947	0.00857403	0.0167918	RGCC	Regulator of cell cycle RGCC	0	0	0	0	0	0	0	0	0	0	0
-0.382813	0.00868167	0.0169912	LPA	Apolipoprotein(a)	1	0	0	0	0	0	0	0	0	0	0
0.13853	0.008766	0.0171447	LECT2	Leukocyte cell-derived chemotaxin-2	1	0	0	0	0	0	0	0	0	0	0
0.0840326	0.00878656	0.0171735	RPL14	60S ribosomal protein L14	0	0	0	0	0	0	0	0	0	0	0
-0.200585	0.00883591	0.0172476	EIF4G1	Eukaryotic translation initiation factor 4 gamma 1	0	0	0	0	0	0	0	1	0	0	0
0.0794439	0.00883629	0.0172476	NEB	Nebulin	0	0	0	0	0	0	0	1	0	0	0
0.320398	0.00885028	0.0172634	CHIT1	Chitotriosidase-1	0	0	1	0	0	0	0	0	0	0	0
-0.129054	0.00887344	0.017297	CIAPIN1	Anamorsin	0	0	0	0	0	0	0	0	0	0	0
-0.140427	0.00889252	0.0173226	RAB33A	Ras-related protein Rab-33A	0	0	0	0	0	1	0	0	0	0	0
0.112176	0.00903325	0.0175851	SFTPA2	Pulmonary surfactant-associated protein A2	0	0	0	0	0	0	0	0	0	0	0
0.0709913	0.00911889	0.0177399	ZHX2	Zinc fingers and homeoboxes protein 2	0	0	0	0	0	0	0	0	0	0	0
0.0965427	0.00915369	0.017784	DNAJA1	DnaJ homolog subfamily A member 1	0	0	0	0	0	0	0	0	0	0	0
0.112993	0.00915364	0.017784	CCAR2	Cell cycle and apoptosis regulator protein 2	0	0	0	0	0	0	0	0	0	0	0
-0.151274	0.00917521	0.0178139	BACH1	Transcription regulator protein BACH1	0	0	0	0	0	0	0	0	0	0	0
-0.199404	0.00921385	0.0178706	PLCB2	1-phosphatidylinositol 4,5-bisphosphate phosphodiesterase beta-2	0	0	1	0	0	0	0	0	0	0	0
0.237773	0.00921664	0.0178706	TOP1	DNA topoisomerase 1	0	0	0	0	0	0	0	0	0	0	0
0.0721356	0.00930966	0.018039	SWAP70	Switch-associated protein 70	0	0	0	0	0	0	0	0	0	0	0
0.119253	0.00945776	0.0183138	DNPEP	Aspartyl aminopeptidase	0	0	0	0	0	0	0	0	0	0	0
0.110915	0.00949175	0.0183675	PDE1C	Calcium/calmodulin-dependent 3',5'-cyclic nucleotide phosphodiesterase 1C	0	0	0	0	0	1	0	0	0	0	0
-0.0829436	0.009509	0.0183887	LRRN1	Leucine-rich repeat neuronal protein 1	0	0	0	0	0	1	0	0	0	0	0
-0.147546	0.00952916	0.0184155	USP25	Ubiquitin carboxyl-terminal hydrolase 25	0	0	0	0	0	0	0	1	0	0	0
-0.071904	0.00957822	0.0184981	GLOD4	Glyoxalase domain-containing protein 4	0	0	0	0	0	0	0	0	0	0	0
-0.110535	0.00962432	0.0185748	ARG1	Arginase-1	1	0	0	0	0	0	0	0	0	0	0
0.166527	0.00965475	0.0186212	FABP2	Fatty acid-binding protein, intestinal	0	1	0	0	0	0	0	0	0	0	0
0.111673	0.00975227	0.0187969	DEFA1_DEFA1B	Neutrophil defensin 1	0	0	0	0	0	0	0	0	0	0	0
0.149935	0.00979851	0.0188736	TXK	Tyrosine-protein kinase TXK	0	0	1	0	0	0	0	0	0	0	0
-0.168902	0.00992382	0.0191024	CASP7	Caspase-7	0	0	0	0	0	0	0	0	0	0	0
0.32093	0.00999326	0.0192234	FAM171A2	Protein FAM171A2	0	0	0	0	0	1	0	0	0	0	0
-0.120332	0.0100491	0.0193181	FKBPL	FK506-binding protein-like	0	0	0	0	0	0	0	0	0	0	0
-0.162975	0.0100632	0.0193325	DDI2	Protein DDI1 homolog 2	0	0	0	0	0	0	0	0	0	0	0
0.148419	0.0103269	0.019826	PRDX3	Thioredoxin-dependent peroxide reductase, mitochondrial	0	0	0	0	0	0	0	0	0	0	0
0.144168	0.0103924	0.0199386	HNF1A	Hepatocyte nuclear factor 1-alpha	1	1	0	1	0	0	0	0	0	0	0
-0.16992	0.0106253	0.0203721	MPI	Mannose-6-phosphate isomerase	0	0	0	0	0	0	0	0	0	0	0
0.102301	0.0106365	0.0203802	SAT1	Diamine acetyltransferase 1	0	0	0	0	0	0	0	0	0	0	0
-0.139035	0.0106442	0.0203816	EIF2AK3	Eukaryotic translation initiation factor 2-alpha kinase 3	0	0	0	1	0	0	0	0	0	0	0
0.131165	0.0107835	0.0206348	TMEM132A	Transmembrane protein 132A	0	0	0	0	0	1	0	0	0	0	0
0.12671	0.010816	0.0206836	PGLYRP4	Peptidoglycan recognition protein 4	0	0	0	0	1	0	0	0	0	0	1
-0.126344	0.0108283	0.0206935	CASP8	Caspase-8	0	0	0	0	0	0	0	0	0	0	0
-0.0933183	0.0108935	0.0208044	CCT5	T-complex protein 1 subunit epsilon	0	0	0	0	0	0	0	0	0	0	0
-0.0646586	0.0109631	0.0209238	TFPI	Tissue factor pathway inhibitor	1	0	0	0	0	0	0	0	0	0	0
0.0635516	0.0109772	0.0209369	SERPINI1	Neuroserpin	0	0	0	0	0	1	0	0	0	0	0
-0.0948305	0.0110144	0.0209891	LPL	Lipoprotein lipase	0	0	0	0	0	0	1	0	0	0	0
0.137098	0.0110189	0.0209891	TTN	Titin	0	0	0	0	0	0	0	1	0	0	0
0.032791	0.0110591	0.0210383	SERPINA6	Corticosteroid-binding globulin	1	0	0	0	0	0	0	0	0	0	0
0.0552753	0.0110568	0.0210383	HK2	Hexokinase-2	0	0	0	0	0	0	0	0	0	0	0
-0.106298	0.0110882	0.0210798	RANBP1	Ran-specific GTPase-activating protein	0	0	0	0	0	0	0	0	0	0	0
-0.123915	0.0110985	0.0210858	BECN1	Beclin-1	0	0	0	0	0	0	0	0	0	0	0
-0.236516	0.0111478	0.0211656	MANF	Mesencephalic astrocyte-derived neurotrophic factor	0	0	0	0	0	0	0	0	0	0	0
-0.26069	0.011197	0.0212453	RRAS	Ras-related protein R-Ras	0	0	0	0	0	0	0	0	0	0	0
-0.175327	0.011326	0.0214223	TDRKH	Tudor and KH domain-containing protein	0	0	0	0	0	0	0	0	1	0	0
-0.11837	0.011327	0.0214223	SERPINB6	Serpin B6	0	0	0	0	0	0	0	0	0	0	0
0.0699741	0.0113181	0.0214223	KIF1C	Kinesin-like protein KIF1C	0	0	0	0	0	1	0	1	0	0	0
0.107504	0.0113223	0.0214223	TMED1	Transmembrane emp24 domain-containing protein 1	0	0	0	0	0	0	0	0	0	0	0
0.107514	0.0113178	0.0214223	CRELD2	Protein disulfide isomerase CRELD2	0	0	0	0	0	0	0	0	0	0	0
-0.173529	0.0114449	0.0216314	NFAT5	Nuclear factor of activated T-cells 5	0	0	0	0	0	0	0	0	0	0	0
0.0555313	0.0115503	0.0218164	F3	Tissue factor	0	0	0	0	0	0	0	0	0	0	0
-0.0943589	0.0115648	0.0218298	FES	Tyrosine-protein kinase Fes/Fps	0	0	1	0	0	0	0	0	0	0	0
0.100033	0.0116245	0.0219282	HMGCL	Hydroxymethylglutaryl-CoA lyase, mitochondrial	1	0	0	0	0	0	0	0	0	0	0
0.13321	0.0118624	0.0223625	CLC	Galectin-10	0	0	0	0	0	0	0	0	0	0	0
0.11493	0.0119253	0.0224665	SLC28A1	Sodium/nucleoside cotransporter 1	1	1	0	0	0	0	0	0	0	0	0
-0.243432	0.0119401	0.02248	TIA1	Nucleolysin TIA-1 isoform p40	0	0	0	0	0	0	0	0	0	0	0
0.142187	0.0121869	0.0229298	MSMB	Beta-microseminoprotein	0	0	0	0	0	0	0	0	0	0	0
0.0508716	0.0122314	0.0229988	SEMA6C	Semaphorin-6C	0	0	0	0	0	0	0	1	0	0	0
0.155699	0.0122547	0.0230279	PITHD1	PITH domain-containing protein 1	0	0	0	0	0	0	0	0	0	0	0
-0.172025	0.0123578	0.0232066	GP6	Platelet glycoprotein VI	0	0	0	0	0	1	0	0	0	0	0
-0.130005	0.0124601	0.0233837	DFFA	DNA fragmentation factor subunit alpha	0	0	0	0	0	0	0	0	0	0	0
-0.12279	0.0126048	0.0236401	PIK3AP1	Phosphoinositide 3-kinase adapter protein 1	1	0	1	0	0	0	0	0	0	0	0
-0.123191	0.0126753	0.023757	ATG4A	Cysteine protease ATG4A	0	0	0	0	0	0	0	0	0	0	0
0.140921	0.0126854	0.0237607	ZNRD2	Protein ZNRD2	0	0	0	0	0	0	0	0	0	0	0
-0.182886	0.012843	0.0240404	CXCL3	C-X-C motif chemokine 3	0	0	0	0	1	0	1	0	0	0	0
0.0425099	0.0131025	0.0245106	TGFBR1	TGF-beta receptor type-1	0	0	0	0	0	0	0	0	0	0	0
-0.0978111	0.0133143	0.0248908	NFKBIE	NF-kappa-B inhibitor epsilon	0	0	1	0	0	0	0	0	0	0	0
0.0881319	0.0133883	0.0250133	EPGN	Epigen	0	0	0	0	0	0	0	0	0	0	1
0.0797654	0.013491	0.0251889	RET	Proto-oncogene tyrosine-protein kinase receptor Ret	0	0	0	0	0	1	0	0	1	0	0
0.110253	0.0135453	0.0252687	ESPL1	Separin	0	0	1	0	0	0	0	0	0	0	1
0.140156	0.013551	0.0252687	CCN1	CCN family member 1	0	0	0	0	0	0	0	0	0	0	0
-0.181968	0.0135941	0.0253329	FKBP5	Peptidyl-prolyl cis-trans isomerase FKBP5	0	0	0	0	0	0	0	1	0	0	0
0.0914622	0.013647	0.0254152	NLGN2	Neuroligin-2	0	0	0	0	0	1	0	0	0	0	0
-0.166477	0.0136692	0.0254405	JPT2	Jupiter microtubule associated homolog 2	0	0	0	0	0	1	0	0	0	0	0
0.0607899	0.0137264	0.0255306	SETMAR	Histone-lysine N-methyltransferase SETMAR	0	0	0	0	0	0	0	0	0	0	0
-0.160577	0.0137481	0.0255546	ESYT2	Extended synaptotagmin-2	0	0	0	0	0	0	0	0	0	0	0
-0.136921	0.0137967	0.0256286	TMEM106A	Transmembrane protein 106A	0	0	0	0	0	0	0	0	0	0	0
0.132218	0.0139024	0.0258086	HDAC9	Histone deacetylase 9	0	0	0	0	0	0	0	0	0	0	0
-0.152676	0.0141332	0.0262039	TOP2B	DNA topoisomerase 2-beta	0	0	0	0	0	0	0	0	0	0	0
-0.091785	0.0141259	0.0262039	KLK13	Kallikrein-13	0	0	0	0	0	0	0	0	0	0	1
0.0661803	0.0141458	0.0262106	XG	Glycoprotein Xg	0	0	0	0	0	0	1	0	0	0	0
0.0576367	0.0141919	0.0262792	NCS1	Neuronal calcium sensor 1	0	0	0	0	0	1	0	0	0	0	0
0.144692	0.0142013	0.0262801	CYB5A	Cytochrome b5	1	0	0	0	0	0	0	0	0	0	0
-0.134631	0.0144807	0.0267801	ATP6V1F	V-type proton ATPase subunit F	0	0	0	0	0	0	0	0	0	0	0
0.189439	0.0145932	0.026971	ZPR1	Zinc finger protein ZPR1	0	0	0	0	0	0	0	0	0	0	0
0.0774047	0.0146724	0.0271003	CTSF	Cathepsin F	0	0	0	0	0	0	0	0	0	0	0
-0.149804	0.0146833	0.0271033	CD40LG	CD40 ligand	0	1	1	0	0	0	0	0	0	0	0
0.0880845	0.0147418	0.0271941	CLUL1	Clusterin-like protein 1	0	0	0	0	0	0	0	0	0	0	0
-0.138955	0.014845	0.0273672	ARL13B	ADP-ribosylation factor-like protein 13B	0	0	0	0	0	0	0	0	0	0	0
0.125188	0.0150169	0.0276666	PNLIP	Pancreatic triacylglycerol lipase	0	0	0	1	0	0	0	0	0	0	0
-0.110995	0.015069	0.0277452	ABHD14B	Protein ABHD14B	0	0	0	0	0	0	0	0	0	0	0
-0.150356	0.0152618	0.0280824	HGS	Hepatocyte growth factor-regulated tyrosine kinase substrate	0	0	0	0	0	0	0	0	0	0	0
0.0965157	0.0153485	0.0282243	VSTM1	V-set and transmembrane domain-containing protein 1	0	0	0	0	0	0	0	0	0	0	0
0.0701356	0.0155271	0.0285346	CRIP2	Cysteine-rich protein 2	0	0	0	0	0	0	0	0	0	0	0
0.0595305	0.015551	0.0285607	ITGB6	Integrin beta-6	0	0	0	0	0	0	0	1	0	0	0
0.117508	0.0155818	0.0285993	HTRA2	Serine protease HTRA2, mitochondrial	0	0	0	0	0	0	0	0	0	0	0
-0.138432	0.0156955	0.0287899	ATP6V1G1	V-type proton ATPase subunit G 1	0	0	0	0	0	0	0	0	0	0	0
0.152179	0.0157675	0.0289039	FGF7	Fibroblast growth factor 7	0	0	0	0	0	0	0	0	0	0	0
-0.0518497	0.0158055	0.0289553	IGDCC4	Immunoglobulin superfamily DCC subclass member 4	0	0	0	0	0	0	0	1	0	0	0
-0.175337	0.0158435	0.0290066	HSBP1	Heat shock factor-binding protein 1	0	0	0	0	0	0	0	0	0	0	0
0.132395	0.0158591	0.0290171	CRYBB2	Beta-crystallin B2	0	0	0	0	0	1	0	0	0	0	0
0.0817514	0.0159061	0.0290849	TNR	Tenascin-R	0	0	0	0	0	1	0	0	0	0	0
-0.186206	0.0160782	0.0293812	FKBP14	Peptidyl-prolyl cis-trans isomerase FKBP14	0	0	0	0	0	0	0	0	0	0	0
-0.122975	0.0162181	0.0296183	LACTB2	Endoribonuclease LACTB2	1	0	0	0	0	0	0	0	0	0	0
-0.16123	0.0162517	0.0296587	CACNB3	Voltage-dependent L-type calcium channel subunit beta-3	0	0	0	0	0	1	0	0	0	0	0
0.141009	0.0162605	0.0296587	BLOC1S2	Biogenesis of lysosome-related organelles complex 1 subunit 2	0	0	0	0	0	0	0	0	0	0	0
-0.120255	0.0165382	0.0301463	PRDX2	Peroxiredoxin-2	0	0	0	0	0	0	0	0	0	0	0
0.06446	0.0165808	0.0301899	LGALS1	Galectin-1	0	0	0	0	0	0	0	0	0	0	0
0.0696111	0.0165827	0.0301899	FGFBP3	Fibroblast growth factor-binding protein 3	0	0	0	0	0	1	0	0	0	0	0
0.11408	0.0168172	0.0305977	CELA3A	Chymotrypsin-like elastase family member 3A	0	0	0	1	0	0	0	0	0	0	0
0.124948	0.0171058	0.0311034	TPRKB	EKC/KEOPS complex subunit TPRKB	0	0	0	0	0	0	0	0	0	0	0
0.094976	0.0171336	0.0311345	IL20	Interleukin-20	0	0	0	0	0	0	1	0	0	0	0
-0.124258	0.0173588	0.0315242	GNE	Bifunctional UDP-N-acetylglucosamine 2-epimerase/N-acetylmannosamine kinase	1	1	0	0	0	0	0	0	0	0	0
-0.147927	0.0173707	0.0315262	PTPN1	Tyrosine-protein phosphatase non-receptor type 1	0	0	0	0	0	0	0	0	0	0	0
-0.148687	0.0173992	0.0315584	GOLGA3	Golgin subfamily A member 3	0	0	0	0	0	0	0	0	0	0	0
-0.153874	0.0175783	0.0318634	BDNF	Brain-derived neurotrophic factor	0	0	0	0	0	1	0	0	0	0	0
0.0843387	0.0176528	0.0319787	TPM3	Tropomyosin alpha-3 chain	0	0	0	0	0	0	0	1	0	0	0
0.051548	0.0178037	0.032232	TLR4	Toll-like receptor 4	0	0	0	0	0	0	0	0	0	0	0
0.0513458	0.0179587	0.0324924	ASGR2	Asialoglycoprotein receptor 2	1	0	0	0	0	0	0	0	0	0	0
0.276297	0.0180064	0.0325586	DEFB4A_DEFB4B	Beta-defensin 4A	0	0	0	0	0	0	0	0	0	0	0
0.116025	0.0181013	0.03271	ECI2	Enoyl-CoA delta isomerase 2	1	0	0	0	0	0	0	0	0	0	0
-0.0782234	0.018138	0.0327561	CD226	CD226 antigen	0	0	1	0	0	0	0	0	1	0	0
0.0905635	0.0182986	0.0330257	AMIGO1	Amphoterin-induced protein 1	0	0	0	0	0	0	0	0	0	0	0
0.0503903	0.0185277	0.0334185	CTBS	Di-N-acetylchitobiase	0	0	0	0	0	0	0	0	0	0	0
-0.0636789	0.0189487	0.0341567	ANG	Angiogenin	1	0	0	0	0	0	0	0	0	0	0
-0.129433	0.018993	0.0341944	GGACT	Gamma-glutamylaminecyclotransferase	0	0	0	0	0	0	0	0	0	0	0
-0.0647117	0.0189907	0.0341944	FGFBP1	Fibroblast growth factor-binding protein 1	0	0	0	0	1	0	0	0	0	0	1
0.188128	0.0190668	0.0343062	PSPN	Persephin	0	0	0	0	0	0	0	0	0	0	0
0.0799685	0.0191709	0.0344722	CADPS	Calcium-dependent secretion activator 1	0	0	0	0	0	1	0	0	0	0	0
0.12841	0.0192506	0.0345942	COX5B	Cytochrome c oxidase subunit 5B, mitochondrial	0	0	0	0	0	0	0	1	0	0	0
-0.0418749	0.019288	0.0346401	AGT	Angiotensinogen	1	0	0	0	0	0	0	0	0	0	0
0.119976	0.0193774	0.0347793	CCER2	Coiled-coil domain-containing glutamate-rich protein 2	0	0	0	0	0	1	0	0	0	0	0
0.120502	0.0194154	0.0348262	HIF1A	Hypoxia-inducible factor 1-alpha	0	0	0	0	0	0	0	0	0	0	0
-0.102164	0.0195016	0.0349594	CAT	Catalase	1	0	0	0	0	0	0	0	0	0	0
-0.138692	0.0195755	0.0350703	MPHOSPH8	M-phase phosphoprotein 8	0	0	0	0	0	0	0	0	0	0	0
0.0697318	0.0196788	0.0352338	SLURP1	Secreted Ly-6/uPAR-related protein 1	0	0	0	0	0	0	0	0	0	0	1
-0.138101	0.0196928	0.0352372	INSL3	Insulin-like 3	0	0	0	0	0	0	0	0	0	0	0
-0.130556	0.0198364	0.0354724	HSPA1A	Heat shock 70 kDa protein 1A	0	0	0	0	0	0	0	0	0	0	0
0.0884711	0.0198728	0.0355158	DHODH	Dihydroorotate dehydrogenase	1	0	0	0	0	0	0	0	0	0	0
0.0991196	0.0198897	0.0355242	CTSE	Cathepsin E	0	0	0	0	0	0	0	0	0	0	0
-0.0645213	0.0199352	0.0355837	DGKZ	Diacylglycerol kinase zeta	0	0	0	0	0	1	0	0	0	0	0
0.0691523	0.020016	0.0357063	ARHGAP30	Rho GTPase-activating protein 30	0	0	1	0	0	0	0	0	0	0	0
-0.108449	0.0200593	0.0357617	SNAPIN	SNARE-associated protein Snapin	0	0	0	0	0	0	0	0	0	0	0
-0.0591785	0.0201618	0.0359224	FETUB	Fetuin-B	1	0	0	0	0	0	0	0	0	0	0
-0.142807	0.0201743	0.0359228	CETN3	Centrin-3	0	0	0	0	0	0	0	0	0	0	0
0.115831	0.0202239	0.0359893	IL11	Interleukin-11	0	0	0	0	0	1	0	0	0	0	0
-0.114519	0.0203379	0.03617	DNMBP	Dynamin-binding protein	0	0	0	0	0	0	0	0	0	0	0
0.164667	0.0203877	0.0362366	MUC2	Mucin-2	0	1	0	0	0	0	0	0	0	0	0
0.0553785	0.020551	0.0365047	BCAT1	Branched-chain-amino-acid aminotransferase, cytosolic	0	0	0	1	0	0	0	0	0	0	0
0.0812794	0.0206902	0.0367295	ITIH5	Inter-alpha-trypsin inhibitor heavy chain H5	0	0	0	0	0	0	1	0	0	0	0
-0.0507231	0.0207578	0.0368271	DNER	Delta and Notch-like epidermal growth factor-related receptor	0	0	0	0	0	1	0	0	0	0	0
-0.0725182	0.0209073	0.0370699	FUS	RNA-binding protein FUS	0	0	0	0	0	0	0	0	0	0	0
-0.0909325	0.0213256	0.0377887	AP3S2	AP-3 complex subunit sigma-2	0	0	0	0	0	0	0	0	0	0	0
-0.0979414	0.0214887	0.0380546	CAMLG	Guided entry of tail-anchored proteins factor CAMLG	0	0	0	0	0	0	0	0	0	0	0
-0.0675158	0.0215267	0.0380987	ENPP6	Glycerophosphocholine cholinephosphodiesterase ENPP6	0	0	0	0	0	1	0	0	0	0	0
0.072945	0.0216471	0.0382887	PCSK9	Proprotein convertase subtilisin/kexin type 9	1	0	0	0	0	0	0	0	0	0	0
0.0538328	0.0218621	0.0386455	AHNAK2	Protein AHNAK2	0	0	0	0	0	0	0	0	0	0	0
0.0602365	0.0222071	0.0392317	SPTBN2	Spectrin beta chain, non-erythrocytic 2	0	0	0	0	0	1	0	0	0	0	0
0.0719396	0.0225843	0.0398739	REG3G	Regenerating islet-derived protein 3-gamma	0	0	0	1	0	0	0	0	0	0	0
-0.135205	0.0227695	0.0401767	AKR1B1	Aldo-keto reductase family 1 member B1	0	0	0	0	0	0	0	0	0	0	0
0.0871428	0.0228646	0.0403201	LAP3	Cytosol aminopeptidase	0	0	0	0	0	0	0	0	0	0	0
-0.15243	0.0230575	0.0406358	TIMM8A	Mitochondrial import inner membrane translocase subunit Tim8 A	0	0	0	0	0	0	0	0	0	0	0
-0.119952	0.0231833	0.0408329	VPS28	Vacuolar protein sorting-associated protein 28 homolog	0	0	0	0	0	0	0	0	0	0	0
0.0532788	0.0235379	0.0414325	RTBDN	Retbindin	0	0	0	0	0	0	0	0	0	0	0
0.132974	0.0236769	0.041652	SCIN	Adseverin	0	1	0	0	0	0	0	0	0	0	0
-0.064553	0.0238381	0.0419103	FMR1	Synaptic functional regulator FMR1	0	0	0	0	0	0	0	0	0	0	0
-0.128575	0.0239728	0.0421218	PDGFA	Platelet-derived growth factor subunit A	0	0	0	0	0	0	0	1	0	0	0
0.128107	0.0242197	0.04253	CCL18	C-C motif chemokine 18	0	0	0	0	0	0	0	0	0	0	0
0.0734323	0.0245015	0.0429991	OSTN	Osteocrin	0	0	0	0	0	1	0	0	0	0	0
0.105513	0.0245592	0.0430744	GLYR1	Putative oxidoreductase GLYR1	0	0	0	0	0	0	0	0	0	0	0
0.124416	0.0247043	0.043303	RIPK4	Receptor-interacting serine/threonine-protein kinase 4	0	0	0	0	0	0	0	0	0	0	1
-0.072762	0.0251164	0.0439989	SUGP1	SURP and G-patch domain-containing protein 1	0	0	0	0	0	0	0	0	0	0	0
-0.120268	0.0251508	0.0440328	RNF41	E3 ubiquitin-protein ligase NRDP1	0	0	0	0	0	0	0	0	0	0	0
-0.071553	0.0251795	0.0440567	MDH1	Malate dehydrogenase, cytoplasmic	0	0	0	0	0	0	0	0	0	0	0
0.0680513	0.0252324	0.0441226	OSBPL2	Oxysterol-binding protein-related protein 2	0	0	0	0	0	0	0	0	0	0	0
-0.108445	0.0253672	0.0443319	NUDC	Nuclear migration protein nudC	0	0	0	0	0	0	0	0	0	0	0
-0.149862	0.0255997	0.0447115	ATG16L1	Autophagy-related protein 16-1	0	0	0	0	0	0	0	0	0	0	0
0.113449	0.0256405	0.0447559	HSD17B14	17-beta-hydroxysteroid dehydrogenase 14	0	0	0	0	0	0	0	0	0	0	0
-0.114954	0.0257811	0.0449746	SERPINE2	Glia-derived nexin	0	0	0	0	0	0	0	0	0	0	0
0.0681477	0.0258889	0.0451356	CPE	Carboxypeptidase E	0	0	0	0	0	1	0	0	0	0	0
-0.10131	0.0260469	0.0453841	GLRX	Glutaredoxin-1	0	0	0	0	0	0	0	1	0	0	0
-0.107183	0.0262605	0.0456913	PMM2	Phosphomannomutase 2	0	0	0	0	0	0	0	0	0	0	0
0.112413	0.0262628	0.0456913	GAGE2A	G antigen 2A	0	0	0	0	0	0	0	0	0	0	0
0.147222	0.0262701	0.0456913	LRP2BP	LRP2-binding protein	0	0	0	0	0	0	0	0	0	0	0
-0.196761	0.0263783	0.0458521	ITGB1BP2	Integrin beta-1-binding protein 2	0	0	0	0	0	0	0	1	0	0	0
-0.110994	0.0265878	0.0461888	MAP2K1	Dual specificity mitogen-activated protein kinase kinase 1	0	0	0	0	0	0	0	0	0	0	0
0.0650041	0.0266132	0.0462054	REST	RE1-silencing transcription factor	0	0	0	0	0	0	0	0	0	0	0
0.0735986	0.0267917	0.0464878	DDT	D-dopachrome decarboxylase	1	0	0	0	0	0	0	0	0	0	0
-0.0695382	0.026942	0.0467207	KLK7	Kallikrein-7	0	0	0	0	0	0	0	0	0	0	1
0.105527	0.0273092	0.0473295	MSLN	Mesothelin	0	0	0	0	0	0	1	0	0	0	0
-0.113054	0.0273807	0.0474252	AK1	Adenylate kinase isoenzyme 1	0	0	0	0	0	0	0	1	0	0	0
-0.118192	0.0274639	0.0475412	WAS	Wiskott-Aldrich syndrome protein	0	0	1	0	0	0	0	0	0	0	0
-0.120838	0.0277282	0.0479702	CEP43	Centrosomal protein 43	0	0	0	0	0	0	0	0	0	0	0
-0.161953	0.0277535	0.0479856	PF4	Platelet factor 4	0	0	1	0	0	0	0	0	0	0	0
0.121182	0.02784	0.0481067	MLLT1	Protein ENL	0	0	0	0	0	0	0	0	0	0	0
0.143427	0.0279126	0.0482037	PNLIPRP1	Inactive pancreatic lipase-related protein 1	0	0	0	1	0	0	0	0	0	0	0
-0.0443066	0.0283152	0.0488701	CLU	Clusterin	1	0	0	0	0	0	0	0	0	0	0
0.0767846	0.0283579	0.0489148	CDHR1	Cadherin-related family member 1	0	0	0	0	0	0	0	0	0	0	0
0.0362195	0.0285522	0.0492209	GALNT7	N-acetylgalactosaminyltransferase 7	0	0	0	0	0	0	0	0	0	0	0
0.0431566	0.0285707	0.0492239	CD1C	T-cell surface glycoprotein CD1c	0	0	1	0	0	0	0	0	0	0	0
0.110148	0.0286477	0.0493274	TYMP	Thymidine phosphorylase	0	0	0	0	0	0	0	0	0	0	0
-0.0993664	0.0288682	0.0496778	XIAP	E3 ubiquitin-protein ligase XIAP	0	0	0	0	0	0	0	0	0	0	0
0.0601555	0.0289015	0.0497058	PTPRN2	Receptor-type tyrosine-protein phosphatase N2	0	0	0	1	0	1	0	0	0	0	0
-0.201469	0.0290053	0.0497671	CXCL5	C-X-C motif chemokine 5	0	0	1	0	0	0	0	0	0	0	0
-0.147375	0.0289588	0.0497671	DNAJC6	Putative tyrosine-protein phosphatase auxilin	0	0	0	0	0	1	0	0	0	0	0
-0.118247	0.0289887	0.0497671	UBXN1	UBX domain-containing protein 1	0	0	0	0	0	0	0	0	0	0	0
-0.080153	0.0289892	0.0497671	NARS1	Asparagine--tRNA ligase, cytoplasmic	0	0	0	0	0	0	0	0	0	0	0
0.074113	0.0293283	0.0502919	CHGB	Secretogranin-1	0	0	0	0	0	1	0	0	0	0	0
-0.0996938	0.0299904	0.0513959	DDX58	Antiviral innate immune response receptor RIG-I	0	0	0	0	0	0	0	0	0	0	0
-0.0980667	0.0300073	0.0513959	LSM1	U6 snRNA-associated Sm-like protein LSm1	0	0	0	0	0	0	0	0	0	0	0
-0.108995	0.0302561	0.0517723	IL7	Interleukin-7	0	0	0	0	0	0	0	0	0	0	0
0.06645	0.0302625	0.0517723	TMPRSS11D	Transmembrane protease serine 11D	0	0	1	0	1	0	0	0	0	0	1
-0.105091	0.0302812	0.0517739	RILP	Rab-interacting lysosomal protein	0	0	0	0	0	0	0	1	0	0	0
-0.0771926	0.0306355	0.0523491	DXO	Decapping and exoribonuclease protein	0	0	0	0	0	0	0	0	0	0	0
-0.0722394	0.0309211	0.0528063	RP2	Protein XRP2	0	0	0	0	0	0	0	0	0	0	0
0.141139	0.0309949	0.0529013	SPRR1B	Cornifin-B	0	0	0	0	1	0	0	0	0	0	1
-0.117599	0.0311255	0.0530933	ARFIP1	Arfaptin-1	0	0	0	0	0	0	0	0	0	0	0
-0.0909439	0.0312521	0.053278	TXNDC9	Thioredoxin domain-containing protein 9	0	0	0	0	0	0	0	0	0	0	0
0.124208	0.0312897	0.0532953	GSTM4	Glutathione S-transferase Mu 4	0	1	0	0	0	0	0	0	0	0	0
0.0903333	0.0312987	0.0532953	IL7R	Interleukin-7 receptor subunit alpha	0	0	1	0	0	0	0	0	0	0	0
-0.0957352	0.0314678	0.0535522	PNMA1	Paraneoplastic antigen Ma1	0	0	0	0	0	0	0	0	0	0	0
0.0535761	0.0317419	0.0539764	KIAA0319	Dyslexia-associated protein KIAA0319	0	0	0	0	0	1	0	0	0	0	0
-0.14736	0.0317541	0.0539764	NCF2	Neutrophil cytosol factor 2	0	0	1	0	0	0	0	0	0	0	0
0.0583734	0.0318485	0.0540996	APOA4	Apolipoprotein A-IV	0	1	0	0	0	0	0	0	0	0	0
0.0962566	0.0318636	0.0540996	PDXDC1	Pyridoxal-dependent decarboxylase domain-containing protein 1	0	0	0	0	0	0	0	0	0	0	0
0.142624	0.032276	0.054768	CCL24	C-C motif chemokine 24	0	1	1	0	0	0	0	0	0	0	0
-0.12771	0.0323027	0.0547815	RBM17	Splicing factor 45	0	0	0	0	0	0	0	0	0	0	0
0.0663529	0.0324149	0.0549398	PLIN1	Perilipin-1	0	0	0	0	0	0	1	0	0	0	0
-0.0879702	0.0327182	0.0554217	DNPH1	2'-deoxynucleoside 5'-phosphate N-hydrolase 1	0	0	0	0	0	0	0	0	0	0	0
-0.0945115	0.0330638	0.0559748	PSMD9	26S proteasome non-ATPase regulatory subunit 9	0	0	0	0	0	0	0	0	0	0	0
0.0850259	0.0332027	0.0561773	ECSCR	Endothelial cell-specific chemotaxis regulator	0	0	0	0	0	0	0	0	0	0	0
0.0971196	0.033867	0.0572613	NAAA	N-acylethanolamine-hydrolyzing acid amidase	0	0	0	0	0	0	0	0	0	0	0
-0.112612	0.0338825	0.0572613	MIF	Macrophage migration inhibitory factor	0	0	0	0	0	0	0	0	0	0	0
-0.0602203	0.0342499	0.0578488	ITGA11	Integrin alpha-11	0	0	0	0	1	0	0	0	0	0	0
-0.130844	0.0343625	0.0580053	HNRNPK	Heterogeneous nuclear ribonucleoprotein K	0	0	0	0	0	0	0	0	0	0	0
-0.106243	0.0344723	0.058157	CDC27	Cell division cycle protein 27 homolog	0	0	0	0	0	0	0	0	0	0	0
-0.122111	0.0346839	0.0584802	FXN	Frataxin, mitochondrial	0	0	0	0	0	0	0	0	0	0	0
-0.136564	0.0347301	0.0585245	PPBP	Platelet basic protein	0	0	1	0	0	0	0	0	0	0	0
-0.0809896	0.0348782	0.0587401	AP2B1	AP-2 complex subunit beta	0	0	0	0	0	0	0	0	0	0	0
0.208671	0.0349723	0.0588646	OLFM4	Olfactomedin-4	0	1	0	1	0	0	0	0	0	0	0
-0.149844	0.0350528	0.0589662	EVI5	Ecotropic viral integration site 5 protein homolog	0	0	0	0	0	0	0	0	0	0	0
0.07736	0.0352535	0.0592543	SNRPB2	U2 small nuclear ribonucleoprotein B''	0	0	0	0	0	0	0	0	0	0	0
-0.049222	0.0352646	0.0592543	PTPRF	Receptor-type tyrosine-protein phosphatase F	0	0	0	0	0	0	0	0	0	0	0
0.119609	0.0353	0.0592619	GPIHBP1	Glycosylphosphatidylinositol-anchored high density lipoprotein-binding protein 1	0	0	0	0	0	1	1	0	0	0	0
0.0776699	0.0353097	0.0592619	KLK14	Kallikrein-14	0	0	0	0	0	0	0	0	0	0	0
-0.102055	0.0353419	0.0592819	LGALS8	Galectin-8	0	0	0	0	0	0	0	0	0	0	0
-0.112574	0.0354125	0.0593662	MICALL2	MICAL-like protein 2	0	0	0	0	0	0	0	0	0	0	0
-0.159198	0.0359474	0.0601953	PDAP1	28 kDa heat- and acid-stable phosphoprotein	0	0	0	0	0	0	0	0	0	0	0
-0.121496	0.0359483	0.0601953	AMPD3	AMP deaminase 3	0	0	0	0	0	0	0	1	0	0	0
-0.143457	0.0359973	0.0602429	TRIM58	E3 ubiquitin-protein ligase TRIM58	0	0	0	0	0	0	0	0	0	1	0
-0.187636	0.0360723	0.0603338	PVALB	Parvalbumin alpha	0	0	0	0	0	1	0	0	1	0	0
-0.0790489	0.0361952	0.0605048	APRT	Adenine phosphoribosyltransferase	0	0	0	0	0	0	0	0	0	0	0
0.0798072	0.0362294	0.0605273	JUN	Transcription factor AP-1	0	0	0	0	0	0	0	0	0	0	0
-0.156186	0.0362769	0.0605721	CIRBP	Cold-inducible RNA-binding protein	0	0	0	0	0	0	0	0	0	0	0
-0.0830514	0.0363786	0.0607072	PSMD1	26S proteasome non-ATPase regulatory subunit 1	0	0	0	0	0	0	0	0	0	0	0
-0.0649604	0.0365368	0.0609364	TADA3	Transcriptional adapter 3	0	0	0	0	0	0	0	0	0	0	0
-0.0913459	0.0370661	0.0617839	SCRN1	Secernin-1	0	0	0	0	0	1	0	0	0	0	0
0.308063	0.0371291	0.0618536	PM20D1	N-fatty-acyl-amino acid synthase/hydrolase PM20D1	0	0	0	1	0	0	0	0	0	0	0
0.102632	0.0377851	0.0629105	LMOD2	Leiomodin-2	0	0	0	0	0	0	0	1	0	0	0
0.0624372	0.0380945	0.0633896	PTH1R	Parathyroid hormone/parathyroid hormone-related peptide receptor	0	0	0	0	0	0	0	0	0	0	0
0.151415	0.0381735	0.0634848	CST7	Cystatin-F	0	0	0	0	0	0	0	0	0	0	0
0.0873871	0.03822	0.063526	SLC39A5	Zinc transporter ZIP5	1	1	0	1	0	0	0	0	0	0	0
-0.0882416	0.0384039	0.0637955	RAB10	Ras-related protein Rab-10	0	0	0	0	0	0	0	0	0	0	0
-0.0143104	0.0385082	0.0639324	IDS	Iduronate 2-sulfatase	0	0	0	0	0	1	0	0	0	0	0
0.0995812	0.0391882	0.0650243	AGR3	Anterior gradient protein 3	0	1	0	0	0	0	0	0	0	0	0
0.0568276	0.0394161	0.0653654	WFIKKN2	WAP, Kazal, immunoglobulin, Kunitz and NTR domain-containing protein 2	0	0	0	0	0	0	0	0	0	0	0
0.0653989	0.0396149	0.0656579	MEGF10	Multiple epidermal growth factor-like domains protein 10	0	0	0	0	0	1	0	0	0	0	0
0.193193	0.0397285	0.0658088	SERPINA12	Serpin A12	0	0	0	0	0	0	0	0	0	0	0
0.0702419	0.0402179	0.0665818	DEFB103A_DEFB103B	Beta-defensin 103	0	0	0	0	0	0	0	0	0	0	0
0.17294	0.0403723	0.0667995	PPY	Pancreatic prohormone	0	0	0	1	0	0	0	0	0	0	0
-0.0651171	0.0404251	0.066849	TIMM10	Mitochondrial import inner membrane translocase subunit Tim10	0	0	0	0	0	0	0	0	0	0	0
-0.119179	0.0404891	0.0669169	CNPY4	Protein canopy homolog 4	0	0	0	0	0	0	0	0	0	0	0
0.0816972	0.0407011	0.0672293	INSL4	Early placenta insulin-like peptide	0	0	0	0	0	0	0	0	0	0	0
-0.0718834	0.0408101	0.0673712	ANXA1	Annexin A1	0	0	0	0	0	0	0	0	0	0	1
0.0872048	0.0409305	0.0675319	PFDN4	Prefoldin subunit 4	0	0	0	0	0	0	0	0	0	0	0
0.0564925	0.0411589	0.0678704	WIF1	Wnt inhibitory factor 1	0	0	0	0	0	0	0	0	0	0	0
0.0972796	0.0414503	0.0683123	SOD3	Extracellular superoxide dismutase	0	0	0	0	0	0	0	0	0	0	0
-0.10632	0.0415526	0.0684423	MRI1	Methylthioribose-1-phosphate isomerase	0	0	0	0	0	0	0	0	0	0	0
0.0811357	0.0416415	0.06855	CST6	Cystatin-M	0	0	0	0	0	0	0	0	0	0	0
-0.0318384	0.0417163	0.0686346	C1RL	Complement C1r subcomponent-like protein	1	0	0	0	0	0	0	0	0	0	0
-0.101771	0.0420437	0.0691343	HDGFL2	Hepatoma-derived growth factor-related protein 2	0	0	0	0	0	0	0	0	0	0	0
-0.09728	0.0423462	0.0695926	IL1B	Interleukin-1 beta	0	0	0	0	0	0	0	0	0	0	0
0.0685015	0.042604	0.0699769	PYDC1	Pyrin domain-containing protein 1	0	0	0	0	0	1	0	0	0	0	0
-0.111574	0.0426988	0.0700895	ADIPOQ	Adiponectin	0	0	0	0	0	0	1	0	0	0	0
0.0428785	0.0427206	0.0700895	LRTM2	Leucine-rich repeat and transmembrane domain-containing protein 2	0	0	0	0	0	1	0	0	0	0	0
-0.0400558	0.0427771	0.0701428	APOA1	Apolipoprotein A-I	1	0	0	0	0	0	0	0	0	0	0
0.0621816	0.0431196	0.0706649	CALCB	Calcitonin gene-related peptide 2	0	0	0	0	0	1	0	0	0	1	0
0.0593542	0.043248	0.0708355	CAPN3	Calpain-3	0	0	0	0	0	1	0	1	0	0	0
0.16466	0.0433036	0.0708869	CNTNAP4	Contactin-associated protein-like 4	0	0	0	0	0	1	0	0	0	0	0
-0.0966204	0.0433934	0.0709941	COMMD1	COMM domain-containing protein 1	0	0	0	0	0	0	0	0	0	0	0
-0.108555	0.0434849	0.0711039	ABRAXAS2	BRISC complex subunit Abraxas 2	0	0	0	0	0	0	0	0	0	0	0
-0.0741068	0.0437381	0.0714563	GFAP	Glial fibrillary acidic protein	0	0	0	0	0	1	0	0	0	0	0
0.120689	0.0437493	0.0714563	MYL3	Myosin light chain 3	0	0	0	0	0	0	0	1	0	0	0
0.0685021	0.0438781	0.0716267	FZD8	Frizzled-8	0	0	0	0	0	0	0	0	0	0	0
0.0879853	0.0446148	0.0727887	S100P	Protein S100-P	0	0	0	0	0	0	0	0	0	0	0
0.10567	0.0448868	0.0731915	RAC3	Ras-related C3 botulinum toxin substrate 3	0	0	0	0	0	1	0	0	0	0	0
0.0623666	0.0459699	0.0749159	PALLD	Palladin	0	0	0	0	0	0	0	0	0	0	0
-0.0917214	0.046206	0.0752585	APEX1	DNA-(apurinic or apyrimidinic site) endonuclease	0	0	0	0	0	0	0	0	0	0	0
0.0775146	0.0462743	0.0752863	MFAP3	Microfibril-associated glycoprotein 3	0	0	0	0	0	0	0	0	0	0	0
0.0514337	0.0462746	0.0752863	AHNAK	Neuroblast differentiation-associated protein AHNAK	0	0	0	0	0	0	0	0	0	0	0
-0.0786949	0.0467	0.0759362	SNAP25	Synaptosomal-associated protein 25	0	0	0	0	0	1	0	0	0	0	0
-0.376314	0.0468762	0.0761803	GSTT2B	Glutathione S-transferase theta-2B	0	0	0	0	0	0	0	0	0	0	0
-0.0496604	0.0476674	0.0774231	GLI2	Zinc finger protein GLI2	0	0	0	0	0	0	0	0	0	0	0
-0.103834	0.0478583	0.07769	ARAF	Serine/threonine-protein kinase A-Raf	0	0	0	0	0	0	0	0	0	0	0
-0.0711027	0.0482977	0.0783597	ACP1	Low molecular weight phosphotyrosine protein phosphatase	0	0	0	0	0	0	0	0	0	0	0
0.0922957	0.0484133	0.0784735	EFNB2	Ephrin-B2	0	0	0	0	0	0	0	0	0	0	0
0.0741617	0.0484216	0.0784735	LRRC38	Leucine-rich repeat-containing protein 38	0	0	0	0	0	0	0	1	0	0	0
-0.126406	0.0486069	0.0787303	EREG	Proepiregulin	0	0	0	0	0	0	0	0	0	0	0
0.0590442	0.0487848	0.0789746	EVI2B	Protein EVI2B	0	0	1	0	0	0	0	0	0	0	0
-0.142883	0.0489169	0.0791248	MMP1	Interstitial collagenase	0	0	0	0	0	0	0	0	0	0	0
0.189099	0.04897	0.0791248	ALPI	Intestinal-type alkaline phosphatase	0	1	0	0	0	0	0	0	0	0	0
0.0728904	0.0489792	0.0791248	COCH	Cochlin	0	0	0	1	0	0	0	0	0	0	0
0.0754557	0.0489859	0.0791248	S100G	Protein S100-G	0	1	0	0	0	0	0	0	0	0	0
0.0958699	0.0490764	0.0792272	PPIE	Peptidyl-prolyl cis-trans isomerase E	0	0	0	0	0	0	0	0	0	0	0
-0.109633	0.0507237	0.0818413	CTRL	Chymotrypsin-like protease CTRL-1	0	0	0	1	0	0	0	0	0	0	0
0.0712163	0.0508031	0.0819242	IL20RA	Interleukin-20 receptor subunit alpha	0	0	0	0	0	0	0	0	0	0	0
-0.103935	0.0510894	0.0823404	SH3GLB2	Endophilin-B2	0	0	0	0	0	0	0	0	0	0	0
-0.0961535	0.0515441	0.0830275	CERT	Ceramide transfer protein	0	0	0	0	0	0	0	0	0	0	0
0.0496816	0.0517481	0.0833101	PENK	Proenkephalin-A	0	0	0	0	0	1	0	0	0	0	0
0.0782792	0.051832	0.0833993	MMUT	Methylmalonyl-CoA mutase, mitochondrial	1	0	0	0	0	0	0	0	0	0	0
-0.0809344	0.0518833	0.0834359	PARK7	Parkinson disease protein 7	0	0	0	0	0	0	0	0	0	0	0
-0.147854	0.0521452	0.083811	SMTN	Smoothelin	0	1	0	0	0	0	0	0	0	0	0
0.0922254	0.0522692	0.0839641	LTA4H	Leukotriene A-4 hydrolase	0	0	0	0	0	0	0	0	0	0	0
0.088426	0.0523494	0.0840466	SPRING1	SREBP regulating gene protein	0	0	0	0	0	0	0	0	0	1	0
0.104703	0.0526299	0.0844506	PINLYP	phospholipase A2 inhibitor and Ly6/PLAUR domain-containing protein	0	0	0	0	0	0	0	0	0	0	0
0.0589016	0.0527775	0.0846409	IL1RL2	Interleukin-1 receptor-like 2	0	0	0	0	0	0	0	0	0	0	0
0.11807	0.0532956	0.0854249	ARHGAP5	Rho GTPase-activating protein 5	0	0	0	0	0	0	0	0	0	0	0
0.0254294	0.0535532	0.0857488	A1BG	Alpha-1B-glycoprotein	1	0	0	0	0	0	0	0	0	0	0
-0.0682761	0.0535905	0.0857488	STXBP3	Syntaxin-binding protein 3	0	0	0	0	0	0	0	0	0	0	0
0.0709704	0.0535949	0.0857488	ITPRIP	Inositol 1,4,5-trisphosphate receptor-interacting protein	0	0	0	0	0	0	0	0	0	0	0
-0.0778609	0.053615	0.0857488	PDP1	[Pyruvate dehydrogenase [acetyl-transferring]]-phosphatase 1, mitochondrial	0	0	0	0	0	0	0	0	0	0	0
0.094227	0.0538252	0.0860379	PLA2G10	Group 10 secretory phospholipase A2	0	1	0	0	0	0	0	0	0	0	0
0.0650266	0.0538773	0.0860741	MYL1	Myosin light chain 1/3, skeletal muscle isoform	0	0	0	0	0	0	0	1	0	0	0
0.0587362	0.0542759	0.0866634	INHBC	Inhibin beta C chain	1	0	0	0	0	0	0	0	0	0	0
0.0967063	0.0543367	0.0867132	TYRP1	5,6-dihydroxyindole-2-carboxylic acid oxidase	0	0	0	0	0	0	0	0	0	0	0
-0.0789565	0.0545703	0.0870384	NAA10	N-alpha-acetyltransferase 10	0	0	0	0	0	0	0	0	0	0	0
-0.117666	0.0546029	0.0870428	PPP1R14A	Protein phosphatase 1 regulatory subunit 14A	0	1	0	0	0	1	0	0	0	0	0
0.0470165	0.0547843	0.0872844	MXRA8	Matrix remodeling-associated protein 8	0	0	0	0	0	0	0	0	0	0	0
-0.0942818	0.0552717	0.088013	CSNK1D	Casein kinase I isoform delta	0	0	0	0	0	0	0	0	0	0	0
-0.0779935	0.0556341	0.0885419	ENSA	Alpha-endosulfine	0	0	0	0	0	0	0	0	0	0	0
0.0464422	0.0557256	0.0886392	PECAM1	Platelet endothelial cell adhesion molecule	0	0	0	0	0	0	0	0	0	0	0
0.129554	0.0559443	0.0889386	CYP24A1	1,25-dihydroxyvitamin D(3) 24-hydroxylase, mitochondrial	0	0	1	0	0	0	0	0	0	0	0
-0.146873	0.055984	0.0889533	CRYGD	Gamma-crystallin D	0	0	0	0	0	1	0	0	0	0	0
0.0620059	0.0564395	0.0896284	IGSF21	Immunoglobulin superfamily member 21	0	0	0	0	0	1	0	0	0	0	0
0.0857324	0.056802	0.090155	IL9	Interleukin-9	0	0	0	0	0	0	0	0	0	0	0
0.0425194	0.0570736	0.0905369	VASN	Vasorin	0	0	0	0	0	0	0	0	0	0	0
0.0416559	0.057566	0.0912685	ADGRG2	Adhesion G-protein coupled receptor G2	0	0	0	0	0	0	0	0	0	0	0
0.115613	0.0577143	0.091454	DCUN1D1	DCN1-like protein 1	0	0	0	0	0	0	0	0	0	0	0
-0.0462722	0.0578508	0.0915788	MDM1	Nuclear protein MDM1	0	0	0	0	0	0	0	0	0	0	0
0.0525177	0.0578557	0.0915788	HS6ST2	Heparan-sulfate 6-O-sulfotransferase 2	0	0	0	0	0	1	0	0	0	0	0
0.088963	0.0606112	0.0958884	CWC15	Spliceosome-associated protein CWC15 homolog	0	0	0	0	0	0	0	0	0	0	0
0.0544747	0.0609529	0.0963769	NTF3	Neurotrophin-3	0	0	0	0	0	0	0	0	0	0	0
-0.0899775	0.0615713	0.097302	PPME1	Protein phosphatase methylesterase 1	0	0	0	0	0	0	0	0	0	0	0
-0.0649273	0.0617685	0.0975608	TP53	Cellular tumor antigen p53	0	0	0	0	0	0	0	0	0	0	0
0.07812	0.0632505	0.0998477	ASAH2	Neutral ceramidase	0	1	0	0	0	0	0	0	0	0	0
0.0663665	0.0633734	0.0999876	OPTC	Opticin	0	0	0	0	0	0	0	0	0	0	0
0.101076	0.0639206	0.100797	LILRB5	Leukocyte immunoglobulin-like receptor subfamily B member 5	0	0	1	0	0	0	1	0	0	0	0
0.0480722	0.0639616	0.100807	CLIC5	Chloride intracellular channel protein 5	0	0	0	0	0	0	0	1	0	0	0
-0.129011	0.0650943	0.102537	ACADSB	Short/branched chain specific acyl-CoA dehydrogenase, mitochondrial	1	0	0	0	0	0	0	0	0	0	0
-0.163175	0.0652691	0.102757	TG	Thyroglobulin	0	0	0	0	0	0	0	0	0	1	0
0.0795101	0.0655614	0.103161	ELOA	Elongin-A	0	0	0	0	0	0	0	0	0	0	0
0.0744041	0.0656068	0.103177	IFIT1	Interferon-induced protein with tetratricopeptide repeats 1	0	0	0	0	0	0	0	0	0	0	0
0.0727504	0.0658792	0.10355	SLC1A4	Neutral amino acid transporter A	0	0	0	0	0	1	0	0	0	0	0
-0.0466788	0.0659393	0.103589	YJU2	Splicing factor YJU2	0	0	0	0	0	0	0	0	0	0	0
-0.0473954	0.0660874	0.103765	SERPINB9	Serpin B9	0	0	1	0	0	0	0	0	0	0	0
0.119426	0.0661803	0.103855	NPTN	Neuroplastin	0	0	0	0	0	0	0	0	0	0	0
-0.143733	0.0662332	0.103883	TET2	Methylcytosine dioxygenase TET2	0	0	0	0	0	0	0	0	0	0	0
-0.107937	0.0670111	0.105046	SKAP1	Src kinase-associated phosphoprotein 1	0	0	1	0	0	0	0	0	0	0	0
-0.0629833	0.0674764	0.105719	MPRIP	Myosin phosphatase Rho-interacting protein	0	0	0	0	0	0	0	0	0	0	0
-0.120752	0.0678968	0.106321	SCAMP3	Secretory carrier-associated membrane protein 3	0	0	0	0	0	0	0	0	0	0	0
-0.0917004	0.0681797	0.106706	REEP4	Receptor expression-enhancing protein 4	0	0	0	0	0	0	0	0	0	0	1
0.0655688	0.068347	0.106911	ENPEP	Glutamyl aminopeptidase	0	1	0	0	0	0	0	0	0	0	0
0.0530902	0.0685547	0.107179	ANGPTL3	Angiopoietin-related protein 3	1	0	0	0	0	0	0	0	0	0	0
-0.132014	0.0692286	0.108174	EEF1D	Elongation factor 1-delta	0	0	0	0	0	0	0	0	0	0	0
0.0769342	0.0695054	0.108491	CD6	T-cell differentiation antigen CD6	0	1	1	0	0	0	0	0	0	0	0
0.0914728	0.0695057	0.108491	RBPMS	RNA-binding protein with multiple splicing	0	0	0	0	0	0	0	0	0	0	0
-0.0264709	0.0696306	0.108628	F9	Coagulation factor IX	1	0	0	0	0	0	0	0	0	0	0
0.0770972	0.070088	0.109283	BCL2	Apoptosis regulator Bcl-2	0	0	0	0	0	0	0	0	0	0	0
0.07812	0.070529	0.109912	KIAA2013	Uncharacterized protein KIAA2013	0	0	0	0	0	0	0	0	0	0	0
0.0779253	0.0706932	0.11011	MB	Myoglobin	0	0	0	0	0	0	0	1	0	0	0
-0.100367	0.0708757	0.110335	OGA	Protein O-GlcNAcase	0	0	0	0	0	0	0	0	0	0	0
0.0822691	0.0714668	0.111196	SIT1	Signaling threshold-regulating transmembrane adapter 1	0	0	1	0	0	0	0	0	0	0	0
0.0444498	0.0715809	0.111314	GPKOW	G-patch domain and KOW motifs-containing protein	0	0	0	0	0	0	0	0	0	0	0
0.105617	0.0723661	0.112475	ANK2	Ankyrin-2	0	0	0	0	0	1	0	1	0	0	0
-0.0953456	0.0728111	0.113107	HSPB1	Heat shock protein beta-1	0	0	0	0	0	0	0	0	0	0	1
0.0606681	0.0730852	0.113472	AGER	Advanced glycosylation end product-specific receptor	0	0	0	0	0	0	0	0	0	0	0
-0.100799	0.0739582	0.114767	TSC1	Hamartin	0	0	0	0	0	0	0	0	0	0	0
-0.0528319	0.0742076	0.115093	TNFAIP8	Tumor necrosis factor alpha-induced protein 8	0	0	1	0	0	0	0	0	0	0	0
0.0819537	0.0743722	0.115287	SCARB1	Scavenger receptor class B member 1	0	0	0	0	0	0	0	0	0	0	0
-0.0803765	0.0760233	0.117784	PSMG4	Proteasome assembly chaperone 4	0	0	0	0	0	0	0	0	0	0	0
0.0809099	0.0763861	0.118283	SPAG1	Sperm-associated antigen 1	0	0	0	0	0	0	0	0	0	0	0
0.0907635	0.0771015	0.119328	LIPF	Gastric triacylglycerol lipase	0	0	0	0	0	0	0	0	0	0	0
0.0742429	0.0773667	0.11962	IQGAP2	Ras GTPase-activating-like protein IQGAP2	1	0	0	0	0	0	0	0	0	0	0
-0.0878799	0.0773726	0.11962	CELA2A	Chymotrypsin-like elastase family member 2A	0	0	0	1	0	0	0	0	0	0	0
0.0775919	0.0775314	0.119803	EGLN1	Egl nine homolog 1	0	0	0	0	0	0	0	1	0	0	0
0.0516129	0.0778817	0.12028	ADAM22	Disintegrin and metalloproteinase domain-containing protein 22	0	0	0	0	0	1	0	0	0	0	0
-0.0678366	0.0779421	0.12031	ING1	Inhibitor of growth protein 1	0	0	0	0	0	0	0	0	0	0	0
-0.0891791	0.0785571	0.121195	CRYBB1	Beta-crystallin B1	0	0	0	0	0	0	0	0	0	0	0
0.0419646	0.0788388	0.121566	SELPLG	P-selectin glycoprotein ligand 1	0	0	1	0	0	0	0	0	0	0	0
-0.0523034	0.0790228	0.121785	MIA	Melanoma-derived growth regulatory protein	0	0	0	0	0	0	0	0	0	0	0
-0.0749135	0.0791077	0.121803	CARHSP1	Calcium-regulated heat-stable protein 1	0	0	0	0	0	0	0	0	0	0	0
0.0715635	0.0791177	0.121803	ATP5F1D	ATP synthase subunit delta, mitochondrial	0	0	0	0	0	0	0	1	0	0	0
-0.0679798	0.0795847	0.122457	BAG4	BAG family molecular chaperone regulator 4	0	0	0	0	0	0	0	0	0	0	0
0.087451	0.0796331	0.122467	RBP7	Retinoid-binding protein 7	0	0	0	0	0	0	1	0	0	0	0
-0.0847264	0.0800323	0.123017	CHAC2	Glutathione-specific gamma-glutamylcyclotransferase 2	0	0	0	0	0	0	0	0	0	0	0
0.0588492	0.0806168	0.12385	ST3GAL1	CMP-N-acetylneuraminate-beta-galactosamide-alpha-2,3-sialyltransferase 1	0	0	0	0	0	0	0	0	0	0	0
-0.0372689	0.0806933	0.123893	SPOCK1	Testican-1	0	0	0	0	0	1	0	0	0	0	0
-0.0760237	0.0807296	0.123893	PFDN2	Prefoldin subunit 2	0	0	0	0	0	0	0	0	0	0	0
0.116635	0.0813547	0.124787	TNNI3	Troponin I, cardiac muscle	0	0	0	0	0	0	0	0	0	0	0
0.0539995	0.0821303	0.12591	ADAMTSL5	ADAMTS-like protein 5	0	0	0	0	1	0	0	0	0	0	0
-0.0350929	0.0823212	0.126137	GART	Trifunctional purine biosynthetic protein adenosine-3	0	0	0	0	0	0	0	0	0	0	0
0.0405146	0.0826312	0.126545	PBXIP1	Pre-B-cell leukemia transcription factor-interacting protein 1	0	0	0	0	0	0	0	0	0	0	0
0.0479409	0.0826968	0.126579	HSPA2	Heat shock-related 70 kDa protein 2	0	0	0	0	0	1	0	1	0	0	0
0.0973141	0.0828377	0.126729	LEG1	Protein LEG1 homolog	0	0	0	0	0	0	0	0	0	0	0
-0.0919294	0.0829198	0.126788	TSC22D1	TSC22 domain family protein 1	0	0	0	0	0	0	0	0	0	0	0
0.045994	0.0830287	0.126888	NAPRT	Nicotinate phosphoribosyltransferase	1	0	0	0	0	0	0	0	0	0	0
0.0855331	0.0837545	0.12793	BCL7A	B-cell CLL/lymphoma 7 protein family member A	0	0	0	0	0	0	0	0	0	0	0
0.0319976	0.0846615	0.129248	HYOU1	Hypoxia up-regulated protein 1	0	0	0	0	0	0	0	0	0	0	0
0.0951673	0.0849762	0.129661	RAP1A	Ras-related protein Rap-1A	0	0	0	0	0	0	0	0	0	0	0
-0.0801572	0.0860671	0.131257	STX4	Syntaxin-4	0	0	0	0	0	0	0	0	0	0	0
-0.0620173	0.0866574	0.13203	ARHGAP1	Rho GTPase-activating protein 1	0	0	0	0	0	0	0	0	0	0	0
-0.10003	0.0866646	0.13203	HAGH	Hydroxyacylglutathione hydrolase, mitochondrial	0	0	0	0	0	0	0	0	0	0	0
0.121204	0.0867362	0.13207	LHB	Lutropin subunit beta	0	0	0	0	0	0	0	0	0	0	0
0.0761429	0.086993	0.132392	ODAM	Odontogenic ameloblast-associated protein	0	0	0	0	0	0	0	0	0	0	0
-0.053725	0.0878479	0.133624	SPINK2	Serine protease inhibitor Kazal-type 2	0	0	0	0	0	0	0	0	0	0	0
0.0553265	0.0880714	0.133825	ANP32C	Acidic leucine-rich nuclear phosphoprotein 32 family member C	0	0	0	0	0	0	0	0	0	0	0
0.0766034	0.0880716	0.133825	IGHMBP2	DNA-binding protein SMUBP-2	0	0	0	0	0	0	0	0	0	0	0
0.0387885	0.0885877	0.13447	CELSR2	Cadherin EGF LAG seven-pass G-type receptor 2	0	0	0	0	0	1	0	0	0	0	0
-0.0398669	0.0885883	0.13447	METAP1	Methionine aminopeptidase 1	0	0	0	0	0	0	0	0	0	0	0
0.067669	0.0887872	0.134702	TEX101	Testis-expressed protein 101	0	0	0	0	0	0	0	0	0	0	0
0.0876453	0.0892975	0.135406	ART5	Ecto-ADP-ribosyltransferase 5	0	0	0	0	0	0	0	1	0	0	0
-0.0935042	0.089402	0.135494	FARSA	Phenylalanine--tRNA ligase alpha subunit	0	0	0	0	0	0	0	0	0	0	0
-0.0652708	0.0895964	0.135718	FKBP7	Peptidyl-prolyl cis-trans isomerase FKBP7	0	0	0	0	0	0	0	0	0	0	0
-0.0806156	0.09001	0.136274	DKK1	Dickkopf-related protein 1	0	0	0	0	1	0	0	0	0	0	0
0.0751277	0.0904991	0.136944	CST5	Cystatin-D	0	0	0	0	0	0	0	0	0	0	0
-0.040134	0.0908476	0.1374	GAPDH	Glyceraldehyde-3-phosphate dehydrogenase	0	0	0	0	0	0	0	1	0	0	0
-0.0589586	0.0908975	0.137404	RPS10	40S ribosomal protein S10	0	0	0	0	0	0	0	0	0	0	0
0.0447671	0.0909877	0.13747	THSD1	Thrombospondin type-1 domain-containing protein 1	0	0	0	0	0	0	0	0	0	0	0
0.121547	0.0912314	0.137767	BAX	Apoptosis regulator BAX	0	0	0	0	0	0	0	0	0	0	0
0.0670108	0.0913694	0.137904	MMP3	Stromelysin-1	0	0	0	0	0	0	1	0	0	0	0
-0.156701	0.0915441	0.138096	MEP1B	Meprin A subunit beta	0	1	0	0	0	0	0	0	0	0	0
0.0829775	0.0916557	0.138193	EXOSC10	Exosome component 10	0	0	0	0	0	0	0	0	0	0	0
0.0665121	0.0923879	0.139225	GADD45B	Growth arrest and DNA damage-inducible protein GADD45 beta	0	0	0	0	0	0	0	0	0	0	0
-0.0667746	0.0927054	0.139631	CD63	CD63 antigen	0	0	0	0	0	0	0	0	0	0	0
0.088121	0.0928571	0.139788	CTRC	Chymotrypsin-C	0	0	0	1	0	0	0	0	0	0	0
0.0774093	0.0930437	0.139997	CTRB1	Chymotrypsinogen B	0	0	0	1	0	0	0	0	0	0	0
-0.082434	0.0932217	0.140192	LARP1	La-related protein 1	0	0	0	0	0	0	0	0	0	0	0
0.0461972	0.0942935	0.141731	IL6R	Interleukin-6 receptor subunit alpha	1	0	0	0	0	0	0	1	0	0	0
0.131887	0.0944284	0.141861	TXNL1	Thioredoxin-like protein 1	0	0	0	0	0	0	0	0	0	0	0
0.0468743	0.0948162	0.14237	CEBPA	CCAAT/enhancer-binding protein alpha	1	0	0	0	0	0	1	0	0	0	0
0.0972816	0.0952746	0.142985	EPPK1	Epiplakin	0	0	0	0	0	0	0	0	0	0	0
-0.160149	0.0967767	0.145165	KIF22	Kinesin-like protein KIF22	0	0	1	0	0	0	0	0	0	0	0
-0.114619	0.0971016	0.145578	HS1BP3	HCLS1-binding protein 3	0	0	0	0	0	0	0	0	0	0	0
-0.112124	0.0978065	0.146559	PDGFB	Platelet-derived growth factor subunit B	0	0	0	0	0	0	0	0	0	0	0
0.0508609	0.0978909	0.146611	TEX33	Testis-expressed protein 33	0	0	0	0	0	0	0	0	0	0	0
0.0626552	0.097968	0.146618	KLHL41	Kelch-like protein 41	0	0	0	0	0	0	0	1	0	0	0
-0.0574995	0.0979965	0.146618	TEF	Thyrotroph embryonic factor	0	0	0	0	0	0	0	0	0	0	0
0.0838459	0.0990918	0.148181	IFNL2	Interferon lambda-2	0	0	0	0	0	0	0	0	0	0	0
-0.0403381	0.0991609	0.148209	CD84	SLAM family member 5	0	0	1	0	0	0	0	0	0	0	0
0.0737887	0.100051	0.149463	SCGB1A1	Uteroglobin	0	0	0	0	0	0	0	0	0	0	0
0.0525807	0.100554	0.150137	SART1	U4/U6.U5 tri-snRNP-associated protein 1	0	0	0	0	0	0	0	0	0	0	0
0.0792999	0.100615	0.150152	TSLP	Thymic stromal lymphopoietin	1	0	0	0	0	0	0	0	0	0	0
-0.0553733	0.103106	0.153786	CASC3	Protein CASC3	0	0	0	0	0	0	0	0	0	0	0
0.0576186	0.103155	0.153786	C3	Complement C3	1	0	0	0	0	0	0	0	0	0	0
-0.0279434	0.103583	0.154344	ENTPD5	Ectonucleoside triphosphate diphosphohydrolase 5	1	1	0	0	0	0	0	0	0	0	0
0.0716222	0.103665	0.154388	PXDNL	Peroxidasin-like protein	0	0	0	0	0	0	0	0	0	0	0
-0.0662231	0.103777	0.154477	DSG4	Desmoglein-4	0	0	0	0	0	0	0	0	0	0	0
-0.0649352	0.103932	0.154628	EDDM3B	Epididymal secretory protein E3-beta	0	0	0	0	0	0	0	0	0	0	0
0.0384955	0.10418	0.154918	MELTF	Melanotransferrin	0	0	0	0	0	0	0	0	0	0	0
-0.0882301	0.104652	0.155541	GSTP1	Glutathione S-transferase P	0	0	0	0	0	0	0	0	0	0	0
0.0856879	0.104779	0.155651	HADH	Hydroxyacyl-coenzyme A dehydrogenase, mitochondrial	0	0	0	0	0	0	0	0	0	0	0
-0.0770744	0.105058	0.155982	RASSF2	Ras association domain-containing protein 2	0	0	1	0	0	1	0	0	0	0	0
0.0647668	0.105109	0.155982	DENND2B	DENN domain-containing protein 2B	0	0	0	0	0	0	0	0	0	0	0
-0.0316231	0.105667	0.156731	CA4	Carbonic anhydrase 4	0	1	0	0	0	0	0	0	0	0	0
0.0891048	0.105829	0.156891	OMG	Oligodendrocyte-myelin glycoprotein	0	0	0	0	0	1	0	0	0	0	0
0.0908993	0.106678	0.158069	PARD3	Partitioning defective 3 homolog	0	0	0	0	0	0	0	0	0	0	0
0.0545161	0.10691	0.158333	FKBP4	Peptidyl-prolyl cis-trans isomerase FKBP4	0	0	0	0	0	0	0	0	0	0	0
0.0660766	0.107753	0.159455	TPSAB1	Tryptase alpha/beta-1	0	0	0	0	0	0	0	0	0	0	0
-0.0481193	0.107777	0.159455	PSME1	Proteasome activator complex subunit 1	0	0	0	0	0	0	0	0	0	0	0
-0.0651438	0.108033	0.159753	S100A14	Protein S100-A14	0	0	0	0	0	0	0	0	0	0	1
-0.0662586	0.108406	0.160224	LDLR	Low-density lipoprotein receptor	0	0	0	0	0	0	0	0	0	0	0
-0.0742715	0.108821	0.160756	ILKAP	Integrin-linked kinase-associated serine/threonine phosphatase 2C	0	0	0	0	0	0	0	0	0	0	0
0.14382	0.109072	0.161045	PAFAH1B3	Platelet-activating factor acetylhydrolase IB subunit alpha1	0	0	0	0	0	0	0	0	0	0	0
-0.0490982	0.109448	0.161519	DNAJC21	DnaJ homolog subfamily C member 21	0	0	0	0	0	0	0	0	0	0	0
0.0908813	0.110246	0.162614	ADGRV1	Adhesion G-protein coupled receptor V1	0	0	0	0	0	0	0	0	0	0	0
0.0669586	0.110313	0.162631	TSPAN15	Tetraspanin-15	0	0	0	0	0	0	0	0	0	0	0
0.111111	0.111086	0.163688	L3HYPDH	Trans-3-hydroxy-L-proline dehydratase	0	0	0	0	0	0	0	0	0	0	0
-0.0933083	0.11146	0.164157	SMARCA2	Probable global transcription activator SNF2L2	0	0	0	0	0	0	0	0	0	0	0
0.123095	0.1116	0.164254	HRAS	GTPase Hras	0	0	0	0	0	0	0	0	0	0	0
0.0347214	0.111639	0.164254	LRIG3	Leucine-rich repeats and immunoglobulin-like domains protein 3	0	0	0	0	0	0	0	0	0	0	0
0.0618727	0.112097	0.164846	SERPINB5	Serpin B5	0	0	0	0	0	0	0	0	0	0	1
0.0511683	0.112793	0.165786	VSTM2B	V-set and transmembrane domain-containing protein 2B	0	0	0	0	0	1	0	0	0	0	0
0.102188	0.112919	0.165887	AIDA	Axin interactor, dorsalization-associated protein	0	0	0	0	0	0	0	0	0	0	0
0.0840187	0.114556	0.168208	DUSP29	Dual specificity phosphatase 29	0	0	0	0	0	0	0	1	0	0	0
-0.11718	0.114672	0.168293	FOXO3	Forkhead box protein O3	0	0	0	0	0	0	0	0	0	0	0
0.0597	0.114757	0.168334	SLC34A3	Sodium-dependent phosphate transport protein 2C	0	1	0	0	0	0	0	0	0	0	0
0.0808515	0.115356	0.169127	MTR	Methionine synthase	0	0	0	0	0	0	0	0	0	0	0
-0.0704795	0.115949	0.169911	DNAJB8	DnaJ homolog subfamily B member 8	0	0	0	0	0	0	0	0	0	0	0
0.0786445	0.116703	0.17093	LMNB1	Lamin-B1	0	0	1	0	0	0	0	0	0	0	0
0.05138	0.117895	0.172589	RCOR1	REST corepressor 1	0	0	0	0	0	0	0	0	0	0	0
0.0672205	0.118053	0.172734	PTGES2	Prostaglandin E synthase 2	0	0	0	0	0	0	0	0	0	0	0
0.100434	0.118291	0.172997	SIGLEC15	Sialic acid-binding Ig-like lectin 15	0	1	0	0	0	0	0	0	0	0	0
0.099719	0.118574	0.173324	TCL1B	T-cell leukemia/lymphoma protein 1B	0	0	1	0	0	0	0	0	0	0	0
[truncated: 924 more rows]

## Sheet: TS6
logFC	p	FDR	gene symbol	protein description	liver_specific	intestine_specific	lymphoid_specific	pancreas_specific	cervix_specific	brain_specific	adipose_specific	skeletal_specific	parathyroid_specific	thyroid_specific	esophagus_specific
1.15932	2.41743e-43	7.06374e-40	ITGBL1	Integrin beta-like protein 1	0	0	0	0	0	0	0	0	0	0	0
0.819418	9.77817e-41	1.42859e-37	IGFBP7	Insulin-like growth factor-binding protein 7	0	0	0	0	0	0	0	0	0	0	0
0.681913	8.89774e-35	8.6664e-32	C7	Complement component C7	0	0	0	0	0	0	0	0	0	0	0
0.941866	4.03707e-33	2.94908e-30	THBS2	Thrombospondin-2	0	0	0	0	0	0	0	0	0	0	0
0.533365	5.47545e-31	3.19985e-28	SPINT1	Kunitz-type protease inhibitor 1	0	0	0	0	0	0	0	0	0	0	1
0.541068	1.07836e-30	5.25162e-28	VCAM1	Vascular cell adhesion protein 1	0	0	1	0	0	0	0	0	0	0	0
0.825834	9.31674e-30	3.88907e-27	CLSTN2	Calsyntenin-2	0	0	0	0	0	1	0	0	0	0	0
0.575838	4.35666e-28	1.59127e-25	TIMP1	Metalloproteinase inhibitor 1	0	0	0	0	0	0	0	0	0	0	0
0.730005	1.92817e-27	6.26011e-25	ADAMTSL2	ADAMTS-like protein 2	1	0	0	0	0	0	0	0	0	0	0
0.676634	1.39038e-25	4.06269e-23	CDH6	Cadherin-6	0	0	0	0	0	0	0	0	0	0	0
0.440781	2.19329e-24	5.82619e-22	FGFR2	Fibroblast growth factor receptor 2	0	0	0	0	0	1	0	0	0	0	0
0.435325	7.30824e-23	1.77956e-20	ROBO1	Roundabout homolog 1	0	0	0	0	0	0	0	0	0	0	0
0.438766	1.28603e-22	2.80534e-20	ENPP2	Ectonucleotide pyrophosphatase/phosphodiesterase family member 2	0	0	0	0	0	0	0	0	0	0	0
0.64684	1.3441e-22	2.80534e-20	COL5A1	Collagen alpha-1(V) chain	0	0	0	0	1	0	0	0	0	0	0
0.413162	1.44792e-22	2.82054e-20	GGT5	Glutathione hydrolase 5 proenzyme	0	0	0	0	0	0	0	0	0	0	0
0.497616	2.91431e-22	5.32226e-20	SEMA7A	Semaphorin-7A	0	0	1	0	0	1	0	0	0	0	0
0.421692	1.00731e-21	1.70705e-19	PLA2G15	Phospholipase A2 group XV	0	0	0	0	0	0	0	1	0	0	0
0.8491	1.05157e-21	1.70705e-19	GGT1	Glutathione hydrolase 1 proenzyme	1	0	0	0	0	0	0	0	0	0	0
0.553532	1.30954e-21	2.01394e-19	LTBP2	Latent-transforming growth factor beta-binding protein 2	0	0	0	0	0	0	0	0	0	0	0
0.477543	1.65137e-21	2.41266e-19	NFASC	Neurofascin	0	0	0	0	0	1	0	0	0	0	0
0.311374	1.80557e-21	2.51232e-19	ALCAM	CD166 antigen	0	0	0	0	0	0	0	0	1	0	0
0.263308	7.41352e-21	9.8465e-19	ENG	Endoglin	0	0	0	0	0	0	0	0	0	0	0
0.634084	1.13714e-20	1.44467e-18	COL4A1	Collagen alpha-1(IV) chain	0	0	0	0	0	0	0	0	0	0	0
0.615409	2.71935e-20	3.3108e-18	IGFBPL1	Insulin-like growth factor-binding protein-like 1	0	0	0	0	0	0	0	0	0	1	0
0.714459	4.11313e-20	4.80743e-18	ADA2	Adenosine deaminase 2	0	0	1	0	0	0	0	0	0	0	0
0.554818	7.38567e-20	8.30036e-18	HGF	Hepatocyte growth factor	0	0	0	0	0	0	0	0	0	0	0
0.418134	5.12925e-19	5.55099e-17	PLAU	Urokinase-type plasminogen activator	0	0	0	0	0	0	0	0	0	0	0
1.39348	5.69741e-19	5.94565e-17	TSPAN8	Tetraspanin-8	0	1	0	0	0	0	0	0	0	0	0
0.488415	8.46237e-19	8.52656e-17	IL18BP	Interleukin-18-binding protein	0	0	1	0	0	0	0	0	0	0	0
0.337485	1.03354e-18	1.00667e-16	DDR1	Epithelial discoidin domain-containing receptor 1	0	0	0	0	0	0	0	0	0	0	0
0.51958	1.11018e-18	1.04643e-16	SIGLEC10	Sialic acid-binding Ig-like lectin 10	0	0	1	0	0	0	0	0	0	0	0
0.522931	1.24303e-18	1.13505e-16	TNFSF8	Tumor necrosis factor ligand superfamily member 8	0	0	1	0	0	0	0	0	0	0	0
0.515798	1.33305e-18	1.18035e-16	NOTCH3	Neurogenic locus notch homolog protein 3	0	0	0	0	0	0	0	0	0	0	0
0.62679	1.48077e-18	1.27259e-16	CTSD	Cathepsin D	0	0	0	0	0	0	0	0	0	0	0
0.571431	2.03818e-18	1.70159e-16	PCDH17	Protocadherin-17	0	0	1	0	0	1	0	0	0	0	0
0.486008	3.41048e-18	2.76817e-16	SPON1	Spondin-1	0	0	0	0	0	0	0	0	0	0	0
0.485993	4.05218e-18	3.20013e-16	CD80	T-lymphocyte activation antigen CD80	0	0	1	0	0	0	0	0	0	0	0
0.469626	6.442e-18	4.95356e-16	ESM1	Endothelial cell-specific molecule 1	0	0	0	0	0	0	0	0	0	1	0
0.687641	1.21953e-17	9.13709e-16	VAMP5	Vesicle-associated membrane protein 5	0	0	0	0	0	0	0	0	0	0	0
0.503848	1.46285e-17	1.06861e-15	EFEMP1	EGF-containing fibulin-like extracellular matrix protein 1	0	0	0	0	0	0	0	0	0	0	0
0.880804	1.56856e-17	1.11788e-15	ACE2	Angiotensin-converting enzyme 2	0	1	0	0	0	0	0	0	0	0	0
0.568855	1.64098e-17	1.14165e-15	IGSF3	Immunoglobulin superfamily member 3	0	0	0	0	0	0	0	0	0	0	0
0.368574	1.80719e-17	1.21678e-15	ITGA5	Integrin alpha-5	0	1	0	0	0	0	0	0	0	0	0
0.54451	1.83225e-17	1.21678e-15	CSF1R	Macrophage colony-stimulating factor 1 receptor	0	0	1	0	0	0	0	0	0	0	0
0.732663	2.08869e-17	1.35626e-15	SLAMF8	SLAM family member 8	0	0	1	0	0	0	0	0	0	0	0
0.300363	3.57354e-17	2.26998e-15	CRIM1	Cysteine-rich motor neuron 1 protein	0	0	0	0	0	0	0	0	0	0	0
0.394595	4.29139e-17	2.66796e-15	CD48	CD48 antigen	0	0	1	0	0	0	0	0	0	0	0
0.414428	5.91643e-17	3.60163e-15	ICAM1	Intercellular adhesion molecule 1	0	0	0	0	0	0	0	0	0	0	0
0.710789	1.69698e-16	1.01196e-14	BST2	Bone marrow stromal antigen 2	0	0	0	0	0	0	0	0	0	0	0
0.539374	2.16953e-16	1.26479e-14	CNTNAP2	Contactin-associated protein-like 2	0	0	0	0	0	1	0	0	0	0	0
1.39875	2.20754e-16	1.26479e-14	ADGRG1	Adhesion G-protein coupled receptor G1	0	0	0	0	0	0	0	0	0	1	0
0.435685	3.48399e-16	1.92517e-14	MFAP4	Microfibril-associated glycoprotein 4	0	0	0	0	0	0	0	0	0	0	0
0.479889	3.49193e-16	1.92517e-14	SRPX	Sushi repeat-containing protein SRPX	0	0	0	0	0	0	1	0	0	0	0
1.11629	4.94071e-16	2.67347e-14	CHI3L1	Chitinase-3-like protein 1	1	0	0	0	0	0	0	0	0	0	0
0.495668	5.17235e-16	2.74793e-14	PIGR	Polymeric immunoglobulin receptor	0	1	0	0	0	0	0	0	0	0	0
0.50467	8.79407e-16	4.58862e-14	DPP10	Inactive dipeptidyl peptidase 10	0	0	0	1	0	1	0	0	0	0	0
0.498814	1.22696e-15	6.28977e-14	SPON2	Spondin-2	0	0	0	0	0	0	0	0	0	0	0
0.756496	1.32914e-15	6.69612e-14	TNFRSF6B	Tumor necrosis factor receptor superfamily member 6B	0	0	0	0	0	0	0	0	0	0	0
0.433183	1.3635e-15	6.75279e-14	ADGRE5	Adhesion G protein-coupled receptor E5	0	0	0	0	0	0	0	0	0	0	0
0.608802	1.65797e-15	8.0743e-14	CHRDL2	Chordin-like protein 2	0	0	1	0	0	0	0	0	0	0	0
0.408211	2.64508e-15	1.26704e-13	PRSS22	Brain-specific serine protease 4	0	0	0	0	0	0	0	0	0	0	1
0.507826	2.91842e-15	1.37542e-13	SDC1	Syndecan-1	1	0	0	0	0	0	0	0	0	0	1
0.654981	3.28063e-15	1.51443e-13	CA9	Carbonic anhydrase 9	0	0	0	0	0	0	0	0	0	0	0
0.937724	3.31703e-15	1.51443e-13	CDHR2	Cadherin-related family member 2	0	1	0	0	0	0	0	0	0	0	0
0.753673	3.81415e-15	1.71461e-13	GPRC5C	G-protein coupled receptor family C group 5 member C	1	0	0	0	0	0	0	0	0	0	0
0.541362	7.73962e-15	3.42654e-13	FSTL3	Follistatin-related protein 3	0	0	0	0	0	0	0	0	0	0	0
0.973264	8.09715e-15	3.53132e-13	MME	Neprilysin	0	1	0	0	0	0	0	0	0	0	0
0.217602	1.10835e-14	4.76266e-13	IL6ST	Interleukin-6 receptor subunit beta	0	0	0	0	0	0	0	0	0	0	0
0.360974	1.30194e-14	5.51343e-13	PDGFRA	Platelet-derived growth factor receptor alpha	0	0	0	0	0	0	0	0	0	0	0
0.33186	2.50993e-14	1.04772e-12	TGFBI	Transforming growth factor-beta-induced protein ig-h3	0	0	0	0	0	0	0	0	0	0	0
1.55432	3.49406e-14	1.43798e-12	KRT8	Keratin, type II cytoskeletal 8	0	1	0	0	0	0	0	0	0	0	0
0.333477	3.67798e-14	1.49265e-12	PLXNB2	Plexin-B2	0	0	0	0	0	0	0	0	0	0	0
0.352827	3.99188e-14	1.59784e-12	LY9	T-lymphocyte surface antigen Ly-9	0	1	1	0	0	0	0	0	0	0	0
0.346752	4.99641e-14	1.97291e-12	TNFSF13B	Tumor necrosis factor ligand superfamily member 13B	0	0	1	0	0	0	0	0	0	0	0
0.706555	1.13548e-13	4.42382e-12	GRPEL1	GrpE protein homolog 1, mitochondrial	0	0	0	0	0	0	0	0	0	0	0
0.294615	1.19564e-13	4.59691e-12	BCAM	Basal cell adhesion molecule	0	0	0	0	0	0	0	0	0	0	0
0.328793	1.92142e-13	7.29143e-12	CLSTN3	Calsyntenin-3	0	0	0	0	0	1	0	0	0	0	0
0.224671	2.00646e-13	7.5165e-12	OSMR	Oncostatin-M-specific receptor subunit beta	0	0	0	0	0	0	0	0	0	0	0
0.364314	2.30564e-13	8.52796e-12	QSOX1	Sulfhydryl oxidase 1	0	0	0	0	0	0	0	0	0	0	0
0.448683	2.6385e-13	9.63713e-12	CDH2	Cadherin-2	0	0	0	0	0	0	0	0	0	0	0
0.59591	3.94256e-13	1.42224e-11	NT5E	5'-nucleotidase	0	0	0	0	1	0	0	0	0	0	0
0.865673	4.69664e-13	1.67361e-11	AGXT	Serine--pyruvate aminotransferase	1	0	0	0	0	0	0	0	0	0	0
0.475317	4.78807e-13	1.68563e-11	CCL21	C-C motif chemokine 21	0	0	1	0	0	0	0	0	0	0	0
0.3563	5.82147e-13	2.02504e-11	TNFRSF11B	Tumor necrosis factor receptor superfamily member 11B	0	0	0	0	0	0	0	0	0	1	0
0.443495	7.25072e-13	2.49254e-11	MAMDC2	MAM domain-containing protein 2	0	0	0	0	0	0	0	0	0	0	0
0.424622	8.97124e-13	3.04814e-11	CD74	HLA class II histocompatibility antigen gamma chain	0	0	1	0	0	0	0	0	0	0	0
0.49768	9.12976e-13	3.06634e-11	ITGB7	Integrin beta-7	0	0	1	0	0	0	0	0	0	0	0
0.441023	1.16598e-12	3.87158e-11	CD28	T-cell-specific surface glycoprotein CD28	0	0	1	0	0	0	0	0	0	0	0
0.633297	1.21205e-12	3.97935e-11	ADGRE1	Adhesion G protein-coupled receptor E1	0	0	1	0	0	0	0	0	0	0	0
0.472967	1.24567e-12	4.03487e-11	SIGLEC1	Sialoadhesin	0	0	0	0	0	0	0	0	0	0	0
0.988411	1.25658e-12	4.03487e-11	ACAA1	3-ketoacyl-CoA thiolase, peroxisomal	1	0	0	0	0	0	0	0	0	0	0
0.299587	1.6496e-12	5.23928e-11	NRP1	Neuropilin-1	0	0	0	0	0	0	0	0	0	0	0
0.229574	1.97518e-12	6.20589e-11	PTPRK	Receptor-type tyrosine-protein phosphatase kappa	0	0	0	0	0	0	0	0	0	0	0
0.755396	2.26886e-12	7.05278e-11	CXCL8	Interleukin-8	0	0	0	0	0	0	0	0	0	0	0
0.444755	2.75503e-12	8.4739e-11	IL4R	Interleukin-4 receptor subunit alpha	0	0	0	0	0	0	0	0	0	0	0
0.494408	2.87833e-12	8.76091e-11	ENTPD2	Ectonucleoside triphosphate diphosphohydrolase 2	0	0	0	0	0	0	0	0	0	0	0
0.369756	2.9297e-12	8.82533e-11	SCARF2	Scavenger receptor class F member 2	0	0	0	0	0	0	0	0	0	0	0
-0.285007	4.2652e-12	1.27173e-10	TTR	Transthyretin	0	0	0	0	0	0	0	0	0	0	0
0.334326	4.47649e-12	1.32124e-10	CSF1	Macrophage colony-stimulating factor 1	0	0	0	0	0	0	0	0	0	0	0
0.408385	4.95148e-12	1.44682e-10	PVR	Poliovirus receptor	0	0	0	0	0	0	0	0	0	0	0
0.326971	5.14933e-12	1.48974e-10	CEACAM1	Carcinoembryonic antigen-related cell adhesion molecule 1	0	1	0	0	0	0	0	0	0	0	0
0.295199	6.08982e-12	1.71708e-10	IL1R1	Interleukin-1 receptor type 1	0	0	0	0	0	0	0	0	0	0	0
0.40743	6.11143e-12	1.71708e-10	IFI30	Gamma-interferon-inducible lysosomal thiol reductase	0	0	1	0	0	0	0	0	0	0	0
1.05306	6.11064e-12	1.71708e-10	CA5A	Carbonic anhydrase 5A, mitochondrial	1	0	0	0	0	0	0	0	0	0	0
0.518378	8.27737e-12	2.30347e-10	OCLN	Occludin	0	0	0	0	0	0	0	0	0	1	0
0.568518	9.20955e-12	2.53871e-10	SELE	E-selectin	0	0	0	0	0	0	0	0	0	0	0
-0.245858	1.1463e-11	3.13036e-10	MENT	Protein MENT	0	0	0	0	0	0	0	0	0	0	0
-0.45302	1.1581e-11	3.13332e-10	IGFBP3	Insulin-like growth factor-binding protein 3	1	0	0	0	0	0	0	0	0	0	0
0.266736	1.92381e-11	5.15722e-10	GAS6	Growth arrest-specific protein 6	0	0	0	0	0	0	0	0	0	0	0
0.522687	2.09836e-11	5.574e-10	CXADR	Coxsackievirus and adenovirus receptor	0	0	0	0	0	0	0	0	0	0	0
0.492391	2.1791e-11	5.73634e-10	PTPRH	Receptor-type tyrosine-protein phosphatase H	0	1	0	0	0	0	0	0	0	0	0
0.46815	2.90961e-11	7.59096e-10	CD163	Scavenger receptor cysteine-rich type 1 protein M130	0	0	1	0	0	0	0	0	0	0	0
1.35234	3.07196e-11	7.94361e-10	HAO1	Hydroxyacid oxidase 1	1	0	0	0	0	0	0	0	0	0	0
0.477803	3.35723e-11	8.60511e-10	SIGLEC8	Sialic acid-binding Ig-like lectin 8	0	0	1	0	0	1	0	0	0	0	0
0.481012	3.93012e-11	9.98591e-10	CLEC11A	C-type lectin domain family 11 member A	0	0	0	0	0	0	0	0	0	0	0
0.306567	4.03362e-11	1.01606e-09	ADAM15	Disintegrin and metalloproteinase domain-containing protein 15	0	0	0	0	0	0	0	0	0	0	0
-0.4832	4.14679e-11	1.03564e-09	CNDP1	Beta-Ala-His dipeptidase	0	0	0	0	0	1	0	0	0	0	0
0.303012	4.83729e-11	1.19784e-09	EBI3_IL27	Interleukin-27	0	0	0	0	0	0	0	0	0	0	0
0.258243	5.42017e-11	1.3309e-09	LIFR	Leukemia inhibitory factor receptor	0	0	0	0	0	0	0	0	0	0	0
0.397976	5.68245e-11	1.38368e-09	LY75	Lymphocyte antigen 75	0	0	1	0	0	0	0	0	0	0	0
0.272853	6.68607e-11	1.60137e-09	ICAM3	Intercellular adhesion molecule 3	0	0	1	0	0	0	0	0	0	0	0
0.481029	6.64574e-11	1.60137e-09	C1QTNF1	Complement C1q tumor necrosis factor-related protein 1	0	0	0	0	0	0	1	0	0	0	0
0.398055	6.77049e-11	1.6084e-09	NCR3LG1	Natural cytotoxicity triggering receptor 3 ligand 1	0	0	0	0	0	1	0	0	1	0	0
0.294424	6.87242e-11	1.61945e-09	ANPEP	Aminopeptidase N	0	1	0	1	0	0	0	0	0	0	0
0.354939	8.31836e-11	1.9445e-09	PRCP	Lysosomal Pro-X carboxypeptidase	0	0	0	0	0	0	0	0	0	0	0
0.478161	9.18591e-11	2.13026e-09	CD72	B-cell differentiation antigen CD72	0	0	1	0	0	0	0	0	0	0	0
0.518519	9.63455e-11	2.21671e-09	IL32	Interleukin-32	1	0	0	1	0	0	0	0	0	0	0
0.44582	1.01997e-10	2.32841e-09	IL2RA	Interleukin-2 receptor subunit alpha	0	0	1	0	0	0	1	0	0	0	0
0.470315	1.03159e-10	2.33668e-09	SMPD1	Sphingomyelin phosphodiesterase	0	0	0	0	0	0	0	0	0	0	0
0.312286	1.09186e-10	2.45416e-09	ADGRE2	Adhesion G protein-coupled receptor E2	0	0	1	0	0	0	0	0	0	0	0
0.281722	1.16285e-10	2.59378e-09	GALNT10	Polypeptide N-acetylgalactosaminyltransferase 10	0	0	0	0	0	0	0	0	0	0	0
0.393852	1.18641e-10	2.62629e-09	FBLN2	Fibulin-2	0	0	0	0	0	0	0	0	0	0	0
0.244982	1.20976e-10	2.65783e-09	IFNGR1	Interferon gamma receptor 1	0	0	0	0	0	0	0	0	0	0	0
0.888833	1.22831e-10	2.67845e-09	IL12A_IL12B	Interleukin-12	0	0	0	0	0	0	0	0	0	0	0
0.467263	1.25342e-10	2.71295e-09	MSR1	Macrophage scavenger receptor types I and II	0	0	0	0	0	0	0	0	0	0	0
0.36699	1.26416e-10	2.7161e-09	CR1	Complement receptor type 1	0	0	1	0	0	0	1	0	0	0	0
0.369128	1.40492e-10	2.99649e-09	LTBR	Tumor necrosis factor receptor superfamily member 3	0	0	0	0	0	0	0	0	0	0	0
0.765696	1.46027e-10	3.09196e-09	FCAMR	High affinity immunoglobulin alpha and immunoglobulin mu Fc receptor	0	0	1	0	0	0	0	0	0	0	0
0.325051	1.58335e-10	3.32845e-09	TACSTD2	Tumor-associated calcium signal transducer 2	0	0	0	0	0	0	0	0	0	0	1
0.347488	1.89444e-10	3.95397e-09	IL18R1	Interleukin-18 receptor 1	0	0	1	0	0	0	0	0	0	0	0
-0.249544	1.92207e-10	3.96943e-09	F11	Coagulation factor XI	1	0	0	0	0	0	0	0	0	0	0
0.287942	1.9426e-10	3.96943e-09	MRC1	Macrophage mannose receptor 1	0	0	0	0	0	0	0	0	0	0	0
0.42174	1.93066e-10	3.96943e-09	TPP1	Tripeptidyl-peptidase 1	0	0	0	0	0	0	0	0	0	0	0
0.331551	2.05113e-10	4.16208e-09	CD274	Programmed cell death 1 ligand 1	0	0	0	0	0	0	0	0	0	0	0
0.301676	2.1081e-10	4.24818e-09	FLRT2	Leucine-rich repeat transmembrane protein FLRT2	0	0	0	0	0	0	0	0	0	0	0
0.370217	2.35158e-10	4.70639e-09	TGFB1	Transforming growth factor beta-1 proprotein	0	0	0	0	0	0	0	0	0	0	0
0.389553	2.39644e-10	4.76353e-09	EPHA2	Ephrin type-A receptor 2	0	0	0	0	0	0	0	0	0	0	1
0.388783	2.47801e-10	4.8924e-09	ADGRD1	Adhesion G-protein coupled receptor D1	0	0	0	0	0	0	0	0	0	0	0
0.437839	2.67092e-10	5.20294e-09	PILRA	Paired immunoglobulin-like type 2 receptor alpha	0	0	0	0	0	0	0	0	0	0	0
0.58485	2.65866e-10	5.20294e-09	SLAMF1	Signaling lymphocytic activation molecule	0	0	1	0	0	0	0	0	0	0	0
0.46257	3.02581e-10	5.85524e-09	AREG	Amphiregulin	0	0	0	0	0	0	0	0	0	0	0
0.166248	3.1577e-10	6.07027e-09	NOTCH1	Neurogenic locus notch homolog protein 1	0	0	0	0	0	0	0	0	0	0	0
0.689276	3.24652e-10	6.20022e-09	SERPINA9	Serpin A9	0	0	1	0	0	0	0	0	0	0	0
0.585964	3.42541e-10	6.49937e-09	GDF15	Growth/differentiation factor 15	0	0	0	0	0	0	0	0	0	0	0
0.228995	3.69029e-10	6.95679e-09	TEK	Angiopoietin-1 receptor	0	0	0	0	0	0	0	0	0	0	0
0.337343	3.96897e-10	7.43418e-09	HS6ST1	Heparan-sulfate 6-O-sulfotransferase 1	0	0	0	0	0	0	0	0	0	0	0
0.314261	4.09756e-10	7.62615e-09	CTSZ	Cathepsin Z	0	0	0	0	0	0	0	0	0	0	0
0.263005	4.36322e-10	8.06919e-09	QPCT	Glutaminyl-peptide cyclotransferase	0	0	0	0	0	0	0	0	0	0	0
0.280273	4.47708e-10	8.22769e-09	CPXM2	Inactive carboxypeptidase-like protein X2	0	0	0	0	0	0	0	0	0	0	0
0.430594	4.71525e-10	8.61122e-09	GOT1	Aspartate aminotransferase, cytoplasmic	0	0	0	0	0	0	0	1	0	0	0
0.455015	5.37482e-10	9.75479e-09	PALM2	Paralemmin-2	0	0	0	0	0	0	0	0	0	0	0
0.830552	5.74492e-10	1.03621e-08	ENPP7	Ectonucleotide pyrophosphatase/phosphodiesterase family member 7	0	1	0	0	0	0	0	0	0	0	0
0.312458	6.1787e-10	1.10086e-08	ADAM9	Disintegrin and metalloproteinase domain-containing protein 9	0	0	0	0	0	0	0	0	0	0	0
0.390164	6.14673e-10	1.10086e-08	PCDHB15	Protocadherin beta-15	0	0	0	0	0	0	0	0	0	0	0
0.708334	6.91748e-10	1.22502e-08	BAIAP2	Brain-specific angiogenesis inhibitor 1-associated protein 2	0	0	0	0	0	0	0	0	0	0	0
0.514149	7.19896e-10	1.26719e-08	MZB1	Marginal zone B- and B1-cell-specific protein	0	1	1	0	0	0	0	0	0	0	0
0.910269	8.84315e-10	1.54729e-08	CCL20	C-C motif chemokine 20	0	0	1	0	0	0	0	0	0	0	0
0.457805	9.37536e-10	1.63064e-08	ULBP2	UL16-binding protein 2	0	0	0	0	0	0	0	0	0	0	1
0.495058	9.75995e-10	1.68749e-08	CD79B	B-cell antigen receptor complex-associated protein beta chain	0	0	1	0	0	0	0	0	0	0	0
0.532367	1.08283e-09	1.8612e-08	SDHB	Succinate dehydrogenase	0	0	0	0	0	0	0	1	0	0	0
0.404272	1.18361e-09	2.02252e-08	AGRN	Agrin	0	0	0	0	0	0	0	0	0	0	0
0.456564	1.25971e-09	2.14004e-08	CTSB	Cathepsin B	0	0	0	0	0	0	0	0	0	0	0
0.207621	1.28774e-09	2.17501e-08	ITGB1	Integrin beta-1	0	0	0	0	0	0	0	0	0	0	0
0.255945	1.38232e-09	2.32135e-08	ERBB2	Receptor tyrosine-protein kinase erbB-2	0	0	0	0	0	0	0	0	0	0	0
0.466093	1.51682e-09	2.53265e-08	PDZK1	Na(+)/H(+) exchange regulatory cofactor NHE-RF3	0	0	0	0	0	0	0	0	0	0	0
0.301183	1.56879e-09	2.60455e-08	PGF	Placenta growth factor	0	0	0	0	0	0	0	0	0	1	0
0.387891	1.98611e-09	3.27876e-08	EFNA4	Ephrin-A4	0	0	0	0	0	0	0	0	0	0	0
0.294489	2.2301e-09	3.66087e-08	ITGB2	Integrin beta-2	0	0	1	0	0	0	0	0	0	0	0
0.338844	2.43976e-09	3.98267e-08	TNFRSF10A	Tumor necrosis factor receptor superfamily member 10A	0	0	0	0	0	0	0	0	0	0	0
0.465881	2.60107e-09	4.22241e-08	SLIT2	Slit homolog 2 protein	0	0	0	0	0	0	0	0	0	0	0
0.435807	2.80857e-09	4.53405e-08	HIP1R	Huntingtin-interacting protein 1-related protein	0	0	0	0	0	0	0	0	0	0	0
0.59475	2.91537e-09	4.68061e-08	TFF2	Trefoil factor 2	0	0	0	0	0	0	0	0	0	0	0
0.378534	2.94893e-09	4.70862e-08	TNFRSF13B	Tumor necrosis factor receptor superfamily member 13B	0	1	1	0	0	0	0	1	0	0	0
0.207257	2.96932e-09	4.71541e-08	PTPRC	Receptor-type tyrosine-protein phosphatase C	0	0	1	0	0	0	0	0	0	0	0
0.367278	3.10185e-09	4.89925e-08	DSC2	Desmocollin-2	0	0	0	0	0	0	0	0	0	0	1
0.294845	3.15871e-09	4.96222e-08	PLAUR	Urokinase plasminogen activator surface receptor	0	0	0	0	0	0	0	0	0	0	0
0.229277	3.34339e-09	5.22428e-08	FRZB	Secreted frizzled-related protein 3	0	0	1	0	0	0	0	0	0	0	0
0.341916	3.83527e-09	5.96099e-08	CREG1	Protein CREG1	0	0	0	0	0	0	0	0	0	0	0
0.467811	4.0218e-09	6.21784e-08	TNFRSF9	Tumor necrosis factor receptor superfamily member 9	0	0	1	0	0	0	0	0	0	0	0
0.240385	4.53166e-09	6.96922e-08	BMPER	BMP-binding endothelial regulator protein	0	0	0	0	0	0	0	0	0	0	0
-0.238254	5.45923e-09	8.35176e-08	PROC	Vitamin K-dependent protein C	1	0	0	0	0	0	0	0	0	0	0
0.266168	6.68733e-09	1.00998e-07	FAP	Prolyl endopeptidase FAP	0	0	0	0	0	0	0	0	0	0	0
0.357736	6.70557e-09	1.00998e-07	CHRDL1	Chordin-like protein 1	0	0	0	0	0	0	0	0	0	0	0
0.41791	6.6847e-09	1.00998e-07	CD5L	CD5 antigen-like	0	0	1	0	0	0	0	0	0	0	0
0.288894	6.92794e-09	1.03813e-07	TNFRSF21	Tumor necrosis factor receptor superfamily member 21	0	0	0	0	0	1	0	0	0	0	0
0.511498	7.19977e-09	1.07335e-07	PILRB	Paired immunoglobulin-like type 2 receptor beta	0	0	0	0	0	0	0	0	0	0	0
0.432869	7.71944e-09	1.14499e-07	FCRL1	Fc receptor-like protein 1	0	1	1	0	0	0	0	0	0	0	0
0.245588	8.23414e-09	1.21516e-07	LILRB1	Leukocyte immunoglobulin-like receptor subfamily B member 1	0	0	1	0	0	0	0	0	0	0	0
0.33056	1.04658e-08	1.53674e-07	DLL1	Delta-like protein 1	0	0	1	0	0	0	0	0	0	0	0
0.48064	1.20952e-08	1.75831e-07	LTBP3	Latent-transforming growth factor beta-binding protein 3	0	0	0	0	0	0	0	0	0	0	0
0.5773	1.2046e-08	1.75831e-07	RBP5	Retinol-binding protein 5	1	0	0	0	0	0	0	0	0	0	0
0.8825	1.26128e-08	1.82449e-07	IGSF9	Protein turtle homolog A	1	0	0	0	0	0	0	0	0	0	0
0.399596	1.30391e-08	1.87685e-07	IDUA	Alpha-L-iduronidase	0	0	0	0	0	0	0	0	0	0	0
0.404273	1.34389e-08	1.92493e-07	TNFRSF4	Tumor necrosis factor receptor superfamily member 4	0	0	1	0	0	0	0	0	0	0	0
0.364315	1.36065e-08	1.93942e-07	CD300C	CMRF35-like molecule 6	0	0	1	0	0	0	0	0	0	0	0
0.396219	1.41056e-08	2.0008e-07	KAZALD1	Kazal-type serine protease inhibitor domain-containing protein 1	0	0	1	0	0	0	0	0	0	0	0
0.243395	1.52626e-08	2.15446e-07	RNASET2	Ribonuclease T2	0	0	0	0	0	0	0	0	0	0	0
0.273088	1.54026e-08	2.16376e-07	FAS	Tumor necrosis factor receptor superfamily member 6	0	0	0	0	0	0	0	0	0	0	0
0.51925	1.5592e-08	2.1799e-07	SLAMF7	SLAM family member 7	0	1	1	0	0	0	0	0	0	0	0
0.397477	1.67678e-08	2.33312e-07	TNFRSF8	Tumor necrosis factor receptor superfamily member 8	0	0	0	0	0	0	1	0	0	0	0
0.260469	1.91493e-08	2.63935e-07	CD86	T-lymphocyte activation antigen CD86	0	0	1	0	0	0	0	0	0	0	0
0.34656	1.90929e-08	2.63935e-07	VWA1	von Willebrand factor A domain-containing protein 1	0	0	0	0	0	0	0	0	0	0	0
0.351041	2.22336e-08	3.05007e-07	CD83	CD83 antigen	0	0	0	0	0	0	0	0	0	0	0
0.444112	2.31112e-08	3.15565e-07	MMP7	Matrilysin	0	0	0	0	0	0	0	0	0	0	0
0.20907	2.40958e-08	3.27479e-07	CNTN4	Contactin-4	0	0	0	0	0	0	0	0	1	0	0
0.415938	2.42599e-08	3.28183e-07	TNFRSF10B	Tumor necrosis factor receptor superfamily member 10B	0	0	0	0	0	0	0	0	0	0	0
0.369813	2.54529e-08	3.42734e-07	RNASE6	Ribonuclease K6	0	0	1	0	0	0	0	0	0	0	0
0.653192	2.68294e-08	3.59613e-07	IL6	Interleukin-6	0	0	0	0	0	0	1	0	0	0	0
0.383038	2.82612e-08	3.75993e-07	ARSA	Arylsulfatase A	0	0	0	0	0	0	0	0	0	0	0
0.813003	2.83089e-08	3.75993e-07	KRT18	Keratin, type I cytoskeletal 18	0	0	0	0	0	0	0	0	0	0	0
0.326849	2.98112e-08	3.94156e-07	C1QTNF5	Complement C1q tumor necrosis factor-related protein 5	0	0	0	0	0	0	0	0	0	0	0
0.363854	3.27694e-08	4.31316e-07	TNFRSF1B	Tumor necrosis factor receptor superfamily member 1B	0	0	1	0	0	0	0	0	0	0	0
0.422343	3.31822e-08	4.33713e-07	COL6A3	Collagen alpha-3(VI) chain	0	0	0	0	0	0	0	0	0	0	0
0.695285	3.32484e-08	4.33713e-07	HAVCR1	Hepatitis A virus cellular receptor 1	0	1	0	0	0	0	0	0	0	0	0
0.200325	3.40412e-08	4.41987e-07	FSTL1	Follistatin-related protein 1	0	0	0	0	0	0	0	0	0	0	0
0.423638	3.41852e-08	4.41987e-07	CRTAM	Cytotoxic and regulatory T-cell molecule	0	0	0	0	0	1	0	0	0	0	0
0.334479	3.61378e-08	4.63135e-07	LRRC25	Leucine-rich repeat-containing protein 25	0	0	1	0	0	0	0	0	0	0	0
0.353775	3.6136e-08	4.63135e-07	LAG3	Lymphocyte activation gene 3 protein	0	0	1	0	0	0	0	0	0	0	0
0.281207	3.6698e-08	4.6826e-07	GCNT1	Beta-1,3-galactosyl-O-glycosyl-glycoprotein beta-1,6-N-acetylglucosaminyltransferase	0	1	0	0	0	0	0	0	1	1	0
0.234603	3.9621e-08	5.03359e-07	PKD1	Polycystin-1	0	0	0	0	0	1	0	0	0	0	0
0.304859	4.17164e-08	5.27685e-07	B3GNT7	UDP-GlcNAc:betaGal beta-1,3-N-acetylglucosaminyltransferase 7	0	1	0	0	0	0	0	0	0	0	0
0.234672	4.49091e-08	5.65622e-07	HEG1	Protein HEG homolog 1	0	0	0	0	0	0	0	0	0	0	0
0.281056	4.69575e-08	5.88883e-07	IL10RB	Interleukin-10 receptor subunit beta	0	0	0	0	0	0	0	0	0	0	0
0.277063	4.75585e-08	5.91344e-07	EPHB4	Ephrin type-B receptor 4	0	0	0	0	0	0	0	0	0	0	0
0.425746	4.75248e-08	5.91344e-07	SPP1	Osteopontin	0	0	0	0	0	1	0	0	0	0	0
0.276251	6.40411e-08	7.92916e-07	VTCN1	V-set domain-containing T-cell activation inhibitor 1	0	0	0	1	0	0	0	0	0	0	0
0.264618	7.09021e-08	8.74159e-07	LGALS3BP	Galectin-3-binding protein	0	0	0	0	0	0	0	0	0	0	0
0.178337	7.43328e-08	9.12607e-07	IL1R2	Interleukin-1 receptor type 2	0	0	1	0	0	0	0	0	0	0	0
0.336217	7.53784e-08	9.21571e-07	TIE1	Tyrosine-protein kinase receptor Tie-1	0	0	0	0	0	0	0	0	0	0	0
0.336742	7.92824e-08	9.65264e-07	NPC2	NPC intracellular cholesterol transporter 2	0	0	0	0	0	0	0	0	0	0	0
0.56012	8.09103e-08	9.80996e-07	FUOM	Fucose mutarotase	1	0	0	0	0	0	0	0	0	0	0
0.233678	8.29642e-08	1.00174e-06	AXL	Tyrosine-protein kinase receptor UFO	0	0	0	0	0	0	0	0	0	0	0
0.280926	9.12265e-08	1.09697e-06	EDN1	Endothelin-1	0	0	0	0	0	0	1	0	0	0	0
0.311606	9.21087e-08	1.10304e-06	COQ7	5-demethoxyubiquinone hydroxylase, mitochondrial	0	0	0	0	0	0	0	0	0	0	0
0.354465	9.48112e-08	1.13077e-06	ANGPTL2	Angiopoietin-related protein 2	0	0	0	0	0	0	0	0	0	0	0
0.265098	9.78935e-08	1.16278e-06	MATN2	Matrilin-2	0	0	0	0	0	0	0	0	0	0	0
0.304108	9.99442e-08	1.17757e-06	THY1	Thy-1 membrane glycoprotein	0	0	0	0	0	1	0	0	0	0	0
0.332606	9.98907e-08	1.17757e-06	CD302	CD302 antigen	1	0	0	0	0	0	0	0	0	0	0
0.402026	1.09693e-07	1.28724e-06	CR2	Complement receptor type 2	0	0	1	0	0	0	0	0	0	0	0
0.13627	1.11207e-07	1.29979e-06	INSR	Insulin receptor	0	0	0	0	0	0	0	0	0	0	0
-0.384695	1.17886e-07	1.37236e-06	SDC4	Syndecan-4	1	0	0	0	0	0	0	0	0	0	0
0.276363	1.19127e-07	1.3813e-06	LILRB2	Leukocyte immunoglobulin-like receptor subfamily B member 2	0	0	1	0	0	0	0	0	0	0	0
0.237386	1.21034e-07	1.39787e-06	TXNDC15	Thioredoxin domain-containing protein 15	0	0	0	0	0	0	0	0	0	0	0
0.359794	1.52309e-07	1.75216e-06	KLRB1	Killer cell lectin-like receptor subfamily B member 1	0	0	1	0	0	0	0	0	0	0	0
0.347123	1.60401e-07	1.83801e-06	KLRK1	NKG2-D type II integral membrane protein	0	0	1	0	0	0	0	0	0	0	0
0.331305	1.8036e-07	2.05063e-06	TNFRSF1A	Tumor necrosis factor receptor superfamily member 1A	0	0	0	0	0	0	0	0	0	0	0
0.408091	1.80331e-07	2.05063e-06	CD27	CD27 antigen	0	0	1	0	0	0	0	0	0	0	0
0.276026	1.87781e-07	2.12672e-06	LY96	Lymphocyte antigen 96	0	0	0	0	0	0	0	0	0	0	0
0.241387	1.99339e-07	2.24892e-06	NHLRC3	NHL repeat-containing protein 3	0	0	0	0	0	0	0	0	0	0	0
0.240518	2.02591e-07	2.27681e-06	NRP2	Neuropilin-2	0	1	0	0	0	0	0	0	0	0	0
0.298059	2.0611e-07	2.30748e-06	KEL	Kell blood group glycoprotein	0	0	0	0	0	0	0	0	0	0	0
0.197386	2.50374e-07	2.78173e-06	SEZ6L2	Seizure 6-like protein 2	0	0	0	0	0	1	0	0	0	0	0
0.418349	2.50058e-07	2.78173e-06	CD8A	T-cell surface glycoprotein CD8 alpha chain	0	0	1	0	0	0	0	0	0	0	0
0.42923	2.65744e-07	2.9413e-06	MILR1	Allergin-1	0	0	1	0	0	0	0	0	0	0	0
0.297682	2.70773e-07	2.98565e-06	SHISA5	Protein shisa-5	0	0	0	0	0	0	0	0	0	0	0
0.427913	2.76837e-07	3.04104e-06	CDCP1	CUB domain-containing protein 1	0	0	0	0	0	0	0	0	0	0	1
0.493358	2.81748e-07	3.0834e-06	IL12B	Interleukin-12 subunit beta	0	0	1	0	0	0	0	0	0	0	0
0.238976	2.95389e-07	3.22062e-06	PAM	Peptidyl-glycine alpha-amidating monooxygenase	0	0	0	0	0	0	0	0	0	0	0
0.499245	3.21572e-07	3.49306e-06	SUOX	Sulfite oxidase, mitochondrial	0	0	0	0	0	0	0	0	0	0	0
0.511797	3.333e-07	3.60704e-06	PTS	6-pyruvoyl tetrahydrobiopterin synthase	0	0	0	0	0	0	0	0	0	0	0
0.361965	3.41149e-07	3.67837e-06	PDCD1	Programmed cell death protein 1	0	0	1	0	0	0	0	0	0	0	0
0.393491	3.7104e-07	3.98595e-06	EDA2R	Tumor necrosis factor receptor superfamily member 27	0	0	0	0	0	0	0	0	0	0	0
0.477804	3.78393e-07	4.05005e-06	FCRLB	Fc receptor-like B	0	0	1	0	0	0	0	0	0	0	0
0.575979	4.00167e-07	4.26747e-06	AKR1B10	Aldo-keto reductase family 1 member B10	0	1	0	0	0	0	0	0	0	0	1
0.284427	4.01906e-07	4.27043e-06	LGALS9	Galectin-9	0	1	0	0	0	0	0	0	0	0	0
0.340837	4.09026e-07	4.33035e-06	TNFRSF12A	Tumor necrosis factor receptor superfamily member 12A	0	0	0	0	0	0	0	0	0	0	0
0.286139	4.42173e-07	4.66436e-06	NECTIN2	Nectin-2	0	0	0	0	0	0	0	0	0	0	0
0.533966	4.52793e-07	4.75921e-06	AKR7L	Aflatoxin B1 aldehyde reductase member 4	1	1	0	0	0	0	0	0	0	0	0
0.523332	4.79287e-07	5.01963e-06	MUC13	Mucin-13	0	1	0	0	0	0	0	0	0	0	0
0.249119	5.14199e-07	5.36604e-06	ICAM2	Intercellular adhesion molecule 2	0	0	1	0	0	0	0	0	0	0	0
0.543634	5.23284e-07	5.44141e-06	CALCA	Calcitonin	0	0	0	0	0	0	0	0	1	1	0
0.148581	5.25266e-07	5.44265e-06	LYVE1	Lymphatic vessel endothelial hyaluronic acid receptor 1	0	0	0	0	0	0	1	0	0	0	0
0.317571	5.28713e-07	5.459e-06	HAVCR2	Hepatitis A virus cellular receptor 2	0	0	0	0	0	0	0	0	0	0	0
0.181181	5.34901e-07	5.50346e-06	GOLM2	Protein GOLM2	0	0	0	0	0	0	0	0	0	0	0
0.333556	5.77169e-07	5.9175e-06	IL1RL1	Interleukin-1 receptor-like 1	0	0	0	0	0	0	0	0	0	0	0
0.310422	5.99764e-07	6.12417e-06	EGFL7	Epidermal growth factor-like protein 7	0	0	0	0	0	0	0	0	0	0	0
0.386111	6.01519e-07	6.12417e-06	ADAMTS15	A disintegrin and metalloproteinase with thrombospondin motifs 15	0	0	0	0	0	0	1	0	0	0	0
0.298893	6.22267e-07	6.31341e-06	AMOT	Angiomotin	0	0	0	0	0	0	0	0	0	0	0
0.288823	6.3506e-07	6.42092e-06	CPM	Carboxypeptidase M	0	0	0	0	0	0	1	0	0	0	0
-0.202455	6.41532e-07	6.46398e-06	BCHE	Cholinesterase	1	0	0	0	0	0	0	0	0	0	0
0.536431	7.0488e-07	7.07787e-06	ACY1	Aminoacylase-1	1	1	0	0	0	0	0	0	0	0	0
0.915443	7.30021e-07	7.30521e-06	IGFBP1	Insulin-like growth factor-binding protein 1	1	0	0	0	0	0	0	0	0	0	0
0.35741	7.52558e-07	7.50503e-06	SCARB2	Lysosome membrane protein 2	0	0	0	0	0	0	0	0	0	0	0
0.500864	7.86295e-07	7.81481e-06	CD300LF	CMRF35-like molecule 1	0	0	1	0	0	0	0	0	0	0	0
-0.58389	7.99057e-07	7.91473e-06	CEACAM16	Carcinoembryonic antigen-related cell adhesion molecule 16	0	0	0	1	0	0	0	0	0	0	0
0.218231	8.22129e-07	8.11575e-06	COL18A1	Collagen alpha-1(XVIII) chain	1	0	0	0	0	0	0	0	0	0	0
0.212137	8.59323e-07	8.42598e-06	DPT	Dermatopontin	0	1	0	0	0	0	0	0	0	0	0
0.271265	8.57805e-07	8.42598e-06	ECE1	Endothelin-converting enzyme 1	0	0	0	0	0	0	0	0	0	0	0
0.457725	8.74115e-07	8.54236e-06	CXCL13	C-X-C motif chemokine 13	0	0	1	0	0	0	0	0	0	0	0
0.184374	9.04762e-07	8.81238e-06	AMIGO2	Amphoterin-induced protein 2	0	0	0	0	0	0	0	0	0	0	0
0.393404	9.71187e-07	9.42793e-06	MTUS1	Microtubule-associated tumor suppressor 1	0	0	0	0	0	0	0	0	0	0	0
[truncated: 2,622 more rows]

## Sheet: TS7
logFC	p	FDR	OlinkID	gene symbol	protein description	liver_specific	intestine_specific	lymphoid_specific	esophagus_specific	pancreas_specific	lung_specific	cervix_specific	brain_specific	adipose_specific	skeletal_specific	parathyroid_specific	thyroid_specific	low_tissue_specific
[truncated: 5,420 more rows]

[truncated: 1 more sheets: TS8]
